# Supplementary material for: A Needle in A Haystack: Tracing Bivalve-Associated Viruses in High-Throughput Transcriptomic Data
Source: Viruses. 2019 Mar 1;11(3):205. doi: 10.3390/v11030205 (PMC6466128; doi:10.3390/v11030205)
Supplement: Supplementary file 1 [file viruses-11-00205-s001.zip]

Archive with 7 entries (7 files):
- S. Data1.nex
- S. Figure 1.tif
- S. Table1.xlsx
- S. Table2.xlsx
- S. Table3.xlsx
- S. Table4.xlsx
- S. Table5.xlsx
