# Supplementary material for: A Needle in A Haystack: Tracing Bivalve-Associated Viruses in High-Throughput Transcriptomic Data
Source: Viruses. 2019 Mar 1;11(3):205. doi: 10.3390/v11030205 (PMC6466128; doi:10.3390/v11030205)
Supplement: Supplementary file 1 [file viruses-11-00205-s001.zip › S. Data1.nex]

#NEXUS
BEGIN TREES;
tree RDRP__renamed_alignment__tree=((((('RdRP_3 Beihai tombus-like virus 16':1.036432394235391,'RdRP_5 Mammalian orthoreovirus 3':1.1726973879868154)2:0.19243457706816774,((('RdRP_5 Etheostoma fonticola aquareovirus':0.6058598040286294,'RdRP_5 Chum salmon reovirus CS':0.6737008667480964)100:0.6088526864651658,(('RdRP_4 Hubei sobemo-like virus 20':0.475410141582863,'RdRP_4 Hubei sobemo-like virus 24':0.3640214920495317)35:0.06084799365690019,'RdRP_4 Hubei sobemo-like virus 13':0.630707210403745)20:0.2884685339283072)0:0.10308969230472853,('Bunya_RdRp Wuhan Mosquito Virus 2':0.9534378644661183,'Bunya_RdRp Wuchang Cockroach Virus 1':0.9136653846245897)65:0.3414594648993328)0:0.0685832165029086)0:0.11342723879172778,((((('RdRP_4 Wenling toti-like virus 2':0.23136893609940667,'RdRP_4 Wenzhou toti-like virus 1':0.09721042426121623)96:0.6747116530976349,'RdRP_1 Beihai picorna-like virus 58':1.0046039308513615)2:0.12573877858181637,('RdRP_4 Panax notoginseng virus A':0.84131775530997,'RdRP_4 Saccharomyces kudriavzevii virus L-A1':0.7636672450911284)98:0.5851718004766686)0:0.16534457656977225,('RdRP_1 Wuhan spirurian nematodes virus 1':0.7227433974820046,'RdRP_1 Gill-associated virus':0.9663604919695865)11:0.12210986275417385)0:0.05072825775431747,((('Birna_RdRp Blotched snakehead virus':0.9499173443393233,('Birna_RdRp Yellowtail ascites virus':0.8525044979630207,(('Birna_RdRp Infectious pancreatic necrosis virus':0.09730816856909175,'Birna_RdRp Victorian trout aquabirnavirus':0.061798625510914584)69:0.025212165641169015,'Birna_RdRp Tasmanian aquabirnavirus':0.10129525737537204)100:0.7161227929444169)67:0.1721335962325582)83:0.2695929406400924,'RdRP_4 Hubei sobemo-like virus 6':0.7735822469727495)6:0.15275355204960833,(('Birna_RdRp Infectious bursal disease virus':1.0278411213797383,('RdRP_4 Shuangao toti-like virus':0.5335344469811862,'RdRP_4 Leptopilina boulardi Toti-like virus':0.4916837485669996)64:0.36291969162572757)11:0.0945879237620299,(('RdRP_1 Wuhan spirurian nematodes virus 1':1.0713820852179168,'RdRP_4 Hubei sobemo-like virus 14':0.7552662598348192)4:0.10789761457473712,'RdRP_4 Hubei sobemo-like virus 5':0.6784870073458904)2:0.12558537049781454)0:0.14228169850854622)0:0.009644703118595721)0:0.04168154417882042)0:0.03496779185095797,(('RdRP_1 Beihai picorna-like virus 58':0.6876964833984035,'RdRP_1 Atlantic salmon calicivirus':0.9314256826495139)19:0.07758168173659274,(((((((((('RdRP_1 Sapovirus C12':0.006392074123732883,'RdRP_1 Sapovirus Mc10':0.004306237135179235)100:0.13375315123707332,'RdRP_1 Sapovirus Hu/Dresden/pJG-Sap01/DE':0.14096155281793882)100:0.07817877968071119,'RdRP_1 Sapovirus Hu/Nagoya/NGY-1/2012/JPN':0.20255848702245027)94:0.04953336093930949,'RdRP_1 Porcine enteric sapovirus':0.3005838299002348)89:0.03766139370810928,('RdRP_1 Bat sapovirus':0.26500643265806056,'RdRP_1 Bat sapovirus TLC58/HK':0.3590101177926912)81:0.027638720155799767)100:0.16411008660996163,('RdRP_1 Chicken calicivirus':0.48869996702532503,'RdRP_1 Goose calicivirus':0.5154279087684229)78:0.03149368005525632)75:0.04431965486463196,((('RdRP_1 Calicivirus isolate TCG':0.012961727183511629,'RdRP_1 Calicivirus strain NB':0.01242671172003909)100:0.03885099154806482,'RdRP_1 Newbury agent 1':0.05669211833152506)100:0.24556772363221058,'RdRP_1 Bovine calicivirus strain Kirklareli':0.28511923216499)100:0.21052836221588678)32:0.011252181190523736,(('RdRP_1 Rabbit calicivirus Australia 1 MIC-07':0.07056106171805532,'RdRP_1 Rabbit hemorrhagic disease virus':0.06867312905413253)94:0.024899422307980368,'RdRP_1 European brown hare syndrome virus':0.09059039067509844)100:0.40894437691760976)59:0.030142857453578253,((('RdRP_1 Vesivirus ferret badger/JX12/China/2012':0.0949630762012047,'RdRP_1 San Miguel sea lion virus 8':0.09085743621735648)100:0.09217089514505317,'RdRP_1 Canine calicivirus':0.18962785444614216)98:0.06175373102638437,(((('RdRP_1 Rabbit vesivirus':0.01247425650262124,'RdRP_1 Vesicular exanthema of swine virus':0.030592607733823995)48:0.002883010857842483,'RdRP_1 Walrus calicivirus':0.014295299692430395)89:0.013658698420257354,'RdRP_1 Steller sea lion vesivirus':0.044264957835991325)100:0.18946987541576976,'RdRP_1 Feline calicivirus':0.2235320063523365)79:0.04295329069655335)100:0.2887368536641257)100:0.1650677375046894,(((('RdRP_1 Norovirus GIV':0.16070674311318123,'RdRP_1 Norovirus GII':0.1717472856914567)100:0.05624043185619487,(('RdRP_1 Primate norovirus':0.09852100707604505,'RdRP_1 Norovirus GI':0.09825059703903691)100:0.06104896370235191,'RdRP_1 Norovirus GIII':0.14754687334995892)100:0.06511383761270018)92:0.036960228418399854,'RdRP_1 Norovirus GV':0.26281442869627464)100:0.3467168984632998,'RdRP_1 Calicivirus pig/AB90/CAN':0.5899417961414173)82:0.09071872684244331)81:0.11517924677781344)9:0.10001337511371594)0:0.007839335213007573,((((((((((((((((((((((('RdRP_3 Changjiang tombus-like virus 7':0.5448229325820695,'RdRP_3 Shahe tombus-like virus 2':0.4885255330464928)91:0.14819998409772372,('RdRP_3 Pelargonium chlorotic ring pattern virus':0.5094452156270994,'RdRP_3 Pelargonium ringspot virus':0.6957664059097555)27:0.06304130448111567)8:0.009667656762559207,(((('RdRP_3 Pelargonium flower break virus':0.30063494933526846,'RdRP_3 Carnation mottle virus':0.34772389882280785)93:0.10985770870868405,'RdRP_3 Angelonia flower break virus':0.37629189624256415)81:0.0703542664055099,'RdRP_3 Saguaro cactus virus':0.5022880128987057)89:0.18444469410017528,((((((('RdRP_3 Pelargonium flower break virus':0.207484960514418,'RdRP_3 Carnation mottle virus':0.2636200143574314)99:0.09960499713626603,'RdRP_3 Saguaro cactus virus':0.3098779389670776)55:0.026987018769164095,'RdRP_3 Nootka lupine vein clearing virus':0.420545640291336)46:0.01925338641059482,'RdRP_3 Angelonia flower break virus':0.4055269304560403)69:0.11063724796581453,(('RdRP_3 Gompholobium virus A':0.44497306579873497,'RdRP_3 Trailing lespedeza virus 1':0.49967510273788285)62:0.0780930930492234,(('RdRP_3 Pelargonium line pattern virus':0.2722020875747686,'RdRP_3 Clematis chlorotic mottle virus':0.31229665539212115)72:0.01871348862144062,'RdRP_3 Elderberry latent virus':0.2809988509808643)100:0.18155104826503493)13:0.010190194452448148)14:0.02276960752672319,((('RdRP_3 Cardamine chlorotic fleck virus':0.22042677089808427,'RdRP_3 Turnip crinkle virus':0.23832395864009748)100:0.20962998630307017,(('RdRP_3 Hibiscus chlorotic ringspot virus':0.3091602276413379,'RdRP_3 Cowpea mottle virus':0.42923191902139957)71:0.08721931194878052,('RdRP_3 Pea stem necrosis virus':0.45769840853417976,('RdRP_3 Beihai tombus-like virus 1':0.4024314857600174,('RdRP_3 Bermuda grass latent virus':0.318207331849762,'RdRP_3 Maize chlorotic mottle virus':0.38415419749237845)86:0.050700177807707025)52:0.06718086400996193)14:0.011028457775747846)17:0.032853582214522586)15:0.03199303222972283,('RdRP_3 Japanese iris necrotic ring virus':0.48978067681976123,'RdRP_3 Japanese iris necrotic ring virus':0.3073731468664127)99:0.20687750135343363)9:0.02575330470347649)18:0.06259736088484336,('RdRP_3 Melon necrotic spot virus':0.4570847436309424,'RdRP_3 Soybean yellow mottle mosaic virus':0.4313165117386686)98:0.2037136165680049)4:0.015658547581381188)4:0.05079823692745172)0:0.034746116111219916,('RdRP_3 Rosa rugosa leaf distortion virus':0.5579282061374576,('RdRP_3 Panicum mosaic virus':0.21510546734773572,'RdRP_3 Thin paspalum asymptomatic virus':0.2171700826795427)99:0.36814893799508996)9:0.013339262079573533)2:0.08915065604087202,(('RdRP_3 Hubei tombus-like virus 6':0.5851532565041384,'RdRP_3 Oat chlorotic stunt virus':0.6399563466013338)31:0.08598249736463126,'RdRP_3 Marine RNA virus SOG':0.7200901136434948)5:0.046360971950578256)0:0.027744702082028505,((((((((((((('RdRP_3 Changjiang tombus-like virus 6':0.5317240067761411,'RdRP_3 Changjiang tombus-like virus 10':0.5409675551256405)27:0.025230794586610816,(('RdRP_3 Olive mild mosaic virus':0.374573203258455,((('RdRP_3 Olive mild mosaic virus':0.09110999239655193,'RdRP_3 Tobacco necrosis virus A':0.05882577009921525)88:0.034486044930973625,'RdRP_3 Olive latent virus 1':0.1232442310103535)100:0.10721173394749162,'RdRP_3 Potato necrosis virus':0.2034695504832406)100:0.27125704378551363)74:0.026942414499110612,'RdRP_3 Galinsoga mosaic virus':0.48111336196741994)54:0.12267717006313239)1:0.01731000882288669,('RdRP_3 Changjiang tombus-like virus 5':0.495968575753861,'RdRP_3 Changjiang tombus-like virus 4':0.5230363863977454)35:0.040682982263765655)1:0.019733431365765775,('RdRP_3 Hubei tombus-like virus 7':0.4440417170188953,'RdRP_3 Hubei tombus-like virus 5':0.5472644900558286)32:0.07007815689690142)0:0.030104120796612954,(('RdRP_3 Changjiang tombus-like virus 1':0.4751497514379277,'RdRP_3 Changjiang tombus-like virus 2':0.34454079424399064)91:0.15604205435191387,'RdRP_3 Sanxia tombus-like virus 3':0.5134813227120891)90:0.11936005156973756)1:0.01666168007573776,'RdRP_3 Wenzhou tombus-like virus 4':0.6810222064187718)1:0.02871483170722766,((('RdRP_3 Opium poppy mosaic virus':0.35066161130514495,('RdRP_3 Changjiang tombus-like virus 3':0.23253262064082492,'RdRP_3 Pea enation mosaic virus-2':0.25790664444001554)60:0.06391637476600087)63:0.05798515754302247,('RdRP_3 Groundnut rosette virus':0.46000186255488384,'RdRP_3 Ethiopian tobacco bushy top virus':0.24985181918382626)37:0.05502323626132477)20:0.041912345608436596,('RdRP_3 Tobacco bushy top virus':0.3177567928098952,'RdRP_3 Carrot mottle mimic virus':0.2594297792491794)82:0.20471206928795066)96:0.1856987140203285)0:0.02406126990934998,((('RdRP_3 Wenzhou tombus-like virus 2':0.4547353110927941,('RdRP_3 Wenzhou tombus-like virus 3':0.4703712885194189,('RdRP_3 Wenzhou tombus-like virus 1':0.4635771286671182,'RdRP_3 Shahe tombus-like virus 1':0.39652177784093423)55:0.10177279411105622)37:0.021923733287464553)77:0.09891829101843808,('RdRP_3 Hubei tombus-like virus 1':0.423619423209906,'RdRP_3 Hubei tombus-like virus 2':0.3561186973469699)100:0.2033572855223354)34:0.028396727207601002,((('RdRP_3 Maize white line mosaic virus':0.33654566401686636,('RdRP_3 Yam spherical virus':0.27344542409016115,('RdRP_3 Cucumber leaf spot virus':0.11525478930172461,'RdRP_3 Pothos latent virus':0.12738076062811923)100:0.18007742536573423)44:0.069595405822647)39:0.042347468409394295,'RdRP_3 Johnsongrass chlorotic stripe mosaic virus':0.4474388016623948)100:0.21122274896343862,(((('RdRP_3 Tomato bushy stunt virus':0.06411638642246831,('RdRP_3 Grapevine Algerian latent virus':0.01641226905667348,'RdRP_3 Pelargonium leaf curl virus':0.007032555100563036)75:0.013352834519293741)100:0.1810450724916226,(((((('RdRP_3 Carnation Italian ringspot virus':0.015403407726297447,('RdRP_3 Pelargonium necrotic spot virus':0.024320133203730387,'RdRP_3 Artichoke mottled crinkle virus':0.021949881018715596)58:0.003932218273105841)78:0.008264591101228458,'RdRP_3 Cymbidium ringspot virus':0.026106166411786404)99:0.03154627919526898,'RdRP_3 Eggplant mottled crinkle virus':0.034260585054742346)59:0.009975225319948988,'RdRP_3 Moroccan pepper virus':0.036382312460923806)100:0.10050100352759994,'RdRP_3 Cucumber Bulgarian virus':0.17857420844842326)73:0.02711155212504668,'RdRP_3 Maize necrotic streak virus':0.15806834025026698)95:0.05766960478446925)100:0.2087187193220832,'RdRP_3 Cucumber necrosis virus':0.584552610091807)92:0.1481100420558008,(('RdRP_3 Tobacco necrosis virus D':0.4887972398141589,'RdRP_3 Leek white stripe virus':0.36892708615075487)92:0.08716958542926134,'RdRP_3 Beet black scorch virus':0.3876895139811954)95:0.17467444394414144)37:0.03176870081097605)9:0.03907704643961532)4:0.0373090885581705)0:0.008816674333644081,(('RdRP_3 Hubei tombus-like virus 9':0.4478649624790816,'RdRP_3 Changjiang tombus-like virus 15':0.3833759012608352)80:0.07845208634139755,'RdRP_3 Changjiang tombus-like virus 14':0.44620681533533757)96:0.16136868153208384)0:0.012972649103440426,(('RdRP_3 Wenzhou tombus-like virus 5':0.4988324016847838,'RdRP_3 Changjiang tombus-like virus 9':0.5962131327566824)67:0.08202315507689495,('RdRP_3 Changjiang tombus-like virus 8':0.525100740413416,'RdRP_3 Hubei tombus-like virus 8':0.47940012321394154)91:0.18673126609021562)34:0.06619675235832084)0:0.014356085747938785,(('RdRP_3 Beihai tombus-like virus 3':0.4171848554305052,('RdRP_3 Beihai tombus-like virus 4':0.25717389528172196,'RdRP_3 Wenzhou tombus-like virus 9':0.2116604500122352)100:0.1548270581015555)100:0.2404353502509431,'RdRP_3 Beihai tombus-like virus 2':0.7186373742092241)54:0.05878242103364811)0:0.02570237105625761,(((('RdRP_3 Cherry associated luteovirus':0.2182309385091643,'RdRP_3 Bean leafroll virus':0.20189785214579592)100:0.1882236905215331,'RdRP_3 Wenzhou tombus-like virus 6':0.21837111075608695)98:0.09015529543244494,'RdRP_3 Barley yellow dwarf virus-PAV':0.5406560929056765)100:0.20871896092838316,((('RdRP_3 Wuhan insect virus 20':0.16177796596495964,('RdRP_3 Rose spring dwarf-associated virus':0.2653602794436385,'RdRP_3 Nectarine stem pitting-associated virus':0.2455953199868518)73:0.03729564604558694)53:0.027507301230961678,('RdRP_3 Barley yellow dwarf virus Ker-II':0.18824190928706952,(('RdRP_3 Barley yellow dwarf virus-MAV':0.018832999790442395,'RdRP_3 Barley yellow dwarf virus-GAV':0.017337531925000066)100:0.09080071115143906,'RdRP_3 Barley yellow dwarf virus-PAS':0.1387680933736531)96:0.06980025099831477)100:0.11110223481252435)61:0.03516752320355221,'RdRP_3 Soybean dwarf virus':0.3372000556985367)100:0.34487112194813396)85:0.1570150989661234)0:0.011011525610239437,'RdRP_3 Wenzhou tombus-like virus 7':0.8599369639005878)0:0.0388919561923792)1:0.02172164309654534,('RdRP_3 Changjiang crawfish virus 7':0.40558199555098584,'RdRP_3 Changjiang tombus-like virus 12':0.3978988578489103)100:0.3292262953708496)1:0.03853844070413248,((('RdRP_3 Changjiang tombus-like virus 11':0.6776256253352659,('RdRP_3 Carrot red leaf luteovirus associated RNA':0.5663590460632828,'RdRP_3 Beet western yellows ST9 associated virus':0.5433829140617088)89:0.154434976288081)38:0.06695764431998874,(('RdRP_3 Hubei tombus-like virus 3':0.646205701694694,'RdRP_3 Hubei tombus-like virus 4':0.7754916080486631)30:0.08190058611566275,'RdRP_3 Wenzhou tombus-like virus 10':0.8242225958008538)3:0.015167934740019762)3:0.052881728105694026,('RdRP_3 Hubei tombus-like virus 10':0.7134159639864102,'RdRP_3 Wenzhou tombus-like virus 8':0.7920664870377003)53:0.2096615847645295)0:0.036438587530951666)3:0.01921466072076805,(((('RdRP_3 Wenling tombus-like virus 1':0.4848548481534707,'RdRP_3 Beihai tombus-like virus 8':0.40938404368970804)100:0.4154184910577817,'RdRP_3 Beihai tombus-like virus 7':0.6893568114835406)21:0.03889893673888145,'RdRP_3 Providence virus':0.775526469801816)4:0.015222671004001098,('RdRP_3 Beihai tombus-like virus 5':0.7805446295807523,'RdRP_3 Hubei tombus-like virus 12':0.7231342006710744)65:0.14669858431042315)4:0.08146035467147282)0:0.03728716567934365,(((((('RdRP_3 Sanxia tombus-like virus 5':0.5137093369433638,'RdRP_3 Hubei tombus-like virus 15':0.4533701332972718)37:0.0835430666801924,('RdRP_3 Wenzhou tombus-like virus 11':0.4996126758210613,'RdRP_3 Hubei mosquito virus 4':0.3744416781150891)100:0.25644701551539734)16:0.0396216104527225,'RdRP_3 Sanxia tombus-like virus 6':0.767790245541023)9:0.055964836094151815,(((('RdRP_3 Hubei tombus-like virus 16':0.4354935874495114,'RdRP_3 Hubei tombus-like virus 17':0.583511374702095)75:0.04037585657273879,'RdRP_3 Wuhan spider virus 9':0.6878844761422319)51:0.1335491111477768,('RdRP_3 Sanxia water strider virus 14':0.674507714028982,'RdRP_3 Hubei tombus-like virus 18':0.5370100264001999)24:0.05992354838469616)6:0.04878650296289844,'RdRP_3 Shahe isopoda virus 5':0.689745810668648)3:0.031311447332925624)1:0.06778641902027371,(('RdRP_3 Hubei tombus-like virus 14':0.7922896320745627,'RdRP_3 Hubei tombus-like virus 13':0.8300029023420752)10:0.04596191827501861,'RdRP_3 Beihai horseshoe crab virus 1':0.7240644921493369)10:0.12566450152260847)1:0.025832463361369462,('RdRP_3 Beihai tombus-like virus 10':0.6999218818462563,'RdRP_3 Beihai tombus-like virus 9':0.6957990403525316)67:0.16373249875166318)0:0.016618297291240758)0:0.010527294763062911,((('RdRP_3 Beihai tombus-like virus 12':0.5486325311581333,'RdRP_3 Sanxia tombus-like virus 7':0.7903958831706148)26:0.12898838600919138,('RdRP_3 Wenzhou tombus-like virus 12':0.7154356419482726,(('RdRP_3 Hubei tombus-like virus 21':0.6977411819287878,'RdRP_3 Hubei tombus-like virus 20':0.5865283692169938)42:0.07745953512764248,'RdRP_3 Beihai tombus-like virus 11':0.6515933148038621)40:0.09325617056085878)16:0.07770587210362967)3:0.009839924138901002,('RdRP_3 Xinzhou nematode virus 7':0.7466383560494531,'RdRP_3 Wenling tombus-like virus 3':0.5081372541039116)52:0.16975151738117522)0:0.019349479813644474)0:0.01979693672222499,(('RdRP_3 Hubei tombus-like virus 31':0.9914965557920637,('RdRP_3 Hubei tombus-like virus 23':0.7744542554395415,('RdRP_3 Wenling tombus-like virus 2':0.6061804003329372,'RdRP_3 Hubei tombus-like virus 11':0.8037093154526831)46:0.055038263979057644)41:0.1386866110399393)2:0.04056307146807436,('RdRP_3 Sanxia water strider virus 15':0.8228548707912637,'RdRP_3 Hubei tombus-like virus 24':0.7780234807141839)18:0.05196391715422344)0:0.0727432738840687)0:0.04547010655262507,('RdRP_3 Sclerotinia sclerotiorum umbra-like virus 1':0.7074222510222923,'RdRP_3 Diaporthe ambigua RNA virus 1':0.7000189639971752)86:0.31412816440717606)0:0.02468812639846818,('RdRP_3 Jingmen tombus-like virus 1':0.8740174536301636,('RdRP_3 Hubei tombus-like virus 34':0.5264502337004316,('RdRP_3 Sanxia tombus-like virus 4':0.6004889892977499,'RdRP_3 Changjiang tombus-like virus 16':0.5815114012751581)96:0.2330756791459676)7:0.10194812835398437)2:0.08464977921873018)0:0.02591476400913756,(('RdRP_3 Beihai tombus-like virus 15':0.782427466067237,(((('RdRP_3 Wuhan insect virus 35':0.5852838465482233,'RdRP_3 Hubei tombus-like virus 29':0.6029489195211346)17:0.0034663655215433353,(('RdRP_3 Hubei diptera virus 15':0.376589379549537,'RdRP_3 Sanxia tombus-like virus 8':0.3372259426258638)69:0.08033942193832044,('RdRP_3 Hubei tombus-like virus 30':0.3888375911503932,'RdRP_3 Hubei tombus-like virus 27':0.5432346559005985)63:0.06876395569607696)33:0.039573407627597645)69:0.06406974370719398,'RdRP_3 Hubei tombus-like virus 28':0.6292388300988205)92:0.11959414730724138,'RdRP_3 Hubei tombus-like virus 26':0.7404593746533243)56:0.19831324997432276)1:0.012782933948866593,(('RdRP_3 Changjiang tombus-like virus 18':0.6845589331982143,'RdRP_3 Beihai tombus-like virus 13':0.7704397779305223)62:0.13112977976243168,('RdRP_3 Wenzhou tombus-like virus 14':0.7375249521437532,'RdRP_3 Hubei tombus-like virus 25':0.877184225302261)44:0.08435915432827723)31:0.13486665811969584)0:0.03334688055499324)0:0.05688328864513645,((('RdRP_4 Adult diarrheal rotavirus strain J19':1.0850837087736618,'RdRP_4 Rotavirus I':0.9436785507018073)24:0.20484223535559065,'RdRP_2 Beihai tombus-like virus 14':0.6910099791480443)3:0.0324636607647541,(('RdRP_1 Hubei noda-like virus 17':0.6121419449820558,'RdRP_3 Changjiang tombus-like virus 20':0.9168240718303395)18:0.15332522836383689,('RdRP_1 Wenzhou tombus-like virus 17':0.6895471152049182,'RdRP_3 Jingmen tombus-like virus 2':0.7476965099305892)36:0.25309978463387595)1:0.07379755832592744)0:0.025087702460352024)0:0.009951130767265004,(((('RdRP_1 Equine arteritis virus':1.185636733738788,'RdRP_4 Beihai sobemo-like virus 19':0.6773721226333316)15:0.15731223104403946,'RdRP_4 Wenling sobemo-like virus 2':0.49617854348084534)2:0.17090786913624167,'RdRP_2 Hubei tombus-like virus 33':1.0188112037595962)0:0.056378610565592846,(((((('RdRP_2 Adelphocoris suturalis virus':0.7114303796307366,((((((((((((((('RdRP_2 Wuhan insect virus 8':0.2207955408695883,'RdRP_2 Wuhan house centipede virus 1':0.22686700617245398)100:0.21790752468437535,('RdRP_2 Brejeira virus':0.1897151008810667,'RdRP_2 Negev virus':0.13494672815488734)94:0.09612838919051614)98:0.17710316176857055,'RdRP_2 Beihai barnacle virus 2':0.43791454596592705)31:0.04894128276360754,'RdRP_2 Blueberry necrotic ring blotch virus':0.5125592622792053)18:0.03261968601720877,('RdRP_2 Wallerfield virus':0.3876068657552998,'RdRP_2 Hubei virga-like virus 7':0.2866887730400324)100:0.36843616574192245)17:0.03136331847910201,(('RdRP_2 Citrus leprosis virus C':0.3806292790269292,'RdRP_2 Hibiscus green spot virus':0.3513184217678347)98:0.20274160117366513,'RdRP_2 Hubei virga-like virus 9':0.5075285256049651)8:0.025655771170545683)12:0.022160188884384757,'RdRP_2 Hubei virga-like virus 21':0.5183481231699312)6:0.027638351722114818,('RdRP_2 Sanxia atyid shrimp virus 1':0.4151038654715,'RdRP_2 Beihai anemone virus 1':0.39390669792122746)89:0.13882775181408807)6:0.016386508218841023,'RdRP_2 Wuhan heteroptera virus 1':0.6108086230496088)2:0.008434589747282839,'RdRP_2 Hubei virga-like virus 18':0.5881760991931706)8:0.02430759163806817,('RdRP_2 Hubei virga-like virus 1':0.23366336661618248,'RdRP_2 Hubei virga-like virus 2':0.3385533694700751)100:0.3475415200218718)22:0.03796634190614534,(('RdRP_2 Wuhan insect virus 9':0.001887304659673461,'RdRP_2 Hubei Wuhan insect virus 9':3.727178169387951E-4)100:0.15712019862334947,'RdRP_2 Hubei Wuhan insect virus 9':0.08972840017638511)100:0.5671255259432231)29:0.007540238232786156,(((((((((('RdRP_2 Zucchini green mottle mosaic virus':0.029192020948666686,'RdRP_2 Kyuri green mottle mosaic virus':0.026203801370807384)89:0.026830813545372978,'RdRP_2 Cucumber fruit mottle mosaic virus':0.0971081751934673)100:0.08612906743320003,'RdRP_2 Cucumber green mottle mosaic virus':0.12327244210083613)96:0.03136571639507579,'RdRP_2 Cucumber mottle virus':0.1393187460910011)100:0.08381966149170794,('RdRP_2 Hibiscus latent Fort Pierce virus':0.08753580540683648,'RdRP_2 Hibiscus latent Singapore virus':0.0800958564104475)100:0.1566641583023269)83:0.043668601396555484,'RdRP_2 Maracuja mosaic virus':0.23394442834151868)52:0.03341633750461148,('RdRP_2 Frangipani mosaic virus':0.0984727637052325,'RdRP_2 Plumeria mosaic virus':0.08341169515351926)100:0.19010044533206757)30:0.007043213538908688,(((((('RdRP_2 Ribgrass mosaic virus':0.023872668216572412,'RdRP_2 Turnip vein-clearing virus':0.025209701921893167)77:0.011614144157906958,('RdRP_2 Youcai mosaic virus':0.024759020324271575,'RdRP_2 Wasabi mottle virus':0.01715440622305122)92:0.010768669904049167)100:0.07769926640824343,('RdRP_2 Odontoglossum ringspot virus':0.0,'RdRP_2 Odontoglossum ringspot virus':1.0547118733938987E-16)100:0.13254033004659857)56:0.010896890370452494,'RdRP_2 Streptocarpus flower break virus':0.14896048523397643)93:0.042749474028808354,((('RdRP_2 Paprika mild mottle virus':0.042475397876850396,'RdRP_2 Obuda pepper virus':0.04904292607685934)100:0.06351401751398744,'RdRP_2 Yellow tailflower mild mottle virus':0.0911373300475285)70:0.011404281327819454,((((('RdRP_2 Rehmannia mosaic virus':0.023438936264444488,(('RdRP_2 Tobacco mosaic virus':0.0,'RdRP_2 Tobacco mosaic virus':1.0547118733938987E-16)100:0.019687193192941654,'RdRP_2 Tomato brown rugose fruit virus':0.022031914123003343)57:0.009451053522437296)34:0.004586577338626885,('RdRP_2 Tomato mosaic virus':0.01860031608117918,'RdRP_2 Tomato mottle mosaic virus':0.01134518658211887)100:0.018085134055300673)95:0.014522962481382518,('RdRP_2 Bell pepper mottle virus':0.0,'RdRP_2 Bell pepper mottle virus':1.0547118733938987E-16)100:0.04790277984343782)96:0.026974117042445345,'RdRP_2 Brugmansia mild mottle virus':0.11052565381849572)67:0.012349266459751762,('RdRP_2 Tropical soda apple mosaic virus':0.06689360197439775,'RdRP_2 Pepper mild mottle virus':0.036234034252230624)98:0.05464338137890473)93:0.029621215452533517)88:0.033332152716284966)63:0.00833237861089664,'RdRP_2 Tobacco mild green mosaic virus':0.15903632053713945)100:0.10941077382662669)55:0.018799474370357006,'RdRP_2 Cactus mild mottle virus':0.2990307346832684)100:0.2711041492375805,(((((((('RdRP_2 Potato mop-top virus':0.04373119810501369,'RdRP_2 Colombian potato soil-borne virus':0.08048541285592563)100:0.08298213692646028,'RdRP_2 Beet virus Q':0.12588581885709246)81:0.02045759393902835,'RdRP_2 Beet soil-borne virus':0.1412556090027211)88:0.03641106782444825,'RdRP_2 Broad bean necrosis virus':0.22676159394459494)86:0.029550434794737734,((('RdRP_2 Chinese wheat mosaic virus':0.055632062469164634,'RdRP_2 Soil-borne wheat mosaic virus':0.05079986431809498)100:0.04016815023178233,'RdRP_2 Soil-borne cereal mosaic virus':0.10714838125456069)42:0.011576255918427147,('RdRP_2 Oat golden stripe virus':0.11731453711249418,'RdRP_2 Sorghum chlorotic spot virus':0.11482108496074073)61:0.031821228405969085)97:0.06262512368492801)83:0.052112504905692525,(('RdRP_2 Indian peanut clump virus':0.024266617017478787,'RdRP_2 Peanut clump virus':0.026039925328333692)100:0.2612083709891262,'RdRP_2 Gentian ovary ringspot virus':0.2874977761478894)77:0.04256249786069555)59:0.01635527768657985,'RdRP_2 Barley stripe mosaic virus':0.24525022945896663)99:0.09950443295168787,(('RdRP_2 Pepper ringspot virus':0.09434645178141143,'RdRP_2 Pea early-browning virus':0.11986856144447364)83:0.02602304940793876,'RdRP_2 Tobacco rattle virus':0.11637310153816827)100:0.2970410835900813)100:0.22380362135548143)76:0.07007473128469399)35:0.07107290786817111,'RdRP_2 Macrophomina phaseolina tobamo-like virus':0.7586127133744348)20:0.048831786440161506,((((((('RdRP_2 Cassava Ivorian bacilliform virus':0.07202487960437343,'RdRP_2 Amazon lily mild mottle virus':0.08475008069853665)100:0.16332214747772866,'RdRP_2 Pelargonium zonate spot virus':0.2406308338985425)100:0.08584766835556779,((('RdRP_2 Gayfeather mild mottle virus':0.11358038551271887,'RdRP_2 Tomato aspermy virus':0.10750909627749994)66:0.026677030507423982,'RdRP_2 Cucumber mosaic virus':0.12411757042237759)99:0.06327521059828145,'RdRP_2 Peanut stunt virus':0.147617438208064)100:0.1919248984052616)63:0.018948341981378958,((((('RdRP_2 Spring beauty latent virus':0.13498829493365294,'RdRP_2 Broad bean mottle virus':0.3230576747591344)36:0.015000175574980457,'RdRP_2 Cowpea chlorotic mottle virus':0.13158783083541836)32:0.02305814812253293,'RdRP_2 Melandrium yellow fleck virus':0.15375446489871492)43:0.025918414523069755,'RdRP_2 Brome mosaic virus':0.15947501276164494)68:0.033126367382498856,'RdRP_2 Cassia yellow blotch virus':0.21954812385753575)100:0.1492772028470717)100:0.18006410269167628,'RdRP_2 Olive latent virus 2':0.6018121230623882)97:0.1705621039867642,'RdRP_2 Japanese holly fern mottle virus':0.7286296489865416)82:0.08737274085226232,(((('RdRP_2 Pineapple mealybug wilt-associated virus 1':0.24521873232740798,'RdRP_2 Grapevine leafroll-associated virus 10':0.2639365948853615)100:0.26133030806459256,'RdRP_2 Plum bark necrosis stem pitting-associated virus':0.5069421672812746)47:0.04043252541344855,(('RdRP_2 Grapevine leafroll-associated virus 13':0.3508130916704124,'RdRP_2 Blackberry vein banding associated virus':0.34012508214504733)100:0.16985710279254485,'RdRP_2 Little cherry virus 2':0.4125065784130504)64:0.06228579219742486)90:0.116307692643702,(((((('RdRP_2 Citrus tristeza virus':0.17703267261145839,'RdRP_2 Strawberry chlorotic fleck-associated virus':0.18524499170485903)63:0.025284291574033002,'RdRP_2 Raspberry leaf mottle virus':0.16650561030415642)48:0.027417815096400844,'RdRP_2 Rose leaf rosette-associated virus':0.19942711901226734)38:0.029482389949949228,((('RdRP_2 Beet yellows virus':0.07424664387868862,'RdRP_2 Carnation yellow fleck virus':0.038014958211195105)100:0.13638857893417344,('RdRP_2 Grapevine rootstock stem lesion associated virus':0.06297835695221532,'RdRP_2 Grapevine leafroll-associated virus 2':-7.426177421395591E-4)100:0.22786005457066139)85:0.05439444232756663,('RdRP_2 Mint virus 1':0.07164316449600827,'RdRP_2 Tobacco virus 1':0.10194700772124987)100:0.12539026832691463)34:0.02614499662218736)100:0.219088498701983,'RdRP_2 Persimmon virus B':0.4494472269909152)93:0.1117996678281834,(('RdRP_2 Little cherry virus 1':0.27369315891018187,'RdRP_2 Areca palm velarivirus 1':0.25884316796932627)100:0.08845826396822498,(((('RdRP_2 Sweet potato chlorotic stunt virus':0.17919898130653866,'RdRP_2 Tomato chlorosis virus':0.19390790277497216)76:0.0413122064163256,(('RdRP_2 Strawberry pallidosis-associated virus':0.15969194416325694,'RdRP_2 Blackberry yellow vein-associated virus':0.16465295409411113)92:0.052895466543884995,'RdRP_2 Potato yellow vein virus':0.23820826818766605)43:0.011465551873103969)53:0.019961169408656776,(('RdRP_2 Bean yellow disorder virus':0.05787917973310108,'RdRP_2 Lettuce chlorosis virus':0.08004372961917197)100:0.05225923762281148,'RdRP_2 Cucurbit yellow stunting disorder virus':0.11267916404717931)100:0.12405211922708492)78:0.04263674197471801,('RdRP_2 Tomato infectious chlorosis virus':0.21926695513299932,'RdRP_2 Lettuce infectious yellows virus':0.20876852129289658)100:0.08395237705135142)98:0.06580787873464516)100:0.2862403835082569)47:0.02759326258605041)77:0.06651796700569723)38:0.04005485683825638)31:0.05661225227643618)38:0.10121410117884211,'RdRP_2 Hubei virga-like virus 17':0.700445709711965)16:0.0786794789765114,((('RdRP_2 Xingshan nematode virus 2':0.44375797076038226,'RdRP_2 Xinzhou nematode virus 1':0.4040675624089498)88:0.1517008317122397,'RdRP_2 Xingshan nematode virus 1':0.5371639289339771)66:0.09529966390196365,(('RdRP_2 Shayang virga-like virus 1':0.6688494983118998,'RdRP_2 Hubei virga-like virus 15':0.6618653237684646)56:0.03713427989231888,'RdRP_2 Hubei virga-like virus 16':0.6217347009617523)58:0.14568811406554782)27:0.05272341995621144)1:0.03997309270827609,(('RdRP_2 Hubei virga-like virus 12':0.6506075420415136,'RdRP_2 Hubei virga-like virus 11':0.804391169087223)36:0.05979300490804462,'RdRP_2 Hubei virga-like virus 23':0.6127070780267132)46:0.09764631055328515)7:0.12144458954258075,((((((('RdRP_2 Fragaria chiloensis latent virus':0.5487005092046806,('RdRP_2 Humulus japonicus latent virus':0.6015620962078436,'RdRP_2 American plum line pattern virus':0.6127442959302107)44:0.019576486566194817)48:0.053831519410047046,(('RdRP_2 Strawberry necrotic shock virus':0.04709632965453414,'RdRP_2 Blackberry chlorotic ringspot virus':0.059372426796504355)100:0.3435745909874248,(('RdRP_2 Tobacco streak virus':0.1679467693753358,('RdRP_2 Parietaria mottle virus':0.16750516529061987,'RdRP_2 Ageratum latent virus':0.14135913206719886)86:0.050527002868348825)83:0.06048521396192008,'RdRP_2 Privet ringsport virus':0.19668080614298622)100:0.2591379869713333)96:0.21557260057688882)30:0.027292338403160255,'RdRP_2 Prune dwarf virus':0.6888613942390148)6:0.0041232988930086645,((('RdRP_2 Prunus necrotic ringspot virus':0.3847833040795674,('RdRP_2 Apple mosaic virus':0.3556378476600519,'RdRP_2 Blueberry shock virus':0.3084238373516742)88:0.0852519158017811)84:0.18013207961892475,'RdRP_2 Lilac leaf chlorosis virus':0.8331395424709289)66:0.14053235786958407,'RdRP_2 Alfalfa mosaic virus':0.7804529358067877)29:0.06037107049802698)36:0.057096756875431254,(((('RdRP_2 Asparagus virus 2':0.02436897205968469,'RdRP_2 Elm mottle virus':0.029649532323342324)75:0.013232332227346433,'RdRP_2 Citrus variegation virus':0.028984633057118264)91:0.0427227851984997,('RdRP_2 Citrus leaf rugose virus':0.01294485617837804,'RdRP_2 Tulare apple mosaic virus':0.09020182785825412)80:0.044513595286044066)97:0.12214279540500428,'RdRP_2 Spinach latent virus':0.1519241327330081)100:0.5075628573459897)67:0.1406063279235925,'RdRP_2 Beihai charybdis crab virus 1':0.9321966235022667)4:0.04306304252833937,(('RdRP_2 Privet leaf blotch-associated virus':0.6795945189984913,'RdRP_2 Raspberry bushy dwarf virus':0.5851977527126089)96:0.27481354887394605,('RdRP_2 Goutanap virus':0.8797077059257914,'RdRP_4 Hubei sobemo-like virus 2':0.854968469922528)13:0.18161269956200954)1:0.06588870550642878)0:0.019831744908067273)2:0.062725867016867,(((((((((((((('RdRP_2 Psophocarpus tetragonolobus endornavirus':0.23326069993377208,'RdRP_2 Hot pepper endornavirus':0.1983732765477858)100:0.2009663014492522,'RdRP_2 Rhizoctonia cerealis endornavirus 1':0.39738282147331905)35:0.030510146252192172,'RdRP_2 Hordeum vulgare endornavirus':0.3625510980923473)43:0.08850121268092681,(((((('RdRP_2 Cucumis melo endornavirus':0.11768880440264917,'RdRP_2 Lagenaria siceraria endornavirus-California':0.1503605322911714)64:0.03247881180882328,('RdRP_2 Hubei endorna-like virus 1':0.1276872124405941,'RdRP_2 Yerba mate endornavirus 1':0.22641517480279183)50:0.026536009683517603)41:0.017437142873200306,'RdRP_2 Phaseolus vulgaris endornavirus 1':0.24575128861229056)45:0.01958977514794591,'RdRP_2 Persea americana endornavirus 1':0.23910072920201392)57:0.022137047687345923,('RdRP_2 Oryza sativa endornavirus':0.026755641486001736,'RdRP_2 Oryza rufipogon endornavirus':0.03107499008101356)100:0.19015745190498332)98:0.08072269763212803,'RdRP_2 Shahe endorna-like virus 1':0.3531839529949893)44:0.08406640493121315)43:0.045531290411378045,'RdRP_2 Helicobasidium mompa endornavirus 1':0.4027932561388182)24:0.01743092450253414,'RdRP_2 Ceratobasidium endornavirus C':0.4544041266887286)16:0.039342602551536876,'RdRP_2 Phytophthora endornavirus 1':0.44314436772650134)14:0.03373492404836331,'RdRP_2 Vicia faba endornavirus':0.43324857459348515)20:0.01707057534760348,'RdRP_2 Erysiphe cichoracearum endornavirus':0.6195198459897908)12:0.02905372417658536,'RdRP_2 Ceratobasidium endornavirus A':0.5850389050664409)25:0.041186740964164636,'RdRP_2 Ceratobasidium endornavirus G':0.5410590809850133)34:0.05350150959227595,'RdRP_2 Ceratobasidium endornavirus D':0.5455210033333657)23:0.044102330887923924,(('RdRP_2 Wuchan romanomermis nematode virus 1':0.6318925093281953,'RdRP_2 Alternaria brassicicola endornavirus':0.6690785749714154)41:0.09088526384810947,'RdRP_2 Rosellinia necatrix endornavirus 1':0.7059580634409085)23:0.08368628226639141)56:0.16982312562863733,('RdRP_2 Sclerotinia sclerotiorum endornavirus 2':0.42570286172074645,('RdRP_2 Botrytis cinerea endornavirus 1':0.43008144146936056,'RdRP_2 Gremmeniella abietina type B RNA virus XL1':0.36651128028667534)50:0.05602101871876625)92:0.24698680445516863)46:0.2009716305426022)0:0.0887539875690872)0:0.05334044781922881)0:0.011378073263738964,(((('RdRP_3 Hubei tombus-like virus 38':0.7258692463106798,'RdRP_3 Hubei tombus-like virus 39':0.6257467403798763)73:0.16817773807363057,((('RdRP_3 Wuhan insect virus 21':0.587907762868689,'RdRP_3 Sanxia tombus-like virus 9':0.5304656763673486)85:0.10567653689976886,'RdRP_3 Chronic bee paralysis virus':0.5245504402623711)61:0.08367247055810945,(('RdRP_3 Hubei odonate virus 12':0.5778425875828569,'RdRP_3 Hubei tombus-like virus 40':0.6184497503628038)26:0.06276223062275477,(('RdRP_3 Wenzhou tombus-like virus 18':0.38452761356485166,'RdRP_3 Wenzhou crab virus 4':0.3762570996614716)57:0.06651169398683221,'RdRP_3 Wenling tombus-like virus 4':0.4584567347896108)99:0.2568664409003216)11:0.020313571994886315)14:0.02861085897876875)13:0.06292570704038375,('RdRP_3 Hubei tombus-like virus 42':0.8513208953160837,('RdRP_3 Wenling tombus-like virus 5':0.7164428843435309,'RdRP_1 Hubei tombus-like virus 43':0.532679966063589)33:0.07109630441987869)16:0.09697103340320531)5:0.026107018033740048,'RdRP_3 Beihai tombus-like virus 19':0.8514762006648666)7:0.138527904519614)0:0.021979700671842045,((((((('RdRP_4 Southern bean mosaic virus':0.4925955576041283,'RdRP_4 Sesbania mosaic virus':0.4110501926827592)34:0.09456728197782893,'RdRP_4 Cymbidium chlorotic mosaic virus':0.3778673689043833)8:0.03964373050470393,(('RdRP_4 Papaya lethal yellowing virus':0.3276966201435053,('RdRP_4 Subterranean clover mottle virus':0.49811726082013863,('RdRP_4 Imperata yellow mottle virus':0.44734355356333855,'RdRP_4 Rottboellia yellow mottle virus':0.4143582588020728)53:0.04386131860982789)40:0.035362631026885305)17:0.024491787036872825,'RdRP_4 Solanum nodiflorum mottle virus':0.5557255115459003)15:0.04532792073026021)5:0.02884258468921186,((('RdRP_4 Southern cowpea mosaic virus':0.4048278835746276,'RdRP_4 Artemisia virus A':0.3459804156351245)86:0.09786033477304645,'RdRP_4 Ryegrass mottle virus':0.46571070527926106)51:0.01767872803347792,'RdRP_4 Lucerne transient streak virus':0.5249092019709117)26:0.03675205418009267)12:0.03522119211625718,(('RdRP_4 Soybean yellow common mosaic virus':0.5414838638065871,'RdRP_4 Rice yellow mottle virus':0.426084671969334)71:0.21415897854566945,(('RdRP_4 Sowbane mosaic virus':0.39244914860382984,'RdRP_4 Cocksfoot mottle virus':0.337279735037488)54:0.05869422167734273,('RdRP_4 Velvet tobacco mottle virus':0.3616651418082868,'RdRP_4 Turnip rosette virus':0.4384462450272011)49:0.0380016072015526)41:0.05966774746627568)26:0.08806934479491212)86:0.1534927429384516,('RdRP_4 Hubei sobemo-like virus 1':0.7945015913592284,(('RdRP_4 Alfalfa enamovirus-1':0.5697503685323351,'RdRP_4 Citrus vein enation virus':0.547162383301619)53:0.09858818145202719,(((((('RdRP_4 Cotton leafroll dwarf virus':0.3602882368739586,'RdRP_4 Melon aphid-borne yellows virus':0.3555478323923359)68:0.05539319322969383,'RdRP_4 White clover mottle virus':0.36846420455099155)61:0.062269566759262984,'RdRP_4 Pepo aphid-borne yellows virus':0.41955601880442306)78:0.08093365866771751,(('RdRP_4 Maize yellow dwarf virus-RMV2':0.09262942246479255,'RdRP_4 Brassica yellows virus':0.3454211766697848)81:0.07408585304767312,'RdRP_4 Hubei polero-like virus 2':0.4298440631476258)64:0.062317948906916165)49:0.027186791214816042,'RdRP_4 Pepper vein yellows virus':0.4830196961276282)77:0.12071515281507772,(((((((((('RdRP_4 Luffa aphid-borne yellows virus':0.205144227091953,'RdRP_4 Potato leafroll virus':0.25662406329044696)54:0.033872164877190025,('RdRP_4 Carrot red leaf virus':0.2229955968010442,'RdRP_4 Strawberry polerovirus 1':0.21603730134520088)72:0.03755873136439697)27:0.0064507718720097085,'RdRP_4 Cucurbit aphid-borne yellows virus':0.24252796834028414)59:0.07318277958073904,('RdRP_4 Turnip yellows virus':0.3096545416230869,'RdRP_4 Chickpea chlorotic stunt virus':0.2667517477730105)55:0.04629479408666454)25:0.017488507980529033,((('RdRP_4 Barley virus G':0.0842696242123222,'RdRP_4 Maize yellow dwarf virus-RMV':0.08233684343615713)100:0.20866054071730677,'RdRP_4 Sauropus yellowing virus':0.2509204019032252)49:0.030517720687255556,'RdRP_4 Ixeridium yellow mottle virus 1':0.27006764313937837)47:0.04120518405005116)40:0.04216915792934617,'RdRP_4 Sugarcane yellow leaf virus':0.36977153108081245)8:0.01999331473726773,('RdRP_4 Poinsettia latent virus':0.29873001273145805,'RdRP_4 Suakwa aphid-borne yellows virus':0.37583939733707616)38:0.03714056532959217)11:0.020736109367932465,(('RdRP_4 Cereal yellow dwarf virus-RPV':0.1243634453866862,'RdRP_4 Cereal yellow dwarf virus-RPS':0.17621408761119767)100:0.1290995867612712,'RdRP_4 Wheat yellow dwarf virus-GPV':0.3993945797205859)24:0.06176577199012567)23:0.07100199005644936,'RdRP_4 Tobacco vein distorting virus':0.4904689255125958)18:0.024243708272489117,(('RdRP_4 Hubei polero-like virus 1':0.30629000924846017,'RdRP_4 Changjiang polero-like virus 1':0.3644404970221552)54:0.053161493435255114,'RdRP_4 Phasey bean mild yellows virus':0.34398149834860964)39:0.07021852101421988)36:0.04310740709642452)41:0.029914752939343675)49:0.08155948152258874)52:0.08467784374386161)33:0.11491867180101728,('RdRP_4 Beihai sobemo-like virus 1':0.947625951482467,'RdRP_4 Changjiang sobemo-like virus 1':0.6632789728028377)7:0.036469381299425174)2:0.13839928018474534)0:0.020840779107202778,((((((((('RdRP_1 Beihai sobemo-like virus 15':0.5159342064109846,'RdRP_1 Hubei sobemo-like virus 23':0.8043846316549836)6:0.07995189350592402,('RdRP_1 Hubei sobemo-like virus 12':0.5851211992275842,'RdRP_1 Beihai sobemo-like virus 20':0.5642248283618332)34:0.1932810857442121)0:0.0362451778268863,('RdRP_1 Beihai sobemo-like virus 13':0.41229067861459057,'RdRP_1 Beihai sobemo-like virus 12':0.42867623799402177)93:0.19448369773178625)0:0.05893857596922958,('RdRP_1 Beihai shrimp virus 4':0.668737783396041,('RdRP_1 Beihai sobemo-like virus 18':0.5962617280629186,'RdRP_1 Beihai razor shell virus 3':0.3386959017423087)80:0.1815776183118044)21:0.0510767337453103)0:0.03173068368504617,(((((('RdRP_1 Hubei sobemo-like virus 22':0.3489009242133161,('RdRP_1 Hubei diptera virus 12':0.49869767103897944,'RdRP_1 Sanxia sobemo-like virus 3':0.36471529467832586)75:0.1156149340917404)24:0.03685110576623962,'RdRP_1 Hubei sobemo-like virus 19':0.28726199306938066)11:0.035691997073341475,(((('RdRP_1 Hubei sobemo-like virus 32':0.4139967232107322,'RdRP_1 Hubei sobemo-like virus 27':0.37297839237287256)33:0.03385201912044522,'RdRP_1 Hubei sobemo-like virus 30':0.4548259951940438)29:0.011257073409370988,'RdRP_1 Hubei sobemo-like virus 34':0.3683206408571703)64:0.1212329874468474,'RdRP_1 Hubei sobemo-like virus 29':0.5039365507738605)1:0.015580510576311712)4:0.01858274760547718,(('RdRP_1 Hubei sobemo-like virus 26':0.3270621422860045,'RdRP_1 Hubei sobemo-like virus 28':0.5794863540205187)40:0.05151768494104414,'RdRP_1 Hubei sobemo-like virus 25':0.3907513620872742)48:0.12340323817322524)3:0.04985744341382503,('RdRP_1 Hubei diptera virus 13':0.4373434514219078,('RdRP_1 Hubei sobemo-like virus 18':0.38963650631613733,'RdRP_1 Hubei tetragnatha maxillosa virus 6':0.3523582652961297)33:0.030630635591589406)35:0.08391163384435993)3:0.043274200874844015,('RdRP_1 Sanxia sobemo-like virus 4':0.5324243305559789,'RdRP_1 Shuangao sobemo-like virus 1':0.49146496112102545)39:0.10578489804798513)2:0.14101572271775126)0:0.02100455777411514,((((('RdRP_1 Beihai sobemo-like virus 17':0.6302104882750996,'RdRP_1 Beihai sobemo-like virus 21':0.8500268988691226)21:0.09808198192421358,(('RdRP_1 Hubei sobemo-like virus 16':0.534288143371177,'RdRP_1 Beihai sobemo-like virus 24':0.6040560241417925)8:0.03741560584624459,'RdRP_1 Wenling sobemo-like virus 1':0.58426939163679)6:0.035574444558828855)1:0.06458787427566304,((((((('RdRP_1 Sanxia sobemo-like virus 5':0.4941963428804952,'RdRP_1 Hubei sobemo-like virus 31':0.5572842463699217)48:0.07281213728737068,'RdRP_1 Hubei sobemo-like virus 35':0.4365602131312921)25:0.0988103781367844,'RdRP_1 Wuhan pillworm virus 3':0.6648399416755069)12:0.06364788423230228,'RdRP_1 Wuhan heteroptera virus 2':0.7662160060968904)2:0.045877909746822376,('RdRP_1 Sanxia water strider virus 10':0.3085686648826518,'RdRP_1 Wenzhou sobemo-like virus 3':0.6807360666808635)22:0.07159934045615318)0:0.020420904201182144,('RdRP_1 Hubei sobemo-like virus 36':0.6772284076582201,('RdRP_1 Hubei sobemo-like virus 9':0.4098484570755577,(('RdRP_1 Hubei sobemo-like virus 10':0.4297453159353829,'RdRP_1 Hubei sobemo-like virus 8':0.37586471159474943)43:0.03026100471360571,('RdRP_1 Hubei mosquito virus 2':0.13921956454827988,'RdRP_1 Wenzhou sobemo-like virus 4':0.3423682753110931)99:0.20678616488077373)67:0.08569046462663799)52:0.04088564286108254)5:0.03100109354956962)0:0.04410151056728351,'RdRP_1 Beihai sobemo-like virus 23':0.6574262294846094)0:0.03342354613710086)0:0.016002050962711456,(('RdRP_1 Shuangao insect virus 9':0.3823390762161919,('RdRP_1 Wenzhou sobemo-like virus 2':0.6637846770702932,'RdRP_1 Sanxia sobemo-like virus 2':0.5119153289683348)37:0.03443272446303003)24:0.0943992266804311,'RdRP_1 Sanxia sobemo-like virus 1':0.6635859066872879)4:0.029625994549948076)0:0.006191685798786484,'RdRP_1 Hubei sobemo-like virus 11':0.5190112067909602)0:0.048657525131059226)0:0.05948643973476325,('RdRP_1 Beihai sobemo-like virus 22':0.665583933393794,'RdRP_1 Wenzhou sobemo-like virus 1':0.7541234300836263)22:0.08379220328491588)0:0.03501903884565921,((('RdRP_4 Xingshan nematode virus 5':0.3845628823536992,('RdRP_1 Beihai sobemo-like virus 3':1.0345475775616462,'RdRP_4 Hubei toti-like virus 16':1.1536331749727748)11:0.13521896956752444)3:0.1876364448961999,('RdRP_1 Hubei sobemo-like virus 41':0.5178473132059807,'RdRP_1 Hubei sobemo-like virus 40':0.7714571934024521)26:0.14004258639824263)0:0.10621283102346113,((((('RdRP_1 Beihai sobemo-like virus 27':0.602514793904396,('RdRP_1 Hubei diptera virus 14':0.43777295817988837,'RdRP_1 Wuhan house centipede virus 5':0.6087701640013079)57:0.05657039271340236)67:0.10817173822320092,((('RdRP_1 Wuhan insect virus 34':0.5773810870784071,'RdRP_1 Hubei sobemo-like virus 47':0.279089940551697)68:0.12046098783126014,'RdRP_1 Hubei sobemo-like virus 49':0.3823140269084182)52:0.09563017314511224,'RdRP_1 Hubei sobemo-like virus 42':0.43585935962341615)40:0.16784688091496475)12:0.04897916350851961,(('RdRP_1 Hubei sobemo-like virus 43':0.634255954901036,'RdRP_1 Shuangao sobemo-like virus 2':0.6792417050344786)45:0.10254702400776006,((('RdRP_1 Hubei sobemo-like virus 48':0.4873974217709385,'RdRP_1 Hubei sobemo-like virus 46':0.368899405803667)56:0.15688991094359062,'RdRP_1 Shuangao sobemo-like virus 3':0.6751119571684158)33:0.10477044368735722,'RdRP_1 Wuchan romanomermis nematode virus 3':0.4413133812561868)6:0.03177980103744671)4:0.10138682987044892)5:0.06423729424603297,'RdRP_1 Wuhan insect virus 17':0.7250857386635213)2:0.07741691367080117,'RdRP_1 Wenzhou shrimp virus 9':0.7318697370280636)0:0.02189295209997999)0:0.056083010503324315)0:0.09473178045074337,('RdRP_4 Alternaria alternata virus 1':1.1891963215902337,('RdRP_1 Hubei sobemo-like virus 45':0.5995137238001453,'RdRP_1 Hubei sobemo-like virus 44':0.5965822032946668)50:0.16451312049060074)5:0.2162246305806632)0:0.07866764262369381)0:0.02296985897195386,(((('RdRP_4 Rotavirus D chicken/05V0049/DEU/2005':1.0359229869075155,'RdRP_4 Changjiang sobemo-like virus 2':0.7427794037405262)17:0.16451980636864127,'RdRP_4 Hubei sobemo-like virus 13':0.4361178943338825)3:0.15458183411108012,(((('RdRP_1 Beihai picobirna-like virus 8':0.41329099299014227,'RdRP_1 Porcine picobirnavirus':0.8626679734410421)66:0.2943528259257093,'RdRP_5 Mahlapitsi virus':1.0976017952388382)4:0.021934129094663413,('RdRP_5 American grass carp reovirus':0.6911344036301887,'RdRP_5 Aquareovirus C':0.6467139522892127)100:0.43384257953326155)5:0.19998589203465372,(('RdRP_5 Bush viper reovirus':0.9069346902849358,'RdRP_4 Hubei sobemo-like virus 33':0.6826185601548345)11:0.20466155805131991,('RdRP_4 Hubei sobemo-like virus 2':0.7594908252725645,'RdRP_1 Wobbly possum disease virus':1.0527504640058922)8:0.10755605935786927)0:0.14388952113703574)0:0.04465128937445195)0:0.02363940299708288,((('RdRP_1 Opsiphanes invirae iflavirus 1':0.44651543041641395,'RdRP_1 Infectious flacherie virus':0.41390776100002313)100:0.32049569570921915,('RdRP_1 Hubei picorna-like virus 65':0.6752469857141459,'RdRP_1 Beihai picorna-like virus 110':0.715755172587583)91:0.26749671881228093)18:0.04573713819717584,('RdRP_1 Beihai picorna-like virus 108':0.8714809754363444,'RdRP_1 Wenzhou picorna-like virus 46':0.9951247351492234)18:0.13702145692639112)0:0.05919704097537047)0:0.043733886215575335)0:0.016413890013746168,((((((((('RdRP_3 Beihai zhaovirus-like virus 2':0.43024186410328646,('RdRP_3 Providence virus':0.6151469271470826,'Bunya_RdRp Fusarium poae negative-stranded virus 2':1.4572407417509148)28:0.46918997570630994)4:0.21463988059377015,'RdRP_1 Beihai blue swimmer crab virus 1':0.9021781545419345)0:0.15808301500140243,'RdRP_1 Wenling picorna-like virus 5':0.632126356281485)0:0.08324634283126331,(((((((('RdRP_1 Beihai picorna-like virus 79':0.4497777455697466,'RdRP_1 Bivalve RNA virus G2':0.3114675891876286)94:0.06763561410108421,'RdRP_1 Changjiang picorna-like virus 11':0.49537716541689114)34:0.0651721061232356,(((((('RdRP_1 Hubei picorna-like virus 20':0.32134858561613044,'RdRP_1 Changjiang picorna-like virus 10':0.28691266232490287)86:0.04601306860833876,'RdRP_1 Hubei picorna-like virus 21':0.3475220895017907)54:0.021540464537119663,'RdRP_1 Sanxia picorna-like virus 13':0.311141032810328)91:0.07202246047674765,(((('RdRP_1 Sanxia picorna-like virus 12':0.26737164678021286,'RdRP_1 Antarctic picorna-like virus 1':0.2394399101978697)64:0.03080082939165729,'RdRP_1 Wenzhou picorna-like virus 33':0.34768060993323263)100:0.16807449844852584,((((('RdRP_1 Changjiang picorna-like virus 6':0.19948196970856846,'RdRP_1 Wenzhou picorna-like virus 31':0.2155698825748169)82:0.035554421379040524,'RdRP_1 Changjiang crawfish virus 2':0.21611768535897974)74:0.04508894367019334,'RdRP_1 Changjiang crawfish virus 3':0.27340187564119667)88:0.03232343708460028,('RdRP_1 Sanxia picorna-like virus 11':0.2802483374347362,'RdRP_1 Changjiang picorna-like virus 7':0.28565106549289787)87:0.04808348192483891)67:0.0162317585109788,'RdRP_1 Changjiang picorna-like virus 8':0.3216922792484945)100:0.08034058090223159)63:0.04398879878625939,'RdRP_1 Changjiang picorna-like virus 9':0.403025665682536)31:0.009127377390346553)23:0.043444320534436365,'RdRP_1 Shahe picorna-like virus 9':0.52903254452155)26:0.0243625439657551,'RdRP_1 Sanxia atyid shrimp virus 3':0.5608654048324513)23:0.02693751907002001)66:0.02757034217918175,'RdRP_1 Shahe picorna-like virus 10':0.554404917944091)47:0.052335469224650155,(((((('RdRP_1 Wuhan arthropod virus 2':0.2886375090952138,'RdRP_1 Hubei picorna-like virus 24':0.2866729736358222)99:0.09736411200643635,'RdRP_1 Black queen cell virus':0.39993903649342766)66:0.02706386509043368,'RdRP_1 Himetobi P virus':0.3586772469069045)82:0.02969805128587011,'RdRP_1 Triatoma virus':0.455802862347101)93:0.06197444529817009,'RdRP_1 Plautia stali intestine virus':0.46378080388203924)63:0.042828311255042495,'RdRP_1 Homalodisca coagulata virus-1':0.4838211458336388)93:0.12846674182041734)19:0.022085351541385134,('RdRP_1 Changjiang picorna-like virus 12':0.5487198398076898,'RdRP_1 Shahe picorna-like virus 11':0.49740399515496025)28:0.0545577004862893)6:0.00924480935855504,'RdRP_1 Changjiang picorna-like virus 13':0.5343258716405912)4:0.02669996687418702,((('RdRP_1 Beihai echinoderm virus 1':0.5224097432898596,(('RdRP_1 Changjiang picorna-like virus 14':0.2956602359241485,'RdRP_1 Shahe arthropod virus 1':0.2602241533057408)100:0.2886362102724742,'RdRP_1 Beihai shrimp virus 1':0.6171199284854004)36:0.041857611790242055)25:0.03647886582998355,((('RdRP_1 Beihai picorna-like virus 80':0.5046706094441111,'RdRP_1 Beihai picorna-like virus 87':0.6077610311606394)25:0.022054932137379746,'RdRP_1 Wenling picorna-like virus 4':0.7078560529078761)2:0.01826318493065232,(((((((((((((Atrpec_virus1:7.340238260733489E-5,'RdRP_1 Wenzhou picorna-like virus 26':-7.340238260722943E-5)100:0.024110799390800408,'RdRP_1 Beihai picorna-like virus 71':0.017871067315281777)100:0.031122004654934532,'RdRP_1 Beihai picorna-like virus 70':0.058869777694119774)100:0.20203997089987302,'RdRP_1 Beihai picorna-like virus 72':0.24189780392565874)100:0.07647108708900496,'RdRP_1 Beihai picorna-like virus 74':0.3425387884876012)73:0.018868679133681954,'RdRP_1 Wenzhou channeled applesnail virus 2':0.34542976960779964)69:0.03765876642572302,('RdRP_1 Wenzhou picorna-like virus 28':0.3549498833117283,'RdRP_1 Wenzhou picorna-like virus 29':0.4021537153863888)66:0.03810426102785633)42:0.012566731749042992,((((('RdRP_1 Kashmir bee virus':0.05920717674555398,'RdRP_1 Formica exsecta virus 1':0.0633598891325885)100:0.043924799129462344,'RdRP_1 Acute bee paralysis virus':0.09781484012953492)100:0.13723048180039,'RdRP_1 Hubei orthoptera virus 1':0.21310969516890282)67:0.016579480903978316,'RdRP_1 Wuhan insect virus 11':0.23891561015772866)98:0.06377864709549741,'RdRP_1 Solenopsis invicta virus-1':0.2555301946414821)100:0.14607275818127852)74:0.04975267397939581,(('RdRP_1 Wenzhou picorna-like virus 27':0.09495511877845775,'RdRP_1 Beihai picorna-like virus 73':0.09343435139810038)100:0.32236694678254696,('RdRP_1 Wuhan millipede virus 3':0.3109191533063791,'RdRP_1 Beihai picorna-like virus 75':0.34777815976292314)100:0.12528144014470038)65:0.032872821518862144)27:0.0033840985552694436,((('RdRP_1 Drosophila C virus':0.19468531623882757,'RdRP_1 Cricket paralysis virus':0.24348741833769466)100:0.10786265349359592,'RdRP_1 Anopheles C virus':0.26739775779476604)100:0.11415595439392845,(('RdRP_1 Hubei diptera virus 1':0.11081736847956425,'RdRP_1 Goose dicistrovirus':0.10777475867075328)100:0.14148599308117915,'RdRP_1 Hubei picorna-like virus 16':0.2587068353361781)100:0.16897913661117397)97:0.06794665710264966)38:0.03141422331674071,'RdRP_1 Shahe picorna-like virus 8':0.4580881559474534)20:0.017799432861474007,'RdRP_1 Beihai mantis shrimp virus 3':0.47640561953645444)33:0.03456932424127179,(((((((('RdRP_1 Wenling crustacean virus 2':0.33491542485291226,'RdRP_1 Beihai picorna-like virus 81':0.30486629061645887)91:0.046900729028610755,'RdRP_1 Beihai picorna-like virus 82':0.3351827673855618)83:0.04432901557798252,'RdRP_1 Beihai picorna-like virus 84':0.4342167208768428)33:0.010868248619425203,(((('RdRP_1 Wenling crustacean virus 3':0.09059077063940091,('Bivalve RNA virus G5':0.0,'RdRP_1 Bivalve RNA virus G5':1.0547118733938987E-16)100:0.051666470285328614)100:0.08978531121917899,'RdRP_1 Wenling picorna-like virus 2':0.18657470233609963)100:0.07832857343058253,'RdRP_1 Beihai picorna-like virus 85':0.19238152307718837)75:0.021622763557175628,('Bivalve RNA virus G1':8.296234664617597E-5,'RdRP_1 Bivalve RNA virus G1':-8.29623466460705E-5)100:0.2896547573010083)100:0.14133855877530432)31:0.012557806578133768,('RdRP_1 Wenzhou shrimp virus 4':0.1587964515425141,'RdRP_1 Wenzhou shrimp virus 5':0.17897902709171393)100:0.27224228788027616)53:0.033301206100091796,'RdRP_1 Wenzhou picorna-like virus 35':0.48225153936087484)24:0.027815421304142163,'RdRP_1 Hubei picorna-like virus 22':0.559734612483207)2:0.01933817374129826,(((('RdRP_1 Wenzhou shrimp virus 6':0.18935359769221916,'RdRP_1 Beihai picorna-like virus 90':0.18747227724775245)100:0.1308037690694841,'RdRP_1 Beihai picorna-like virus 91':0.2968357404115467)99:0.050393584193392904,((((((('RdRP_1 Macrobrachium rosenbergii Taihu virus':0.07091146659846748,'RdRP_1 Beihai mantis shrimp virus 5':0.06221958866402211)100:0.037941256336493256,'RdRP_1 Taura syndrome virus':0.10138805160358336)84:0.026591173776112864,'RdRP_1 Wenzhou shrimp virus 7':0.12343580825377609)88:0.026794455378151283,'RdRP_1 Mud crab dicistrovirus':0.11384293477299076)100:0.05547420169565842,'RdRP_1 Beihai mantis shrimp virus 4':0.2065446903533958)52:0.0056551738455267175,'RdRP_1 Beihai picorna-like virus 93':0.21592132360092778)100:0.09363419469794676,'RdRP_1 Wenling picorna-like virus 3':0.3060019249739344)99:0.05004462842682239)100:0.16611425566678156,('RdRP_1 Hubei picorna-like virus 25':0.5100507007804669,'RdRP_1 Beihai picorna-like virus 83':0.47936655602733025)19:0.023464274923019057)13:0.02316812901967452)3:0.016538492440925423)6:0.029557048347038484)4:0.02707353266112894)0:0.021724920264038633,((((('RdRP_1 Rhopalosiphum padi virus':0.10376258133752347,'RdRP_1 Wuhan insect virus 33':0.11674583793427434)100:0.21745054405567155,'RdRP_1 Hubei picorna-like virus 14':0.2694837430039636)73:0.01746974573746518,('RdRP_1 Hubei picorna-like virus 15':0.16334469762780846,'RdRP_1 Aphid lethal paralysis virus':0.17227949893459393)100:0.16157233332107607)100:0.2790490717470546,('RdRP_1 Centovirus AC':0.01082521851405649,'RdRP_1 Mosquito dicistrovirus':0.015733054889204186)100:0.6118766399223156)7:0.031736479967614584,('RdRP_1 Hubei picorna-like virus 18':0.301497796120068,'RdRP_1 Beihai picorna-like virus 77':0.41827246835536924)100:0.3318070252173535)3:0.027451656174057218)0:0.004369872704874274)0:0.03124907627973711)0:0.02429742533033949,(((('RdRP_1 Wenzhou picorna-like virus 39':0.15825750924962168,'RdRP_1 Wenzhou channeled applesnail virus 3':0.24863420148694765)100:0.41046913305493604,(('RdRP_1 Beihai picorna-like virus 101':0.42740455067290883,'RdRP_1 Changjiang crawfish virus 5':0.4981314544109601)98:0.15483752285483776,'RdRP_1 Beihai picorna-like virus 100':0.5706914249991253)61:0.03743057087143831)32:0.03204553487643391,('RdRP_1 Wenzhou picorna-like virus 37':0.4815280777463039,'RdRP_1 Changjiang crawfish virus 4':0.44112608074720505)96:0.1952004402236348)20:0.0459618995836992,((Rudphi_virus2:0.35835888816209727,'RdRP_1 Beihai picorna-like virus 99':0.32901385812327455)100:0.17266587370611508,(('RdRP_1 Beihai sesarmid crab virus 2':0.5593130853656145,Rudphi_virus1:0.5436822862628425)74:0.06035511091701695,'RdRP_1 Beihai barnacle virus 4':0.5763036685632195)43:0.007389446020082735)89:0.20310871617311818)9:0.045925474757846696)0:0.0201658539553171,(((('RdRP_1 Wenzhou picorna-like virus 19':0.9485335431997471,'RdRP_1 Hubei picorna-like virus 81':0.7813981141164626)3:0.06249183474491021,((((((((('RdRP_1 Grapevine deformation virus':0.04644046035108185,'RdRP_1 Grapevine fanleaf virus':0.05584310651748697)100:0.04371174358508956,'RdRP_1 Arabis mosaic virus':0.09578443585871702)100:0.24987359797238362,('RdRP_1 Petunia chlorotic mottle virus':0.30539940401318066,('RdRP_1 Tobacco ringspot virus':0.0978405898329231,'RdRP_1 Potato black ringspot virus':0.05730699054683089)100:0.3374736903886333)61:0.03290359304130275)39:0.035777882630820046,(((('RdRP_1 Beet ringspot virus':0.051927417401383846,'RdRP_1 Tomato black ring virus':0.045771786188264246)100:0.046635886755705735,'RdRP_1 Grapevine Anatolian ringspot virus':0.10288345233703755)97:0.03210477708008086,'RdRP_1 Grapevine chrome mosaic virus':0.129680462900227)100:0.14016914431473437,'RdRP_1 Cycas necrotic stunt virus':0.3255237684024549)100:0.1365079489813627)24:0.012541634568785542,('RdRP_1 Blackcurrant reversion virus':0.2404069381084415,'RdRP_1 Grapevine Bulgarian latent virus':0.21585662005743123)100:0.1537679445640365)30:0.005849681724137246,('RdRP_1 Soybean latent spherical virus':0.38920616861678736,('RdRP_1 Cherry leaf roll virus':0.30955668878751275,'RdRP_1 Tomato ringspot virus':0.34499937971170547)78:0.05340031152325175)45:0.03652912138445931)100:0.06717000873484125,(((('RdRP_1 Broad bean wilt virus 2':0.18984280957418287,'RdRP_1 Broad bean wilt virus 1':0.18519226435458047)67:0.011883068259446627,'RdRP_1 Mikania micrantha mosaic virus':0.17565324017681527)100:0.059996456281534494,'RdRP_1 Lamium mild mosaic virus':0.25911290757432665)100:0.11606725269783724,(((('RdRP_1 Turnip ringspot virus':0.11136484262082147,'RdRP_1 Radish mosaic virus':0.10864631106615688)100:0.11098400437189004,(('RdRP_1 Bean rugose mosaic virus':0.16694435381213069,'RdRP_1 Bean pod mottle virus':0.23334682007066188)65:0.04247854378899718,(('RdRP_1 Broad bean true mosaic virus':0.16361416917838745,'RdRP_1 Red clover mottle virus':0.16653047196870058)88:0.048849959551673705,'RdRP_1 Cowpea mosaic virus':0.1828972383717837)51:0.014928421882487233)35:0.011885091618552002)25:0.004631258561144547,'RdRP_1 Cowpea severe mosaic virus':0.21524298644648165)44:0.009987470846727242,'RdRP_1 Squash mosaic virus':0.2343313938379888)100:0.13817075480053265)100:0.11342105868108932)83:0.04434137050052056,'RdRP_1 Raspberry ringspot virus':0.49652595333954763)92:0.11813854689922926,((((('RdRP_1 Dioscorea mosaic-associated virus':0.2823028398425884,'RdRP_1 Chocolate lily virus A':0.3033068887535336)100:0.10593054699641746,('RdRP_1 Black raspberry necrosis virus':0.17465410642338042,'RdRP_1 Strawberry mottle virus':0.2024398282645234)100:0.20736743262094065)72:0.02220461543035701,'RdRP_1 Satsuma dwarf virus':0.42955757319718557)100:0.171933290099255,(((((('RdRP_1 Tomato marchitez virus':0.051031545120090005,'RdRP_1 Tomato chocolate spot virus':0.0526586676027227)42:0.0048664010167427385,'RdRP_1 Tomato necrotic dwarf virus':0.04812623757147698)100:0.07926035286852762,'RdRP_1 Tomato torrado virus':0.14000632171853347)100:0.11468532948138488,'RdRP_1 Carrot torradovirus 1':0.23973291609859437)100:0.263560050514429,'RdRP_1 Strawberry latent ringspot virus':0.574317614443019)69:0.0297305255469531,((('RdRP_1 Cherry rasp leaf virus':0.16606016673821222,'RdRP_1 Apple latent spherical virus':0.1341840285368957)85:0.021890605590477508,'RdRP_1 Currant latent virus':0.15664365714446538)100:0.15508611339222922,'RdRP_1 Arracacha virus B':0.370162075974135)99:0.39185643293211125)65:0.0422390065517016)40:0.021859013524714366,('RdRP_1 Parsnip yellow fleck virus':0.5099490951892535,(('RdRP_1 Bellflower vein chlorosis virus':0.23011107113206986,'RdRP_1 Rice tungro spherical virus':0.17139656121610103)97:0.047200429789878706,'RdRP_1 Maize chlorotic dwarf virus':0.25917686357336406)100:0.24819082229109546)96:0.08845560853743462)60:0.04046412257983259)76:0.08388182271826033)2:0.039892609161763876,((((((((((('RdRP_1 Shahe picorna-like virus 6':0.6721602850409473,'RdRP_1 Beihai picorna-like virus 55':0.5519822259009831)26:0.0514330613353321,'RdRP_1 Wenzhou picorna-like virus 17':0.6397559342796413)5:0.02158032072201843,(((((((((('RdRP_1 Beihai sipunculid worm virus 2':0.17761806030462746,'RdRP_1 Beihai mollusks virus 1':0.20954952967871587)100:0.05770284000753778,((((('RdRP_1 Beihai sipunculid worm virus 4':0.06759410537643384,'RdRP_1 Beihai picorna-like virus 32':0.14004828263363087)54:0.00788475526171728,('RdRP_1 Beihai picorna-like virus 35':0.06397082897467721,'RdRP_1 Beihai mollusks virus 2':0.11659643391350094)86:0.023094294191301032)96:0.04215298876132578,'RdRP_1 Wenzhou picorna-like virus 10':0.09388153547250863)67:0.02325481030775678,'RdRP_1 Beihai picorna-like virus 33':0.1339718162939591)98:0.050450226156013245,'RdRP_1 Asterionellopsis glacialis RNA virus':0.2295448371657881)96:0.0399276765662846)40:0.004632916700825995,'RdRP_1 Beihai sipunculid worm virus 3':0.25122978106881805)78:0.023817003751599453,'RdRP_1 Wenzhou picorna-like virus 9':0.2993553926826843)100:0.09146769214295636,'RdRP_1 Delisea pulchra RNA virus':0.35037825011214)100:0.06636898838907146,('RdRP_1 Beihai picorna-like virus 30':0.36532140730526275,'RdRP_1 Beihai paphia shell virus 2':0.285166495134032)100:0.12304777295951277)99:0.07132973023829259,'RdRP_1 Shahe picorna-like virus 3':0.5248081598394351)55:0.038798183581981505,'RdRP_1 Hubei picorna-like virus 1':0.47275601921672483)45:0.03347325303190829,(Cragig_virus1:0.5070360393465744,'RdRP_1 Beihai picorna-like virus 42':0.524779750725438)93:0.11314529959614411)17:0.006905111280475662,'RdRP_1 Wenzhou picorna-like virus 14':0.4759002849557479)7:0.03892411008170921)0:0.012249006741097967,('RdRP_1 Wenzhou picorna-like virus 53':0.19463440878564375,'RdRP_1 Beihai picorna-like virus 39':0.3162304101234106)100:0.4098209553430714)0:0.01611453133702434,('RdRP_1 Wenzhou picorna-like virus 12':0.6097111954827428,('RdRP_1 Beihai picorna-like virus 41':0.5294810444027793,'RdRP_1 Beihai picorna-like virus 40':0.49369461546527327)80:0.12357060210311988)17:0.062200587732907486)0:0.020465714911439947,((((((((((('RdRP_1 Beihai picorna-like virus 45':0.18692778836194268,'RdRP_1 Beihai picorna-like virus 46':0.18099086121178265)100:0.1153490866296022,('RdRP_1 Hubei picorna-like virus 2':0.2983129032063847,'RdRP_1 Shahe picorna-like virus 4':0.30907085595260986)34:0.017296676861161597)39:0.04190528664544191,(((('RdRP_1 Beihai picorna-like virus 44':0.27509662391012624,'RdRP_1 Marine RNA virus JP-B':0.260324980898888)55:0.02137147258851768,'RdRP_1 Beihai picorna-like virus 43':0.3052177867433063)55:0.02554725388252599,'RdRP_1 ubei picorna-like virus 3':0.36662667371086477)17:0.01515059343473768,('RdRP_1 Wenzhou picorna-like virus 16':0.3492015483652957,('RdRP_1 Sanxia picorna-like virus 9':0.14935932244629335,'RdRP_1 Beihai picorna-like virus 48':0.20360247155166228)100:0.17555701065343565)32:0.006675000206830539)16:0.02202830419810048)32:0.027375874876721995,('RdRP_1 Beihai picorna-like virus 47':0.3584832499892282,'RdRP_1 Hubei leech virus 3':0.36702152709281155)51:0.020918346194821358)16:0.01051756390961689,(((('RdRP_1 Hubei leech virus 4':0.2423213447792164,'RdRP_1 Beihai picorna-like virus 49':0.24809935257682447)83:0.04290437963276483,('RdRP_1 Hubei picorna-like virus 5':0.2596500892600857,'RdRP_1 Hubei picorna-like virus 4':0.2746713525115734)47:0.008166789433122656)56:0.02186004507373296,'RdRP_1 Changjiang picorna-like virus 4':0.3018948150898701)92:0.037513660138007277,('RdRP_1 Wenzhou channeled applesnail virus 1':0.1896343246291804,'RdRP_1 Shahe picorna-like virus 5':0.18219047337148064)100:0.14143568231921702)94:0.07262108423976288)29:0.02300066440652726,'RdRP_1 Changjiang picorna-like virus 3':0.42648283066456616)95:0.06205861323711914,('RdRP_1 Beihai razor shell virus 1':0.10349937398638742,'RdRP_1 Beihai razor shell virus 2':0.12106996517463145)100:0.48808645358143077)29:0.009129752260976454,'RdRP_1 Wenzhou picorna-like virus 15':0.573931283654699)27:0.05424381597644706,('RdRP_1 Changjiang picorna-like virus 2':0.520191696160759,'RdRP_1 Beihai picorna-like virus 56':0.642209367161792)50:0.05827891412332997)6:0.0406634591580145,'RdRP_1 Wenzhou picorna-like virus 13':0.5972889486824169)1:0.014923273523450853,('RdRP_1 Shahe picorna-like virus 14':0.580231760143217,'RdRP_1 Wenzhou picorna-like virus 11':0.5447747636371196)76:0.10027343166235414)0:0.02166223116862938)0:0.01073028662756903,(('RdRP_1 Changjiang picorna-like virus 1':0.506549183518977,'RdRP_1 Sanxia picorna-like virus 8':0.4775370465635509)99:0.21337854663272265,((Mizyes_virus1:0.41957831336919027,'RdRP_1 Wenzhou picorna-like virus 20':0.502201632655504)96:0.10687056917041848,'RdRP_1 Wenzhou picorna-like virus 21':0.590404572634081)97:0.2012225313390693)2:0.009050907743356595)0:0.014058901611727542,(((((((((((('RdRP_1 Beihai picorna-like virus 27':0.24214825453303757,'RdRP_1 Beihai picorna-like virus 24':0.3271347361467811)51:0.02519482351025981,(('RdRP_1 Chaetoceros socialis f. radians RNA virus 01':0.2762499356353716,'RdRP_1 Beihai picorna-like virus 28':0.22626285838432159)78:0.021685333673215346,(Cragig_virus9:0.14134137491833265,Cragig_virus8:0.14582545336095432)100:0.1448174364357706)97:0.056500407722827495)52:0.018396729302554315,'RdRP_1 Beihai picorna-like virus 26':0.36267578239213144)100:0.18783292816343827,((((((((((('RdRP_1 Marine RNA virus JP-A':0.12535343331045523,'RdRP_1 Beihai picorna-like virus 1':0.1222647998745934)99:0.06197026268019845,'RdRP_1 Beihai picorna-like virus 4':0.18871119046956492)98:0.05880712059369353,'RdRP_1 Chaetoceros tenuissimus RNA virus type-II':0.334987811876181)84:0.0398198085006628,('RdRP_1 Beihai picorna-like virus 14':0.10370422319423511,'RdRP_1 Beihai picorna-like virus 15':0.08048190348252682)100:0.17293126057586145)85:0.04407412239263042,'RdRP_1 Antarctic picorna-like virus 2':0.3044511673350342)58:0.03353791980021248,'RdRP_1 Beihai picorna-like virus 5':0.3047854596089807)39:0.010797849784524027,((((('RdRP_1 Wenzhou picorna-like virus 1':0.15326773702968477,'RdRP_1 Beihai picorna-like virus 11':0.1421969568762813)100:0.06749550229334789,'RdRP_1 Beihai picorna-like virus 8':0.20797625564766603)32:0.004951204025599898,'RdRP_1 Beihai picorna-like virus 9':0.18600552230658565)42:0.008317975968842983,('RdRP_1 Beihai picorna-like virus 7':0.15131534262482715,'RdRP_1 Beihai picorna-like virus 6':0.14378935364523637)100:0.13313595752887497)74:0.039009947130364764,'RdRP_1 Wenzhou picorna-like virus 52':0.2868079906391057)100:0.07916393474382541)40:0.024882808887413232,'RdRP_1 Wenzhou picorna-like virus 2':0.3933146113267628)63:0.03673999376628645,((('RdRP_1 Wenzhou picorna-like virus 5':0.03658010416099078,'RdRP_1 Beihai paphia shell virus 1':0.07772067230991185)99:0.05383823027932222,'RdRP_1 Beihai picorna-like virus 20':0.19316146294823655)100:0.09696138558506107,((Rudphi_virus4:0.03582227278411554,'RdRP_1 Wenzhou gastropodes virus 1':0.06466421347827886)82:0.013361314015378656,'RdRP_1 Wenling picorna-like virus 1':0.09292932272977951)100:0.13974175642188758)100:0.15768947328877458)75:0.03300401513248663,((((((Mytedu_virus1:0.11094432620665762,'RdRP_1 Beihai picorna-like virus 23':0.08726626538096266)100:0.06169911082393509,'RdRP_1 Beihai octopus virus 1':0.24391430445093432)66:0.03094483751767163,'RdRP_1 Wenzhou picorna-like virus 7':0.18604649694107556)32:0.01085726904502915,'RdRP_1 Wenzhou picorna-like virus 6':0.2239221453627877)41:0.035093095725624246,Rudphi_virus5:0.22481400797675)87:0.03766264640015049,(((Cragig_virus6:0.1852542340015534,'RdRP_1 Beihai picorna-like virus 21':0.1836979070098677)61:0.024820467095236776,'RdRP_1 Wenzhou picorna-like virus 32':0.28022763213640645)44:0.015598466655646903,'RdRP_1 Shahe picorna-like virus 2':0.21266789683156562)57:0.023427719787603773)100:0.1898600240902094)31:0.013895662991778801,((('RdRP_1 Beihai picorna-like virus 17':0.2433707789086874,('RdRP_1 Beihai sesarmid crab virus 1':0.2903563376369439,'RdRP_1 Wenzhou picorna-like virus 4':0.30536024785180604)51:0.0142810610377751)51:0.024854852996202714,'RdRP_1 Beihai picorna-like virus 18':0.32034956960482996)59:0.021333418345032662,('RdRP_1 Changjiang crawfish virus 1':0.1677698461974415,'RdRP_1 Hubei leech virus 2':0.17774498277621376)100:0.1288485202490623)100:0.21804738231440318)17:0.018086411404857478)9:0.0068405904743079615,(('RdRP_1 Sanxia picorna-like virus 1':0.3338007271373499,'RdRP_1 Sanxia picorna-like virus 2':0.3407820822739114)100:0.1803831945173764,'RdRP_1 Sanxia picorna-like virus 5':0.4098170557843235)21:0.012802215745784537)29:0.021630949153730872,('RdRP_1 Beihai picorna-like virus 16':0.06604365639699583,'RdRP_1 Wenzhou picorna-like virus 3':0.07987628410465566)100:0.40325210213810553)28:0.034413088462078356,(('RdRP_1 Sanxia picorna-like virus 3':0.3749713203433469,'RdRP_1 Sanxia picorna-like virus 4':0.3468850479045452)100:0.1336445177233806,'RdRP_1 Shahe picorna-like virus 1':0.5039739964088173)38:0.014628172694941266)27:0.03922877030706318,((('RdRP_1 Wenzhou picorna-like virus 18':0.2845696399022043,'RdRP_1 Beihai picorna-like virus 51':0.31068745343732174)100:0.37730465160221005,'RdRP_1 Beihai hermit crab virus 1':0.5608573818080125)34:0.03634525142569023,('RdRP_1 Beihai picorna-like virus 19':0.3893616530607885,'RdRP_1 Beihai sipunculid worm virus 1':0.3785600481312651)100:0.25446373167030445)5:0.007831177536152367)8:0.006088522931725793,'RdRP_1 Antarctic picorna-like virus 4':0.6366839331489762)5:0.02269015364458088,('RdRP_1 Antarctic picorna-like virus 3':0.6436283663256901,'RdRP_1 Beihai picorna-like virus 2':0.5903684619853655)26:0.06885463823772492)0:0.01821693073219144,(('RdRP_1 Shahe picorna-like virus 7':0.4245969935118453,'RdRP_1 Beihai picorna-like virus 54':0.4911345178659271)84:0.0917316802075343,('RdRP_1 Beihai picorna-like virus 52':0.4478397434389235,'RdRP_1 Beihai picorna-like virus 53':0.4848933394438426)92:0.11098057362492719)98:0.15685074230752155)4:0.03253609747783043,('RdRP_1 Hubei picorna-like virus 6':0.7432152235372542,(Cragig_virus3:0.3724537340765659,'RdRP_1 Beihai picorna-like virus 57':0.33979651805523226)100:0.4110921731468977)34:0.054220571974784415)0:0.027966015949826235)0:0.013594742185496556,((('RdRP_1 Wenzhou picorna-like virus 22':0.2807146346102538,'RdRP_1 Wenzhou picorna-like virus 23':0.319062351949427)100:0.2785695289026425,((((('Bivalve RNA virus G3':0.2262730693503857,'RdRP_1 Bivalve RNA virus G3':0.2437301367693825)100:0.20071055004956517,'RdRP_1 Beihai picorna-like virus 61':0.47162999494409985)96:0.1077108543545191,'RdRP_1 Beihai picorna-like virus 62':0.6444867311520595)65:0.04678825998196606,(('RdRP_1 Beihai picorna-like virus 64':0.3690802838832805,'RdRP_1 Aurantiochytrium single-stranded RNA virus 01':0.41115509847365184)100:0.20162971793995843,'RdRP_1 Beihai picorna-like virus 63':0.5551628864637993)72:0.046080488789954965)39:0.02620844411179435,((Cragig_virus2:0.4414100173027722,'RdRP_1 Wenzhou picorna-like virus 24':0.3677878281595359)99:0.2508208350431719,'RdRP_1 Beihai picorna-like virus 60':0.5990352985028988)80:0.0894208213577613)36:0.011389358289965346)53:0.05175772425795977,'RdRP_1 Beihai picorna-like virus 59':0.7417255515919806)49:0.10961345705896731)0:0.021646516227234125,(cragig_Heterosigma:0.028425921975060886,'RdRP_1 Heterosigma akashiwo RNA virus':0.03323399566145505)100:0.7321445152338691)0:0.055036228140383045,((((('RdRP_1 Wuhan arthropod virus 3':0.7037544309814545,((('RdRP_1 Hubei picorna-like virus 76':0.44202310247343113,'RdRP_1 Wuhan spider virus 6':0.4870803119846454)100:0.10774096476265449,'RdRP_1 Beihai sipunculid worm virus 5':0.5432412761497987)37:0.03277293035784312,'RdRP_1 Beihai picorna-like virus 120':0.616815552439168)37:0.03853285668794182)18:0.040733028960183604,('RdRP_1 Hubei picorna-like virus 77':0.686044645137055,'RdRP_1 Beihai picorna-like virus 121':0.6171930608991059)18:0.024118478868491056)2:0.03312411934047754,'RdRP_1 Hubei picorna-like virus 68':0.6943907989262743)2:0.029748456073730528,((('RdRP_1 Hubei picorna-like virus 72':0.6324329400059651,'RdRP_1 Beihai picorna-like virus 119':0.6060472448824622)41:0.08092614833086154,'RdRP_1 Beihai picorna-like virus 118':0.7310191573540813)8:0.03288263559665519,(((('RdRP_1 Hubei picorna-like virus 71':0.4623788342275823,'RdRP_1 Hubei picorna-like virus 70':0.6125026779293665)48:0.042921098589395856,('RdRP_1 Wuhan spider virus 4':0.49796583390211246,'RdRP_1 Wuhan spider virus 5':0.45411535016850657)49:0.05859699524972417)64:0.04859987749563455,'RdRP_1 Hubei picorna-like virus 69':0.6133431864393102)92:0.1515143164005331,((('RdRP_1 Hubei myriapoda virus 2':0.4289049629959809,'RdRP_1 Hubei picorna-like virus 73':0.48053786874961535)94:0.08343666871967181,'RdRP_1 Hubei myriapoda virus 3':0.49822862363033715)92:0.07436215061703105,('RdRP_1 Hubei picorna-like virus 74':0.5433456053877109,'RdRP_1 Hubei picorna-like virus 75':0.6901983518421789)50:0.022492897597814976)68:0.11722600319268311)4:0.0067738337431147155)1:0.031063572708994763)6:0.05914687737847281,((('RdRP_1 Wenzhou picorna-like virus 54':0.8790424328815278,'RdRP_1 Wenzhou bivalvia virus 1':0.9005219485705949)28:0.25662910894323365,'RdRP_1 Beihai picorna-like virus 125':0.7158854062845703)4:0.08015353265733974,('RdRP_1 Beihai picorna-like virus 117':0.7285129938683785,'RdRP_1 Sanxia picorna-like virus 10':0.8526685192454642)14:0.08205309961389509)0:0.029045326472669955)0:0.01015985296984033)0:0.008400948203436523)0:0.011098690318257123,(((((((((('RdRP_1 Hubei picorna-like virus 45':0.3057467335065819,'RdRP_1 Hubei picorna-like virus 46':0.3305407959458352)94:0.06221803948932303,('RdRP_1 Wuhan spider virus 3':0.24551376037830186,'RdRP_1 Sanxia water strider virus 9':0.2604548395620745)100:0.16458640427754034)100:0.11465028894985108,'RdRP_1 Hubei picorna-like virus 50':0.6222478335672477)71:0.046506777958645884,'RdRP_1 Wenling picorna-like virus 6':0.6533476820843853)22:0.01850795071056044,('RdRP_1 Biomphalaria virus 2':0.6780778050411006,'RdRP_1 Hubei picorna-like virus 49':0.5142425325308465)30:0.02769669284248677)11:0.04019450219365317,('RdRP_1 Beihai picorna-like virus 104':0.1725465063652557,'RdRP_1 Beihai picorna-like virus 103':0.17794215595964735)100:0.5083752088111549)4:0.04914443328614601,('RdRP_1 Xinzhou nematode virus 2':0.7181384678464227,'RdRP_1 Beihai picorna-like virus 105':0.7131322904913029)12:0.0676992729593536)0:0.017005755998117475,(((((('RdRP_1 Varroa destructor virus-1':0.07297893101133457,'RdRP_1 Deformed wing virus':0.062343374472179025)100:0.40730366094732984,'RdRP_1 Formica exsecta virus 2':0.5091305348115388)75:0.12373235253102005,(((((((((((((('RdRP_1 Bombyx mori iflavirus':0.09461156955412897,'RdRP_1 Antheraea pernyi iflavirus':0.09069910450545154)56:0.009095286851478979,'RdRP_1 Lymantria dispar iflavirus 1':0.10552830646953312)80:0.020923059463885618,'RdRP_1 Thaumetopoea pityocampa iflavirus 1':0.08092299410801897)47:0.01592469606786262,'RdRP_1 Heliconius erato iflavirus':0.1507293759919155)67:0.019112825591462324,'RdRP_1 Helicoverpa armigera iflavirus':0.16909513499668016)100:0.1371751811936993,'RdRP_1 Hubei picorna-like virus 26':0.34547918231608493)87:0.05916251834067621,'RdRP_1 King virus':0.36269543247503466)77:0.07039373919285918,((('RdRP_1 Hubei odonate virus 3':0.2407086283006734,'RdRP_1 Hubei odonate virus 2':0.2039598580795728)100:0.13252692851646952,'RdRP_1 Hubei picorna-like virus 27':0.38893352337850473)80:0.056696853687805415,'RdRP_1 Hubei coleoptera virus 1':0.35745339162967454)58:0.043780188410692394)61:0.032902894255918747,(((('RdRP_1 Euscelidius variegatus virus 1':0.19052875456572038,'RdRP_1 Graminella nigrifrons virus 1':0.1824436360462856)100:0.08706754645277781,'RdRP_1 Hubei picorna-like virus 28':0.323197825086335)50:0.01158888455105267,'RdRP_1 Hubei tetragnatha maxillosa virus 2':0.31477127786201314)98:0.05288003319314616,((('RdRP_1 Bat iflavirus':0.2290595218515321,'RdRP_1 Moku virus':0.2000982578894685)61:0.01532203961751255,'RdRP_1 Slow bee paralysis virus':0.2924199831033101)97:0.04251421887184004,'RdRP_1 Hubei odonate virus 4':0.2735611927342361)100:0.0712266128735485)100:0.11762431920176003)31:0.01006436614150441,'RdRP_1 Nilaparvata lugens honeydew virus-3':0.4599016540427865)28:0.02167705518951457,'RdRP_1 Hubei picorna-like virus 29':0.49362764803670756)27:0.018226450461415133,('RdRP_1 Nilaparvata lugens honeydew virus-2':0.4224251718477281,('RdRP_1 Laodelphax striatellus picorna-like virus 2':0.004229866315305197,'RdRP_1 Laodelphax striatella honeydew virus 1':0.003724130960667758)100:0.4198978198815093)78:0.09305099155113838)23:0.03181587655699558,((((('RdRP_1 Wuhan fly virus 4':0.48679927949404933,'RdRP_1 Shuangao insect virus 12':0.4797705477526839)55:0.031074721740151023,('RdRP_1 Hubei picorna-like virus 31':0.4972045864297483,('RdRP_1 Brevicoryne brassicae picorna-like virus':0.4058934269931469,'RdRP_1 Wuhan spider virus 2':0.42186048107164)63:0.05840333176845913)16:0.018729311985534847)24:0.0391519463953961,'RdRP_1 Hubei picorna-like virus 32':0.6154340970231301)8:0.012962881749618793,(('RdRP_1 Hubei picorna-like virus 33':0.47215439630164435,'RdRP_1 Sanxia water strider virus 21':0.43000289824954363)68:0.04596229677518093,'RdRP_1 Sanxia water strider virus 7':0.5677903210994583)47:0.02721601665228035)8:0.010779622860543514,(((('RdRP_1 Wuhan coneheads virus 1':0.3058896782956223,'RdRP_1 Dinocampus coccinellae paralysis virus':0.27538972296681385)89:0.03314088439279761,'RdRP_1 Wuhan insect virus 13':0.3159848518218992)94:0.03802390106555886,'RdRP_1 Hubei picorna-like virus 30':0.3206655063801169)100:0.1257036422880956,'RdRP_1 Hubei myriapoda virus 1':0.4521790118379797)97:0.11744228377661606)10:0.010228179067494222)21:0.02237220744439883,(('RdRP_1 Hubei tick virus 2':0.2530496950249155,'RdRP_1 Hubei tick virus 3':0.2668352517339454)68:0.01687614020565731,'RdRP_1 Hubei tick virus 1':0.3002286801268552)100:0.3180983374934932)37:0.028599959405324865)42:0.04780907430588677,(((((('RdRP_1 Hubei odonate virus 5':0.21355467481001467,'RdRP_1 Hubei picorna-like virus 37':0.17048094015244653)93:0.06260899613975557,'RdRP_1 Hubei picorna-like virus 38':0.2732782064153915)100:0.18638651954928676,'RdRP_1 La Jolla virus':0.41099917505470485)79:0.039414191161694534,('RdRP_1 Hubei arthropod virus 1':0.3442656576968439,'RdRP_1 Hubei picorna-like virus 39':0.31869009005377724)90:0.07536721435449384)50:0.03310672803025627,((((('RdRP_1 Sanxia water strider virus 8':0.2994486736261881,'RdRP_1 Hubei picorna-like virus 40':0.283419556036861)61:0.030403566430015627,'RdRP_1 Hubei picorna-like virus 41':0.33285463572456747)57:0.022185969875879397,'RdRP_1 Hubei mosquito virus 1':0.3541623480096223)52:0.017153912983150166,'RdRP_1 Sacbrood virus':0.36429002985096676)38:0.01616478971577462,('RdRP_1 Hubei picorna-like virus 42':0.0751483308032449,'RdRP_1 Halyomorpha halys virus':0.0879923100411858)100:0.3262235154692871)69:0.07170315279149847)100:0.08825318412507244,(('RdRP_1 Hubei picorna-like virus 35':0.33232965682683124,'RdRP_1 Hubei picorna-like virus 34':0.2947873896575106)100:0.0937401556214561,'RdRP_1 Hubei picorna-like virus 36':0.4469559786772138)100:0.13648009360795996)100:0.09126714131653568)35:0.03892990025649079,(((('RdRP_1 Hubei tetragnatha maxillosa virus 3':0.23769866057663713,'RdRP_1 Hubei picorna-like virus 48':0.24223755984545065)100:0.08555450885551008,'RdRP_1 Washington bat picornavirus':0.32598528667622806)100:0.08358341827560833,'RdRP_1 Hubei picorna-like virus 47':0.4461037107302258)100:0.20962343947569195,('RdRP_1 Shahe heteroptera virus 1':0.29745404805457176,'RdRP_1 Shahe heteroptera virus 2':0.28530199918792265)100:0.44152891850834086)62:0.13570669251332962)12:0.036400605291280835,((('RdRP_1 Ectropis obliqua picorna-like virus':0.037176303219923934,'RdRP_1 Perina nuda virus':0.04324180919031441)100:0.17152516651229643,'RdRP_1 Spodoptera exigua iflavirus 2':0.3045495437014364)100:0.3603721443442377,'RdRP_1 Hubei picorna-like virus 44':0.5855572391807983)77:0.1414172505910204)2:0.04420769702646786)0:0.009544747428390496,((('RdRP_1 Hubei picorna-like virus 43':0.7509326725527083,(('RdRP_1 Solenopsis invicta virus 2':0.4213540375877166,'RdRP_1 Shuangao insect virus 8':0.41532363049736687)100:0.24291634714334331,'RdRP_1 Hubei picorna-like virus 82':0.9486129863972275)25:0.1129747751075929)2:0.0187683317952555,'RdRP_1 Beihai picorna-like virus 111':0.9839859508029937)0:0.029084616233597954,((('RdRP_1 Wenzhou picorna-like virus 49':0.6581292486446668,Mytgal_virus1:0.8180361219779044)30:0.04049312776449837,(('RdRP_1 Shahe picorna-like virus 13':0.08778268520154708,'RdRP_1 Ampivirus A1':0.059952418551216635)100:0.2615288420041634,'RdRP_1 Beihai paphia shell virus 4':0.36708246285947255)100:0.34384462621939443)10:0.04783280687052993,'RdRP_1 Hubei picorna-like virus 17':0.8493299943556143)0:0.0245635333984148)0:0.02448343118582838)0:0.005746682563232991,(((('RdRP_1 Hubei picorna-like virus 78':0.18805204139360332,'RdRP_1 Hubei picorna-like virus 80':0.2561960212369033)66:0.027060256254958448,'RdRP_1 Hubei picorna-like virus 79':0.27373405716265714)100:0.5217539701058134,'RdRP_1 Hubei picorna-like virus 51':0.6855330981379726)14:0.032574102768988894,(('RdRP_1 Beihai picorna-like virus 107':0.7436624830096945,'RdRP_1 Changjiang picorna-like virus 15':0.7312167399020797)57:0.13299092644516441,('RdRP_1 Wenzhou picorna-like virus 44':0.48730573285653755,'RdRP_1 Beihai picorna-like virus 106':0.5147618590172451)99:0.3228024016419613)3:0.04557788974728136)0:0.03214675909029749)0:0.013933035553766293)0:0.013497032897245437)0:0.01486337846759743,((('RdRP_1 Beihai picorna-like virus 50':0.8277545380755013,((('RdRP_1 Posavirus 3':0.6776079331719714,'RdRP_1 Posavirus 2':0.6878869922522427)44:0.06784036284060824,'RdRP_1 Hubei picorna-like virus 13':0.7886202625576492)14:0.012193753441979982,(('RdRP_1 Hubei picorna-like virus 11':0.5474263569313452,'RdRP_1 Hubei picorna-like virus 12':0.5405559479469789)49:0.09179529695253963,(((((((((('RdRP_1 Hubei tetragnatha maxillosa virus 1':0.19187628306316595,'RdRP_1 Fisavirus 1':0.19922563493855022)100:0.1636080741036855,'RdRP_1 Hubei picorna-like virus 9':0.3859472539388257)78:0.0397380946730459,'RdRP_1 Hubei picorna-like virus 8':0.3900730689528058)91:0.0670146846775731,'RdRP_1 Wuhan insect virus 10':0.4835160061085553)68:0.03557714685059987,'RdRP_1 Hubei picorna-like virus 10':0.4302608154990197)65:0.03962870313456479,((Rudphi_virus3:0.005858726119577939,'RdRP_1 Wenzhou gastropodes virus 2':0.006803907203592649)100:0.23643270450291332,'RdRP_1 Beihai picorna-like virus 65':0.19562054994386452)100:0.32922697764614517)47:0.04158121710678264,'RdRP_1 Changjiang picorna-like virus 5':0.5635765492084627)14:0.015629698518312085,('RdRP_1 Picornavirales Bu-3':0.520604537969385,'RdRP_1 Jingmen picorna-like virus':0.5132625385228516)99:0.11767657385914393)12:0.011700966534580637,(('RdRP_1 Beihai picorna-like virus 69':0.1669565933443048,'RdRP_1 Beihai picorna-like virus 68':0.14084137193047608)100:0.3977426530052589,(('RdRP_1 Beihai picorna-like virus 66':0.5530283329297347,'RdRP_1 Beihai picorna-like virus 67':0.554537418347866)71:0.04195503373572396,('RdRP_1 Wenzhou picorna-like virus 25':0.3887502711198476,'RdRP_1 Hubei odonate virus 1':0.3233663940614988)100:0.2045466985498099)80:0.06351145516338608)54:0.0461733461194537)12:0.022649564182254278,(('RdRP_1 Picornavirales Tottori-HG1':0.2917044638213324,'RdRP_1 Posavirus 1':0.37820639308031856)100:0.18881763146607378,'RdRP_1 Picornavirales Bu-1':0.567069402878386)74:0.10073093642771659)40:0.05497449719628253)46:0.027255205631172563)43:0.1388402226842831)1:0.02125096347586941,(((('RdRP_1 Wenzhou picorna-like virus 40':0.20204993781344271,'RdRP_1 Shahe heteroptera virus 4':0.17293248747294937)100:0.09769441787918565,'RdRP_1 Beihai picorna-like virus 102':0.35438055659817325)100:0.2007944819097598,(Cragig_virus7:0.3684183100898848,'RdRP_1 Wenzhou picorna-like virus 41':0.41380537506118176)90:0.07668608298244733)99:0.1360720128424412,('RdRP_1 Wenzhou picorna-like virus 42':0.5066356827078864,'RdRP_1 Shahe picorna-like virus 12':0.5767974837541416)100:0.13324798740098853)97:0.24165138303868866)1:0.030142879838088762,((((((((('RdRP_1 Beihai picorna-like virus 116':0.1429396183989422,'RdRP_1 Beihai shrimp virus 2':0.13508456274968805)100:0.15965680400953353,'RdRP_1 Wenling crustacean virus 6':0.29619082771962085)100:0.10127754424404367,'RdRP_1 Wenling crustacean virus 5':0.4075656733245313)91:0.034217316138365095,'RdRP_1 Beihai sea slater virus 2':0.40093213150173584)100:0.09618743022565623,('RdRP_1 Beihai picorna-like virus 114':0.2464540748754629,'RdRP_1 Beihai picorna-like virus 115':0.2333445187633154)100:0.3507170329683784)98:0.06397498498707532,('RdRP_1 Biomphalaria virus 1':0.5307041680901332,'RdRP_1 Wenzhou picorna-like virus 47':0.6279238092541277)82:0.07265670070568159)65:0.06839598760259469,(((('RdRP_1 Nora virus':0.0519082273394309,'RdRP_1 Drosophila subobscura Nora virus':0.04931686560085961)99:0.02451239270647565,'RdRP_1 Drosophila immigrans Nora virus':0.08736246538122305)100:0.2461207263584152,'RdRP_1 Hubei odonate virus 6':0.4006056986916935)100:0.19730883420226764,'RdRP_1 Hubei odonate virus 7':0.5719794062665587)98:0.1811052636586347)75:0.05353739084828052,('RdRP_1 Beihai picorna-like virus 113':0.5827554526684865,'RdRP_1 Beihai picorna-like virus 112':0.5581610608744684)100:0.25488894988156474)25:0.06336476759046697,(('RdRP_1 Kelp fly virus':0.5411561185784138,('RdRP_1 Wuhan coneheads virus 2':0.5065065754001172,((('RdRP_1 Wuhan insect virus 12':0.28761522620011526,('RdRP_1 Solenopsis invicta virus 3':0.0,'RdRP_1 Solenopsis invicta virus 3':1.0547118733938987E-16)100:0.3419542213698409)47:0.015533192543087049,'RdRP_1 Hubei orthoptera virus 3':0.3705078604725068)98:0.08416397456920244,'RdRP_1 Hubei picorna-like virus 64':0.4496824291612582)99:0.13578054600924605)67:0.03729079491764775)88:0.21910615047168225,('RdRP_1 Wuhan house centipede virus 3':0.6940862291258085,'RdRP_4 Giardia lamblia virus':0.8485368063508782)17:0.09223279913738192)9:0.11455719451640467)0:0.011403729458631884)0:0.023954935588198605)0:0.01040041156408232,(('RdRP_1 Beihai sea slater virus 1':0.9653697559247905,('RdRP_1 Fusarium poae mycovirus 2':0.9884743808454958,('RdRP_1 Hubei noda-like virus 9':0.5370011125334984,'RdRP_1 Beihai shrimp virus 6':0.44849911772252316)12:0.0805656460078571)2:0.09603291289312677)0:0.09035547592248491,('RdRP_1 Beihai picorna-like virus 96':0.6665481646834149,(('RdRP_1 Wenzhou picorna-like virus 36':0.5653194998203565,'RdRP_1 Beihai sphaeromadae virus 1':0.4475813505186478)87:0.1371689974727045,'RdRP_1 Wenling crustacean virus 4':0.6628281169521032)14:0.04145100808337354)4:0.0585633990353496)0:0.034106758451713015)0:0.0051966724382009055,(((((('RdRP_1 Shahe isopoda virus 2':0.31496361807904205,'RdRP_1 Changjiang picorna-like virus 16':0.2482345561374073)100:0.49349515232409147,'RdRP_1 Shahe isopoda virus 1':0.956400672911147)32:0.1348919771193066,((((((('RdRP_1 Hubei picorna-like virus 63':0.12049116509116309,'RdRP_1 Hubei picorna-like virus 62':0.08243362512059674)100:0.23684665389111204,'RdRP_1 Hubei picorna-like virus 61':0.3523269975988419)68:0.06351545673392811,(('RdRP_1 Hubei picorna-like virus 60':0.3954818152769457,'RdRP_1 Zhejiang mosquito virus 1':0.35097115374143606)42:0.033219943728606816,'RdRP_1 Hubei tetragnatha maxillosa virus 5':0.4043388315823154)41:0.019009172277146963)67:0.041867976347956914,'RdRP_1 Kilifi Virus':0.5207518451883507)50:0.03425597312283768,('RdRP_1 Hubei picorna-like virus 59':0.5519161196430925,'RdRP_1 Hubei picorna-like virus 58':0.5295708432824698)36:0.017340104653782662)94:0.08074467644939809,((('RdRP_1 Hubei picorna-like virus 55':0.06555837046131185,'RdRP_1 Changjiang crawfish virus 6':0.08851930899009383)83:0.024186520559683622,'RdRP_1 Acyrthosiphon pisum virus':0.14833508069312318)100:0.13694229723916507,'RdRP_1 Hubei picorna-like virus 56':0.24622678975337564)100:0.33292744267475494)98:0.19155535049831252,'RdRP_1 Hubei tetragnatha maxillosa virus 4':0.7341640000897359)24:0.05066975779439567)1:0.029735146282620056,(('RdRP_1 Hubei picorna-like virus 53':0.7779384805087648,(('RdRP_1 Hubei picorna-like virus 52':0.6000286578334846,'RdRP_1 Hubei coleoptera virus 2':0.5567479903530317)100:0.35022229159651086,'RdRP_1 Wuhan house centipede virus 2':0.6446751763182123)44:0.06259854989060443)25:0.10611809728745081,(('RdRP_1 Riptortus pedestris virus-1':0.4943481193524817,'RdRP_1 Hubei picorna-like virus 54':0.5016161014670469)98:0.3369696001298603,'RdRP_1 Hubei earwig virus 3':0.7904347039929491)7:0.041141054026080814)2:0.018292904131733706)1:0.04847303427642388,('RdRP_1 Hubei arthropod virus 3':0.8612574864573026,(('RdRP_1 Sclerotium hydrophilum virus 1':0.7558748028375326,'RdRP_1 Cryphonectria parasitica bipartite mycovirus 1':0.3448423902411122)36:0.06284419239073291,'RdRP_1 Fusarium graminearum dsRNA mycovirus-4':0.5956814922753142)43:0.32806457226942576)0:0.06982480615049666)0:0.03478958001724859,(((((((((((((('RdRP_1 Dromedary astrovirus':0.08326244736806099,'RdRP_1 Porcine astrovirus 2':0.06040697386966648)98:0.05049653636157991,('RdRP_1 Bovine astrovirus B170/HK':-0.014153907817851863,'RdRP_1 Bovine astrovirus B76/HK':0.02132375317146568)100:0.0911066327546429)47:0.007430690632357573,(('RdRP_1 Bovine astrovirus B76-2/HK':0.008179030180768043,'RdRP_1 Bovine astrovirus':0.018306157866453926)96:0.012768492139818122,'RdRP_1 Bovine astrovirus B18/HK':0.007040988160650706)95:0.03098353125511584)96:0.10499087266807483,('RdRP_1 Porcine astrovirus 4':0.2918579953393976,'RdRP_1 Qinghai Himalayan marmot astrovirus 1':0.1814354357343793)65:0.05947283957282054)72:0.04788466125002433,'RdRP_1 Astrovirus Er/SZAL6/HUN/2011':0.14394127570558968)33:0.03450251788250813,(('RdRP_1 Rabbit astrovirus TN/2208/2010':0.1593840224550629,'RdRP_1 Qinghai Himalayan marmot astrovirus 2':0.21573742767393445)38:0.017909319061792495,((('RdRP_1 Mamastrovirus 13':0.18695926301855126,'RdRP_1 Feline astrovirus D1':0.17116292923259757)38:0.00572105833581138,'RdRP_1 Mamastrovirus 10':0.17258744202441967)82:0.03583702732579941,('RdRP_1 HMO Astrovirus A':0.1525902845829048,'RdRP_1 Astrovirus VA1':0.14321296681257167)66:0.02548059286249299)98:0.12815185492535153)17:0.008940273296610582)26:0.020665036999287456,(('RdRP_1 Mamastrovirus 3':0.042389045799917646,'RdRP_1 Feline astrovirus 2':0.07212775022737028)100:0.1287558748797729,'RdRP_1 Canine astrovirus':0.18146445927878663)61:0.022713019359295282)34:0.018861267148438277,'RdRP_1 Astrovirus MLB1':0.26251097424881614)98:0.11040196660986723,(((('RdRP_1 Duck astrovirus C-NGB':0.2188364456256695,'RdRP_1 Turkey astrovirus 2':0.12389742723869823)97:0.08121560241300707,'RdRP_1 Chicken astrovirus':0.34073655284154497)83:0.06128133081119269,'RdRP_1 Turkey astrovirus':0.2210877062466604)95:0.1039319431448682,'RdRP_1 Beihai astro-like virus':0.5612844627580006)61:0.017389039214704027)96:0.18467930630785934,(('RdRP_1 Human astrovirus':0.015847395119455876,'RdRP_1 Mamastrovirus 1':0.055114185728841775)100:0.3961664063705358,'RdRP_1 Human astrovirus BF34':0.5141055786797133)69:0.06488934980435818)33:0.0381533096554566,'RdRP_1 Bovine astrovirus CH13':0.6743641330748652)31:0.05314305413639098,'RdRP_1 Porcine astrovirus 5':0.5142367729344818)43:0.09887561343828222,'RdRP_1 Changjiang astro-like virus':0.8432751400570296)43:0.17986989219373467,('RdRP_1 Wenzhou shrimp virus 8':0.8548059538952846,'RdRP_2 Changjiang hepe-like virus 1':1.0652748637704803)8:0.12278338436597586)0:0.06072028079069773)0:0.024602187990376556)0:0.015522972762275645)0:0.004105326267388049,((((((((((((('RdRP_3 Red clover necrotic mosaic virus':0.06044173299105604,'RdRP_3 Red clover necrotic mosaic virus':0.0587874800891008)100:0.13951586150298367,'RdRP_3 Sweet clover necrotic mosaic virus':0.18846272064626834)64:0.11806563210096277,'RdRP_3 Carnation ringspot virus':0.3262096098532904)100:0.4987402436405872,('Bunya_RdRp Shahe heteroptera virus 3':1.0972690595426817,'RdRP_4 Hubei toti-like virus 18':0.747432085279389)10:0.13149512729060941)1:0.17734334733903012,((((('RdRP_3 Beet western yellows ST9 associated virus':0.774595663627835,'RdRP_4 Beihai razor shell virus 4':0.8234917397528672)24:0.26189753239174896,'RdRP_2 Beihai tiger crab virus 1':1.1764146728637366)2:0.08215630070284963,'RdRP_5 Broome virus':1.2936563827607568)0:0.11948074144653353,('RdRP_1 Human picobirnavirus':0.8414735170336909,'RdRP_5 Cangyuan orthoreovirus':1.1064099418474789)14:0.1031355485406783)0:0.07736725714268189,('RdRP_4 Camponotus yamaokai virus':0.692432760385398,'RdRP_4 Sanxia water strider virus 20':0.6009298472250727)21:0.2699765605962351)0:0.07798700053565871)0:0.07970049005729904,(((((((('RdRP_1 DeBrazzas monkey arterivirus':0.3630316540742049,'RdRP_1 Simian hemorrhagic fever virus':0.38393612244586917)50:0.11747490141835804,'RdRP_1 Mikumi yellow baboon virus 1':0.422100396534173)47:0.05762009876080365,('RdRP_1 Forest pouched giant rat arterivirus':0.5150711431118662,'RdRP_1 Lactate dehydrogenase-elevating virus':0.41935187778786276)31:0.019784541355944374)62:0.12712324431290467,'RdRP_1 Pebjah virus':0.5329847791185598)47:0.1679167513726233,('RdRP_1 Free State vervet virus':0.558638100401109,('RdRP_1 Kafue kinda x chacma baboon virus':0.4078177604516946,'RdRP_1 Rat arterivirus Jilin2014':0.29755478090278364)99:0.28286345090973297)42:0.09458492862051937)51:0.09522453424034882,(('RdRP_1 Kibale red colobus virus 1':0.4561849092411414,'RdRP_1 Southwest baboon virus 1':0.4317585809772232)77:0.12522528124963173,'RdRP_1 Rat arterivirus 1':0.5615947185218375)83:0.1265991477049715)74:0.2613278984381101,(((('RdRP_1 Infectious bronchitis virus':0.39520568561824154,'RdRP_1 Turkey coronavirus':0.2446843414557518)51:0.1646444463942135,(((('RdRP_1 Beluga Whale coronavirus SW1':0.3890636136636336,('RdRP_1 Bat Hp-betacoronavirus/Zhejiang2013':0.31177135563750435,'RdRP_1 Rousettus bat coronavirus':0.16897837212516215)90:0.1420713494767727)29:0.08751347845602042,((('RdRP_1 Pipistrellus bat coronavirus HKU5':0.24615215271936464,'RdRP_1 Middle East respiratory syndrome-related coronavirus':0.30439041693055535)43:0.08229462429687451,'RdRP_1 Tylonycteris bat coronavirus HKU4':0.4323642243112267)41:0.05335585947432242,('RdRP_1 Rousettus bat coronavirus HKU9':0.3105659444270574,('RdRP_1 Magpie-robin coronavirus HKU18':0.24397925929099706,'RdRP_1 Sparrow coronavirus HKU17':0.2183698932311745)69:0.0740652608020807)91:0.17182364795388183)16:0.038568451859930436)1:0.014360917499136372,('RdRP_1 Rabbit coronavirus HKU14':0.2632555339701552,(((('RdRP_1 Bovine coronavirus':0.07981290698588261,'RdRP_1 Betacoronavirus HKU24':0.01118641806040245)80:0.07312945531057635,'RdRP_1 Murine hepatitis virus strain JHM':0.15134468008900276)53:0.05484874468851686,'RdRP_1 Human coronavirus HKU1':0.2262024502678769)63:0.045616306665868356,'RdRP_1 Murine hepatitis virus':0.25739358666090134)33:0.037292984565757914)60:0.16732932886190166)12:0.020495017142456606,(((('RdRP_1 Porcine coronavirus HKU15':0.08958217142089464,'RdRP_1 Common moorhen coronavirus HKU21':0.15560476736334394)99:0.1700247066750762,'RdRP_1 Wigeon coronavirus HKU20':0.243093327338267)57:0.10697303772356126,('RdRP_1 Thrush coronavirus HKU12-600':0.32161354841945355,'RdRP_1 Night heron coronavirus HKU19':0.2998865394987815)31:0.05207814505315883)52:0.06660103892431346,'RdRP_1 White-eye coronavirus HKU16':0.6093405583677847)33:0.10061558859243158)20:0.03523268071907043)69:0.16065797418355054,'RdRP_1 Munia coronavirus HKU13-3514':0.6479136898713865)83:0.1501589560084572,(('RdRP_1 Xinzhou toro-like virus':0.5116190657995916,'RdRP_1 Bovine nidovirus TCH5':0.5205258015430536)33:0.07847184191123402,('RdRP_1 Porcine torovirus':0.6680486451491294,'RdRP_1 Breda virus':0.531177604949322)67:0.15537896815425434)94:0.22580141302213746)59:0.16847410638404414)23:0.13483824648730813,(('RdRP_3 Wenzhou tombus-like virus 15':0.7423989743788304,('Bunya_RdRp Andes hantavirus':0.09675385568642314,'Bunya_RdRp Sin Nombre hantavirus':0.0905909060140826)100:0.9704095425773569)29:0.19771786512311473,'RdRP_1 Hubei tetragnatha maxillosa virus 7':1.005636338397439)1:0.13491432662499248)0:0.015548536289826526)0:0.007695926640522044,((((((((((('RdRP_3 Sanxia tombus-like virus 2':1.2949227751445076,'RdRP_3 Sanxia tombus-like virus 1':0.6175218387214507)59:0.19662899829218627,(('Bunya_RdRp Wenling crustacean virus 9':0.969089389167338,(('Bunya_RdRp Polygonum ringspot virus':0.046718228689072605,'Bunya_RdRp Iris yellow spot virus':0.04191537395869131)98:0.12207877502514819,(('Bunya_RdRp Zucchini lethal chlorosis virus':0.05945042352690777,('Bunya_RdRp Melon severe mosaic tospovirus':0.12656690741629228,'Bunya_RdRp Impatiens necrotic spot virus':0.08962508433221344)42:0.05393915421326853)56:0.055968063488845976,'Bunya_RdRp Tomato spotted wilt virus':0.03609321646571771)99:0.2114300733209723)100:1.0865761929939948)79:0.9444865143196781,'Bunya_RdRp Hantavirus Z10':1.6072941430450947)13:0.4069926346864976)2:0.18129089432151457,((('Bunya_RdRp High Plains wheat mosaic virus':0.3425148338534789,'Bunya_RdRp Raspberry leaf blotch virus':0.2519613003372444)74:0.1170520257975265,('Bunya_RdRp Pigeon pea sterility mosaic virus':0.24109730124457251,'Bunya_RdRp European mountain ash ringspot-associated virus':0.28496198648444915)91:0.12979680784339048)100:0.8006691695638473,((('Bunya_RdRp La Crosse virus':0.19088743327211954,'Bunya_RdRp Bunyamwera virus':0.16783487813018638)27:0.03207927595408577,('Bunya_RdRp Cat Que virus':0.1406762520245921,('Bunya_RdRp Aino virus':0.12841960814304265,('Bunya_RdRp Sathuperi virus':0.11133076553825982,'Bunya_RdRp Akabane virus':0.12693867585581894)83:0.04439993082941435)91:0.08460603280552068)71:0.06179316869707718)61:0.05249278182044348,('Bunya_RdRp Maprik virus':0.18524497115804506,'Bunya_RdRp Murrumbidgee virus':0.14939308320753908)53:0.04913848072590438)100:0.8067492856180951)92:0.49799905362628893)0:0.21621022419204428,'Bunya_RdRp Shuangao Insect Virus 1':1.2906557190732817)0:0.3144877735982714,'Bunya_RdRp Hantaan hantavirus':1.0902665491353782)2:0.23889881949624003,'RdRP_1 Beihai picobirna-like virus 7':0.8358370592065856)0:0.21537879880230826,('RdRP_2 Beet necrotic yellow vein virus':0.7290194649482069,('RdRP_2 Beet soil-borne mosaic virus':0.3322018453763471,'RdRP_2 Burdock mottle virus':0.2895091895839451)99:0.2685637291034664)93:0.47612215277020276)0:0.03511767896815671,('RdRP_2 Beihai barnacle virus 3':1.026561763127345,'RdRP_4 Piscine myocarditis-like virus':0.7199234677253332)5:0.14471757629064425)0:0.06667202802411581,((('Bunya_RdRp Pigeonpea sterility mosaic virus 2':0.5416293935270964,'Bunya_RdRp Fig mosaic virus':0.3758465865403873)59:0.12125291260127913,'Bunya_RdRp Rose rosette virus':0.7517484446270428)99:0.6187049720367388,'RdRP_2 Nesidiocoris tenuis virus':0.7096701840513)5:0.15132253648858085)0:0.023808647042651815,((((('RdRP_4 Hubei toti-like virus 10':0.8297768162142964,('RdRP_4 Circulifer tenellus virus 1':0.830473525546472,('RdRP_4 Spissistilus festinus virus 1':0.6244959764424463,'RdRP_4 Hubei toti-like virus 9':1.2040474960555196)22:0.049770024448178796)28:0.15264146557151537)14:0.10461902145017365,'RdRP_4 Red clover powdery mildew-associated totivirus 9':0.9010676260492398)3:0.0057000225026277995,'RdRP_1 Pseudomonas phage phi2954':1.1360225164506141)0:0.13099627423122923,('RdRP_4 Amasya cherry disease-associated mycovirus':0.627880312341639,'RdRP_3 Beihai tombus-like virus 18':1.039231854336335)8:0.14025671914921983)0:0.04826489249713861,('RdRP_1 Sophora japonica powdery mildew-associated partitivirus':0.7379722067520897,'RdRP_3 Changjiang tombus-like virus 17':0.9401694955809106)4:0.13591267542714192)0:0.06474912960739099)0:0.03683466961596796,((((('RdRP_4 Drosophila melanogaster totivirus SW-2009a':0.4679690961929781,'RdRP_4 Tianjin totivirus':0.7073632343243796)69:0.06258296744543657,'RdRP_4 Armigeres subalbatus virus SaX06-AK20':0.7291667453832397)83:0.15310672679143633,'RdRP_4 Golden shiner totivirus':0.8948058894409416)11:0.06317205987595798,('RdRP_4 Penaeid shrimp infectious myonecrosis virus':0.7921435342408083,('RdRP_4 Wuhan insect virus 31':0.6348966266787996,'RdRP_4 Hubei diptera virus 22':0.5783803735124022)47:0.06312693410006198)39:0.13784412028562254)25:0.17059968874492637,((((((('RdRP_1 Fusarium poae fusarivirus 1':0.1981589203937797,'RdRP_1 Rosellinia necatrix fusarivirus 1':0.262290401267291)78:0.053425205787898555,('RdRP_1 Fusarium graminearum dsRNA mycovirus-1':0.16795389834343477,'RdRP_1 Penicillium roqueforti ssRNA mycovirus 1':0.13702595181395943)100:0.1017952889223891)52:0.026282336602178047,'RdRP_1 Penicillium aurantiogriseum fusarivirus 1':0.2929109143850492)40:0.020513961520220336,'RdRP_1 Pleospora typhicola fusarivirus 1':0.1740247434683281)99:0.13551740283865032,'RdRP_1 Sclerotinia sclerotiorum fusarivirus 1':0.4576560929909015)97:0.1724127531384647,('RdRP_1 Cryphonectria hypovirus 3':0.04599029734091409,(('RdRP_1 Phomopsis longicolla hypovirus':0.10125920149580647,'RdRP_1 Valsa ceratosperma hypovirus 1':0.09920099288816778)44:0.008412093292139211,'RdRP_1 Cryphonectria hypovirus 4':0.19002808350324507)87:0.03316789220992217)100:0.6530081122481843)94:0.29433875288919786,'RdRP_1 Beihai sobemo-like virus 16':0.7404749811107942)2:0.09860353414153533)0:0.08613682909342286)0:0.016153143499064493)0:0.010326513745188032,(((('RdRP_2 Beihai mantis shrimp virus 1':0.6735319822618588,'RdRP_2 Wenzhou shrimp virus 3':0.6577523500567712)50:0.22348551164459057,(('RdRP_2 Wenling hepe-like virus 1':0.9107029341638413,'RdRP_2 Shahe hepe-like virus 2':1.0444670338950697)11:0.07511412798760564,('RdRP_2 Shahe hepe-like virus 1':0.917115473848523,'RdRP_2 Wenzhou tombus-like virus 16':0.7051770605681149)16:0.15661082444720054)1:0.042990581543839224)0:0.09043344207151255,((((('RdRP_2 Wenling hepe-like virus 4':0.7939355130005692,'RdRP_2 Wenzhou hepe-like virus 1':0.8439165643661095)41:0.12743043600359438,(('RdRP_2 Bastrovirus/VietNam/Rat/16715_10':0.13251982080155167,'RdRP_2 Bastrovirus/VietNam/Rat/16715_26':0.20624457412929648)100:0.7475252340305982,'RdRP_2 Orthohepevirus D':0.8209379691775183)7:0.13337901602304914)3:0.03105864749595444,'RdRP_2 Beihai hepe-like virus 8':1.0203802214201056)4:0.08339848048535126,('RdRP_2 Beihai hepe-like virus 9':0.811111413004802,'RdRP_2 Beihai hepe-like virus 10':0.5363521288830195)93:0.41407373138551307)0:0.0764763005535044,('RdRP_2 Hubei hepe-like virus 3':0.9997616505178051,'RdRP_1 Changjiang tombus-like virus 19':0.7807258677283639)10:0.12544247394363217)0:0.026382125020146058)0:0.054007370568316726,(('RdRP_2 Wenling crustacean virus 1':0.6733769539821235,'RdRP_2 Beihai hepe-like virus 4':0.9575874799931057)19:0.20242052350866296,(('Bunya_RdRp Tula hantavirus':0.9921375639640495,'RdRP_3 Hubei tombus-like virus 36':0.5464003222376503)19:0.2743568866637187,((('RdRP_2 Sindbis virus':0.42242652761456156,'RdRP_2 Salmon pancreas disease virus':0.4494771660561939)55:0.08579145793493426,((((('RdRP_2 Whataroa virus':0.14373321932804028,'RdRP_2 Fort Morgan virus':0.11718620056108492)75:0.08961866628301896,(((('RdRP_2 Aura virus':0.1315526058143095,'RdRP_2 Southern elephant seal virus':0.2183280953993541)30:0.026194116859211025,('RdRP_2 Chikungunya virus':0.1404629537669715,(('RdRP_2 Ndumu virus':0.11603845555332137,'RdRP_2 Venezuelan equine encephalitis virus':0.13545398529130676)47:0.022981150739537215,('RdRP_2 Semliki Forest virus':0.11719947095367456,'RdRP_2 Middelburg virus':0.15793477571894077)61:0.033369602187074826)21:0.017031152524245308)32:0.027940964478832736)30:0.02966123494875239,('RdRP_2 Ross River virus':0.18612592414530393,'RdRP_2 Barmah Forest virus':0.14859577686170145)79:0.060144439605264874)19:0.00898904630555819,'RdRP_2 Eilat virus':0.19072525004928492)26:0.018537753071085378)46:0.02801422141672183,'RdRP_2 Western equine encephalitis virus':0.2568068595485581)84:0.07614036925150236,((('RdRP_2 Tai Forest alphavirus':0.22822322371095183,'RdRP_2 O''nyong-nyong virus':0.1990986247527996)89:0.04192109588688697,('RdRP_2 Mayaro virus':0.16872844408663545,'RdRP_2 Bebaru virus':0.16477065797851637)84:0.04583970176116131)97:0.06922901472273701,'RdRP_2 Highlands J virus':0.2641710360863532)100:0.18698239493864915)71:0.13994573279705347,'RdRP_2 Sleeping disease virus':0.600814209940212)48:0.10357533598354912)56:0.049706596379444745,('RdRP_2 Eastern equine encephalitis virus':0.1354994817903441,'RdRP_2 Madariaga virus':0.13364093116903902)100:0.3779045661859429)98:0.49556308813730165)0:0.057812665647724526)0:0.02484501618612389)0:0.050739445509415074)0:0.013170520213017192,((((((((('RdRP_2 Hubei hepe-like virus 1':0.9162740980848793,((('RdRP_2 Wenling hepe-like virus 2':0.7495627282949218,('RdRP_2 Shuangao alphatetra-like virus 1':1.1442113305373824,('RdRP_2 Bastrovirus/VietNam/Rat/16715_58':0.5030780502517533,'RdRP_2 Bastrovirus/VietNam/Porcine/17489_85':0.2985457700836397)100:0.5298576630314176)28:0.21185276355598137)6:0.09029382674228903,('RdRP_2 Rubella virus':0.6736325646355059,'RdRP_2 Wenzhou hepe-like virus 2':1.2330673462789494)16:0.11822815267599945)1:0.07746964385483335,(((((((((((('RdRP_2 Tulip virus X':0.055205191053709024,'RdRP_2 Plantago asiatica mosaic virus':0.10068304814430573)66:0.1326523951963312,(((((((('RdRP_2 Cassava common mosaic virus':0.13589461850925288,'RdRP_2 Allium virus X':0.14745635418394926)34:0.023877566811770112,'RdRP_2 Hosta virus X':0.17692718189686088)20:0.014517813370623855,'RdRP_2 Clover yellow mosaic virus':0.17889273437238384)29:0.03522971891727189,'RdRP_2 Hydrangea ringspot virus':0.1328715298013986)17:0.022067014154654174,'RdRP_2 Potato virus X':0.2398770571018939)5:0.010820561036567033,('RdRP_2 Papaya mosaic virus':0.0679995893640768,('RdRP_2 Alternanthera mosaic virus':0.12364615272255608,'RdRP_2 Senna mosaic virus':0.09684592696099889)47:0.010019542300949494)95:0.0798045186334892)1:0.005629843426972592,(((((Mytcor_virus1:0.003675378810461094,'RdRP_2 Pitaya virus X':-6.30992292250201E-4)98:0.03150676822214593,'RdRP_2 Zygocactus virus X':0.07503211165235547)72:0.023923468108626,'RdRP_2 Opuntia virus X':0.10144682338800631)55:0.027687462111767758,'RdRP_2 Schlumbergera virus X':0.0533360955608401)54:0.027843302421468596,'RdRP_2 Cactus virus X':0.0812016880883495)97:0.12693310117335724)8:0.047332816102276576,'RdRP_2 Tamus red mosaic virus':0.15054482159091914)3:0.023793935102259106)26:0.04274003118395342,(((((((((('RdRP_2 Asparagus virus 3':0.02608060936749723,'RdRP_2 Asparagus virus 3':0.02034286491816644)100:0.04844229508234088,'RdRP_2 Actinidia virus X':0.09382815287527962)58:0.008619324465715561,'RdRP_2 Narcissus mosaic virus':0.05296934006215226)99:0.06823751780548037,'RdRP_2 Alstroemeria virus x':0.04799423383257717)43:0.04216070740325639,'RdRP_2 Malva mosaic virus':0.08822937426585029)33:0.037486247283923246,'RdRP_2 Lettuce virus X':0.069820936998592)23:0.01039115676621849,(('RdRP_2 Pepino mosaic virus':0.12487365064881639,'RdRP_2 Potato aucuba mosaic virus':0.17438239413030554)27:0.010045669053229345,'RdRP_2 Cymbidium mosaic virus':0.15194099848060127)35:0.03298393667092097)74:0.057280704665662485,(('RdRP_2 Nerine virus X':0.22288437725477706,'RdRP_2 Yam virus X':0.21581338842247588)36:0.03965088783617521,((('RdRP_2 Phaius virus X':0.13925410880453248,'RdRP_2 Lily virus X':0.11337825227788006)95:0.05868800066367319,'RdRP_2 Mint virus X':0.17304242628899272)78:0.04235939334727523,'RdRP_2 Strawberry mild yellow edge virus':0.17748571325075158)60:0.021475235286676553)24:0.03130682496671498)3:0.012579594825373297,'RdRP_2 White clover mosaic virus':0.23847922641969327)6:0.015193417968484724,('RdRP_2 Indian citrus ringspot virus':0.06062600992577716,'RdRP_2 Citrus yellow vein clearing virus':0.03531418197934376)100:0.19334996659828588)7:0.029851142266016775)6:0.01888977060961583,('RdRP_2 Foxtail mosaic virus':0.2693051321828417,'RdRP_2 Bamboo mosaic virus':0.12962189953638303)68:0.09328428935275102)16:0.02505040571985906,'RdRP_2 Lolium latent virus':0.3979885541441619)8:0.012222041086286106,('RdRP_2 Sclerotinia sclerotiorum debilitation-associated RNA virus':0.04528711944617969,'RdRP_2 Sclerotinia sclerotiorum debilitation-associated RNA virus 2':0.06921602957737953)100:0.4497390511185161)11:0.010942580857682627,(((((((('RdRP_2 Shallot virus X':0.09522020803379783,('RdRP_2 Garlic virus E':0.026995979656736058,'RdRP_2 Garlic virus D':0.02409159728502791)93:0.049522072268245315)25:0.011681408780532365,'RdRP_2 Garlic virus B':0.018750645617032685)20:0.010064931107903519,'RdRP_2 Garlic virus C':0.012960293837925137)29:0.018120891514392667,'RdRP_2 Garlic virus X':0.033387934763502214)30:0.036322500316902095,'RdRP_2 Garlic virus A':0.07055183065316498)95:0.03510727971736172,'RdRP_2 Arachis pintoi virus':0.1142207515405596)100:0.07354620520553423,'RdRP_2 Botrytis virus X':0.2587460007070066)100:0.21121382590693938,'RdRP_2 Donkey orchid symptomless virus':0.4489519417902851)55:0.07959604993826058)72:0.1263453104224712,'RdRP_2 Botrytis virus F':0.5052371847267244)64:0.12997319128013263,(((('RdRP_2 Potato virus T':0.24937017559647834,'RdRP_2 Prunus virus T':0.3348289359933687)83:0.09106825116475226,((((((('RdRP_2 Apricot pseudo-chlorotic leaf spot virus':0.08318809477848021,'RdRP_2 Apple chlorotic leaf spot virus':0.08416244767865144)95:0.028956955356313152,('RdRP_2 Peach mosaic virus':0.043418768724158285,'RdRP_2 Cherry mottle leaf virus':0.028903463199141305)97:0.03417096551598392)98:0.1426445508025107,'RdRP_2 Grapevine berry inner necrosis virus':0.3098172342416077)79:0.06963321254956667,('RdRP_2 Citrus leaf blotch virus':0.17249387813237993,'RdRP_2 Apricot vein clearing associated virus':0.20266343810654575)96:0.11484273168892817)64:0.05772264242935021,('RdRP_2 Cherry virus A':0.08909308396845472,'RdRP_2 Currant virus A':0.11454062920361219)100:0.22771685111013917)41:0.02859625598567117,(((((('RdRP_2 Cherry necrotic rusty mottle virus':0.05208609317217672,'RdRP_2 Cherry twisted leaf associated virus':0.06424331174300953)98:0.034129366369067826,'RdRP_2 Cherry green ring mottle virus':0.0638121873805946)100:0.10084562034072131,'RdRP_2 African oil palm ringspot virus':0.21529919120611096)94:0.06182280969112175,'RdRP_2 Banana mild mosaic virus':0.31514900336138024)74:0.053047238468201696,((((((((((((('RdRP_2 Phlox virus S':0.05987739214788368,'RdRP_2 Gaillardia latent virus':0.04139261974916063)96:0.04259856230997783,'RdRP_2 Ligustrum virus A':0.08680068445875205)47:0.012114297354140158,'RdRP_2 Chrysanthemum virus B':0.13980333293609762)46:0.01645989049552976,'RdRP_2 Phlox Virus B':0.12000357955438007)48:0.01903409641791365,('RdRP_2 Jasmine virus C':0.07583508941569184,'RdRP_2 Hippeastrum latent virus':0.1163829065255228)62:0.021518090966612696)22:0.01571102759913634,(((('RdRP_2 Elderberry carlavirus E':0.07737538978282066,'RdRP_2 Elderberry carlavirus C':0.08239611185299145)88:0.015183526130969405,'RdRP_2 American hop latent virus':0.1104664850217904)83:0.019062120401075244,((((('RdRP_2 Hydrangea chlorotic mottle virus':0.08019276650223639,'RdRP_2 Blueberry scorch virus':0.07132121871871272)39:0.011061350155846084,'RdRP_2 Kalanchoe latent virus':0.07880683035135025)16:0.0026350931982499493,'RdRP_2 Ligustrum necrotic ringspot virus':0.10614998887081935)19:0.01335453395310826,('RdRP_2 Passiflora latent carlavirus':0.07314369927389186,'RdRP_2 Lily symptomless virus':0.0771691056802577)12:0.003943736911170226)35:0.017937434206720004,('RdRP_2 Potato Virus P':0.10496428049819473,'RdRP_2 Potato virus S':0.08417111558735843)34:0.012374827262075241)81:0.026099935478280323)31:0.009749258407702133,'RdRP_2 Potato latent virus':0.14140005409896922)15:0.002165470342770398)20:0.01063055101871524,('RdRP_2 Daphne virus S':0.11322757179903564,'RdRP_2 Helleborus net necrosis virus':0.12443897135853918)19:0.008976515714658725)12:0.004857996263884168,((('RdRP_2 Elderberry carlavirus B':0.046214838574269335,'RdRP_2 Elderberry carlavirus A':0.03967939747810703)97:0.043661847016284394,'RdRP_2 Elderberry carlavirus D':0.08190046910717053)100:0.06259007525220373,'RdRP_2 Poplar mosaic virus':0.12286195605611616)77:0.03236161142064036)9:0.0060596048482199905,('RdRP_2 Butterbur mosaic virus':0.13585503619676298,'RdRP_2 Coleus vein necrosis virus':0.13201212976586502)79:0.028154867691756985)13:0.014197458999938295,(('RdRP_2 Garlic latent virus':0.1491397269181629,('RdRP_2 Pea streak virus':0.019396196536310306,'RdRP_2 Alfalfa latent virus':0.021967571332813608)100:0.11619223556492747)34:0.0033244382078612134,'RdRP_2 Red clover vein mosaic virus':0.16864176054735444)51:0.02330213767610822)23:0.016588337416514998,((((('RdRP_2 Yam latent virus':0.08521225084929718,'RdRP_2 Hop latent virus':0.06596152933144689)69:0.021136837424429622,'RdRP_2 Potato virus M':0.09933989538543991)24:0.0029220703632011347,'RdRP_2 Aconitum latent virus':0.07714528245654051)39:0.008827943964933915,'RdRP_2 Narcissus common latent virus':0.08195416361959468)61:0.01460427287191668,'RdRP_2 Hop mosaic virus':0.07669177981645134)91:0.06060925299557217)35:0.02617844073654685,('RdRP_2 Sweet potato chlorotic fleck virus':0.19345795559919177,'RdRP_2 Sweet potato C6 virus':0.23218139891236422)22:0.011010722217991098)6:0.0061682795196080775,(('RdRP_2 Narcissus symptomless virus':0.026549145011128372,'RdRP_2 Nerine latent virus':0.0271996011676846)100:0.2115064423287778,(((('RdRP_2 Asian prunus virus 3':0.02494255684870339,'RdRP_2 Asian prunus virus 2':0.05706912246536912)61:0.008295377169936335,'RdRP_2 Asian prunus virus 1':0.05780767245487031)100:0.14867377799687898,'RdRP_2 Grapevine rupestris stem pitting-associated virus':0.20801759993507568)23:0.007603804740401898,'RdRP_2 Peach chlorotic mottle virus':0.15749636455807545)49:0.030717782204609356)7:0.010835975788020952)40:0.012732517309887934)50:0.030125431137491443,'RdRP_2 Sugarcane striate mosaic-associated virus':0.27106931164893017)71:0.047496894831642766)20:0.013467189856066986,('RdRP_2 Carrot Ch virus 1':0.141927614572799,'RdRP_2 Carrot Ch virus 2':0.07392106667857223)100:0.26001676112333666)36:0.022771656322373462)27:0.016126381205358253,('RdRP_2 Apple stem grooving virus':0.08511771338329943,'RdRP_2 Yacon virus A':0.17300529933906494)100:0.2568082190788138)75:0.09180380602859994,((('RdRP_2 Grapevine virus A':0.19774666884805558,'RdRP_2 Grapevine virus F':0.14566901595382348)86:0.05045620953891472,'RdRP_2 Grapevine virus B':0.1250234362786148)95:0.06330074746877123,'RdRP_2 Grapevine virus E':0.24738881857923817)98:0.13858863040341302)94:0.1398438765262287)36:0.08042876248172115,((((((('RdRP_2 Varroa Tymo-like virus':0.2269932377737196,'RdRP_2 Bee Macula-like virus':0.1873307965738411)80:0.05800013918216318,'RdRP_2 Grapevine Red Globe virus':0.20483891903529738)40:0.04008909283434625,('RdRP_2 Grapevine fleck virus':0.1700684967447983,('RdRP_2 Hubei macula-like virus 2':0.36048202264871154,'RdRP_2 Hubei macula-like virus 1':0.18101947086071413)52:0.09153124552950692)22:0.023462825742237653)7:0.0032095843325947726,(('RdRP_2 Chiltepin yellow mosaic virus':0.16916900307600913,'RdRP_2 Eggplant mosaic virus':0.12587351797772806)32:0.013947828581742705,(((((('RdRP_2 Okra mosaic virus':0.12979328304634707,'RdRP_2 Turnip yellow mosaic virus':0.12386227924143772)29:0.003536616814169724,'RdRP_2 Kennedya yellow mosaic virus':0.13263873490537306)49:0.02324220024754653,('RdRP_2 Dulcamara mottle virus':0.14841556920352605,'RdRP_2 Erysimum latent virus':0.20171695441055176)33:0.01881145845208676)8:0.006657306103796223,'RdRP_2 Chayote mosaic virus':0.17958713000388155)3:0.0055319562536702005,'RdRP_2 Physalis mottle virus':0.14730687196444825)0:0.007723415453049887,(((('RdRP_2 Scrophularia mottle virus':0.07117655395452682,'RdRP_2 Ononis yellow mosaic virus':0.06600531237967813)55:0.013030522783854304,'RdRP_2 Plantago mottle virus':0.057272630188268656)52:0.00758530607686736,'RdRP_2 Anagyris vein yellowing virus':0.10713854022841157)98:0.035322393498478544,('RdRP_2 Diascia yellow mottle virus':0.08216461454720236,'RdRP_2 Nemesia ring necrosis virus':0.028336406022007266)100:0.09201998034437228)60:0.033973156472992455)9:0.011544541840376385)43:0.04358833929662845)8:0.017450801014605055,((('RdRP_2 Peach virus D':0.11198425812205115,'RdRP_2 Maize rayado fino virus':0.08890463524837866)29:0.006315825490811111,((('RdRP_2 Citrus sudden death-associated virus':0.08751951745519682,'RdRP_2 Oat blue dwarf virus':0.05585507873555273)47:0.008096768574639368,'RdRP_2 Nectarine virus M':0.08834251843642171)71:0.022165437009683542,'RdRP_2 Grapevine asteroid mosaic-associated virus':0.06189092624193904)86:0.051701100039064696)48:0.01858064756162836,'RdRP_2 Olive latent virus 3':0.14194274438243074)73:0.04067029027999984)14:0.025970314605671563,'RdRP_2 Poinsettia mosaic virus':0.17974109929550608)30:0.03485520414448917,'RdRP_2 Bat tymo-like virus':0.31671764120340185)96:0.33346620891960077)10:0.0245272184957388,'RdRP_2 Oyster mushroom spherical virus':0.5737472335767833)30:0.07438080616923037,('RdRP_2 Rhizoctonia solani flexivirus 1':0.4575728740558942,'RdRP_2 Fusarium graminearum deltaflexivirus 1':0.49102951454967647)100:0.3454014025944565)43:0.2550599104686654)0:0.03652034830533901)0:0.0670742571824855,(('RdRP_2 Bat hepevirus':0.3738473004224152,'RdRP_2 Avian hepatitis E virus':0.3498147639544523)100:0.323242433546688,'RdRP_2 Hepatitis E virus':0.6690556781784293)68:0.2046996355688373)0:0.049029437825679034,(('Bivalve hepelivirus G':0.3751747672116579,'RdRP_2 Bivalve hepelivirus G':0.22833798320374354)99:0.21429746211266432,Cragig_virus10:0.5433252739381146)99:0.46478110792649385)0:0.07878433555482078,('RdRP_1 Beihai noda-like virus 5':0.5676344614301081,('RdRP_1 Pseudomonas phage phi13':0.861761384263896,'RdRP_1 Pseudomonas phage phi6':1.3473683979583104)34:0.2272652898391545)5:0.28193335928110996)0:0.021971370311800825,(('RdRP_2 Wenling hepe-like virus 3':0.9638257944467472,'RdRP_2 Beihai mantis shrimp virus 2':0.918408448508891)8:0.06564250945663436,('RdRP_4 Amasya cherry disease associated chrysovirus':0.9472302152053793,'RdRP_2 Hubei tombus-like virus 32':0.9633629221721494)8:0.12958907168218908)0:0.07402829437687311)0:0.04017885870571916,(((((((('RdRP_3 Norway rat hepacivirus 1':0.7000506060054594,'RdRP_3 Rodent hepacivirus':0.5129860931758292)62:0.09489776762317459,'RdRP_3 Norway rat hepacivirus 2':0.47086783520906894)46:0.06693172483374332,(('RdRP_3 Hepatitis GB virus B':0.5333847142977932,'RdRP_3 Bat hepacivirus':0.5963401175579777)70:0.11923334344776104,(('RdRP_3 Guereza hepacivirus':0.6818064836145552,(('RdRP_3 Pegivirus B':0.5448978028544917,'RdRP_3 Human pegivirus 2':0.4711411874842346)91:0.08280048885861269,'RdRP_3 Bovine hepacivirus':0.5597299556854293)100:0.3169957159822987)27:0.03253656487369305,'RdRP_3 Bat hepacivirus':0.613346353714627)17:0.022162400196780896)19:0.04349006614616735)56:0.14760596544899185,'RdRP_3 Wenling shark virus':0.9206938200233841)25:0.05152673302634836,(((('RdRP_3 GB virus C':0.5290595332820183,'RdRP_3 Simian pegivirus':0.46690468753751035)57:0.1832255308904296,'RdRP_3 Rodent pegivirus':0.7212209141899084)48:0.06826188814063394,('RdRP_3 Equine pegivirus 1':0.6117949553809761,'RdRP_3 Norway rat pegivirus':0.6981857394497011)26:0.025397237035964748)28:0.055142054200466584,'RdRP_3 Pegivirus A':0.6231923497255061)54:0.09310693580086271)21:0.0717068248908257,(('RdRP_3 Hepatitis C virus genotype 6':0.37337497801378017,(((('RdRP_3 Hepatitis C virus genotype 3':0.21284787480793232,'RdRP_3 Hepatitis C virus':0.2033889939066943)35:0.006089299661450109,('RdRP_3 Hepatitis C virus genotype 4':0.20093588246958372,'RdRP_3 Hepatitis C virus genotype 2':0.172740677727445)85:0.049104829748627676)73:0.04058521863815168,'RdRP_3 Hepatitis C virus genotype 5':0.213304466845311)94:0.13503348870738918,'RdRP_3 Hepatitis C virus':0.34542272683878117)22:0.0034696404276385873)66:0.16689655011990556,'RdRP_3 Equine hepacivirus JPN3/JAPAN/2013':0.49984952295583607)99:0.32698949243769243)33:0.09513090831641569,(((('RdRP_3 Border disease virus':0.12682635198815317,'RdRP_3 Bovine viral diarrhea virus 3 Th/04_KhonKaen':0.10292717466277101)100:0.28387175522174324,((('RdRP_3 Classical swine fever virus':0.16033244359022925,'RdRP_3 Bovine viral diarrhea virus 1':0.13682589125569078)45:0.02959971319287036,('RdRP_3 Pestivirus giraffe-1 H138':0.1566490731303536,'RdRP_3 Bovine viral diarrhea virus 2':0.21063569233477442)56:0.059680698520378134)75:0.048879851376795624,'RdRP_3 Pronghorn antelope pestivirus':0.2193954583453664)97:0.08529869310533145)61:0.06320131946468444,('RdRP_3 Norway rat pestivirus':0.27025439832301046,'RdRP_3 Atypical porcine pestivirus 1':0.3215817334516009)64:0.052604894552598425)44:0.014459334316087591,'RdRP_3 Porcine pestivirus isolate Bungowannah':0.3382390658599731)100:0.4288003787815131)16:0.051356057170576785,((((('RdRP_1 Ustilaginoidea virens unassigned RNA virus HNND-1':0.2652273974837853,'RdRP_1 Colletotrichum higginsianum non-segmented dsRNA virus 1':0.18551863849710953)100:0.14114127147750244,'RdRP_1 Alternaria longipes dsRNA virus 1':0.1087391636119229)100:0.17192896038570926,'RdRP_1 Ustilaginoidea virens RNA virus M':0.2598229273846802)100:0.26590944742661415,'RdRP_1 Beauveria bassiana RNA virus 1':0.5895371922845234)81:0.3022480131288473,'RdRP_3 Hubei tombus-like virus 19':0.8639118473943094)4:0.07765791543217465)0:0.06241817633982291)0:0.0068365995676596125,((('RdRP_2 Wenling toga-like virus':0.888689242849207,'RdRP_4 Beihai sobemo-like virus 8':0.813482252917445)3:0.13591104397409814,('RdRP_4 Sclerotinia sclerotiorum partitivirus S':0.7729525622406812,('RdRP_4 Arabidopsis halleri partitivirus 1':0.8428797962983435,'RdRP_4 Raphanus sativus cryptic virus 1':0.6117034667137874)26:0.053729693490752406)11:0.15031573926360842)0:0.06688697324503609,((((((((((((('RdRP_1 Wuhan fly virus 5':0.07697829340321283,'RdRP_1 Hubei diptera virus 18':0.15472053512917053)100:0.1800114074553365,'RdRP_1 Hubei diptera virus 17':0.25211591594596017)90:0.08593978292553173,'RdRP_1 Hubei tetragnatha maxillosa virus 8':0.44206859642363217)20:0.002013021588309738,('RdRP_1 Beihai barnacle virus 12':0.2426996891178197,'RdRP_1 Hubei partiti-like virus 11':0.4398756624251904)50:0.04713496410847001)99:0.17656391858719978,('RdRP_1 Beihai barnacle virus 13':0.35884604504750706,'RdRP_1 Wuhan insect virus 23':0.4180785310392835)100:0.25315658950383446)28:0.07859227811629499,'RdRP_1 Beihai partiti-like virus 2':0.3577766579357934)16:0.046187896763123515,'RdRP_1 Ustilaginoidea virens partitivirus 2':0.8062796302329566)18:0.05361518712349478,('RdRP_1 Wuhan cricket virus 2':0.46205708071292384,'RdRP_1 Wuhan Millipede virus 4':0.38813166816144096)41:0.10024208784059946)28:0.11208685032590393,'RdRP_1 Wuhan insect virus 22':0.49555077329579)7:0.06982807676673708,(((((('RdRP_1 Botryotinia fuckeliana partitivirus 1':0.17094476918410506,('RdRP_1 Verticillium dahliae partitivirus 1':0.08954568150859288,'RdRP_1 Discula destructiva virus 2':0.13407175376516733)94:0.06360702618702824)73:0.034762749802513815,'RdRP_1 Discula destructiva virus 1':0.2270191034421717)54:0.027709020562889264,'RdRP_1 Penicillium stoloniferum virus S':0.18353413091611964)80:0.09419055180630631,'RdRP_1 Gremmeniella abietina RNA virus MS1':0.24700879138099308)41:0.04729548053517996,('RdRP_1 Penicillium aurantiogriseum partitivirus 1':0.3749180621309667,'RdRP_1 Pseudogymnoascus destructans partitivirus-pa':0.2390435787277917)43:0.07674536113473512)74:0.11509257668181916,'RdRP_1 Fusarium solani virus 1':0.5421048338422735)81:0.22269869553843985)6:0.021052258728806006,'RdRP_1 Penicillium stoloniferum virus F':0.6999526191861257)5:0.019816941496265728,(((((('RdRP_1 Raphanus sativus cryptic virus 3':0.45828478110482895,('RdRP_1 Fragaria chiloensis cryptic virus':0.20208356769346092,'RdRP_1 Raphanus sativus cryptic virus 2':0.20844311973734864)100:0.2353335040020632)95:0.14506355291359574,'RdRP_1 Xinzhou partiti-like virus 1':0.6347050162432692)63:0.14943534084470178,'RdRP_1 Sinapis alba cryptic virus 1':0.46878618820172946)36:0.07688634078873957,'RdRP_1 Persimmon cryptic virus':0.6092059987441211)41:0.10661100132727275,'RdRP_1 Fig cryptic virus':0.5434539678792251)18:0.034186680814551895,('RdRP_1 Rose cryptic virus 1':0.5812614540545453,'RdRP_1 Zygosaccharomyces bailii virus Z':0.7937022850664015)30:0.15390779780262237)4:0.07247840965288077)0:0.08969663461593413,'RdRP_4 Beihai sea slater virus 3':1.0285137793774473)1:0.06265872638548056)0:0.026673725916818963)0:0.037336155380782075,(((('RdRP_2 Bastrovirus-like_virus/VietNam/Bat/17819_21':0.7377483063063974,'RdRP_1 Wenzhou yanvirus-like virus 2':0.7424890808378248)26:0.2796509816798771,('RdRP_4 Rotavirus A':0.6013945398114782,'RdRP_4 Rotavirus C':0.6283376839096124)97:0.5453311765818059)0:0.05883468077475845,(Mytgal_virus2:0.6865772391188361,'RdRP_1 Wenzhou picorna-like virus 51':0.6462047484975546)91:0.42415009922845365)0:0.09205830857255892,('RdRP_1 Wenzhou picorna-like virus 45':0.8530447912645256,'RdRP_1 Hubei noda-like virus 8':0.5871022591138391)7:0.15072160104436416)0:0.046765469133563976)0:0.003621377645177448,(((((((((('RdRP_4 Wuhan insect virus 27':0.7943527489027478,'RdRP_4 Red clover powdery mildew-associated totivirus 5':0.5917482807294554)40:0.08820501768689215,('RdRP_4 Red clover powdery mildew-associated totivirus 6':0.7107559098817393,'RdRP_4 Red clover powdery mildew-associated totivirus 7':0.6726181535503593)57:0.11274107423971635)32:0.07064435032440197,((('RdRP_4 Maize associated totivirus':0.7016186234218289,'RdRP_4 Saccharomyces cerevisiae virus L-A':0.6905928747638237)79:0.20029520427829817,'RdRP_4 Red clover powdery mildew-associated totivirus 2':0.8562531940657923)40:0.12756552063680637,(('RdRP_4 Maize associated totivirus':0.0062648333542334456,'RdRP_4 Maize-associated totivirus 1':0.04464415492619399)100:0.8493648774567331,'RdRP_4 Saccharomyces cerevisiae virus L-A':0.7313594764878959)0:0.00336267578729732)4:0.05731980905502104)3:0.09447460780511885,((('RdRP_4 Wuhan insect virus 26':0.5659686091952651,'RdRP_4 Red clover powdery mildew-associated totivirus 3':0.5578810877031091)99:0.2940648821212348,'RdRP_4 Saccharomyces cerevisiae virus L-BC (La)':0.9093765194154173)11:0.09809287591196836,'RdRP_4 Beihai blue swimmer crab virus 3':1.007472890726766)2:0.028665777961017436)0:0.08202111909263943,(('RdRP_4 Hubei toti-like virus 2':0.8524350293252616,'RdRP_4 Black raspberry virus F':0.6208015892177396)88:0.29637976831155033,'RdRP_4 Red clover powdery mildew-associated totivirus 1':0.653841814016985)58:0.3795013911458773)0:0.10341922410173063,((('RdRP_4 Helminthosporium victoriae 145S virus':0.7769474289868759,('RdRP_4 Penicillium chrysogenum virus':0.7830663482974738,'RdRP_4 Isaria javanica chrysovirus 1':0.7630889463145938)71:0.09656592234385009)81:0.2959842778303344,('RdRP_1 Blueberry latent virus':0.557372360764788,'RdRP_4 Southern tomato virus':0.6745895183833623)29:0.20696334514004827)0:0.06121249680821311,(((((((('RdRP_4 Penicillium digitatum virus 1':0.5328081083071878,'RdRP_4 Nigrospora oryzae victorivirus 1':0.6981832275929178)58:0.1047362612293058,('RdRP_4 Gremmeniella abietina RNA virus L2':0.7550022013510242,'RdRP_4 Phomopsis vexans RNA virus':0.5396045314027005)11:0.03527065159282572)8:0.04474441555913855,((((('RdRP_4 Penicillium aurantiogriseum totivirus 1':0.3795780765554557,'RdRP_4 Magnaporthe oryzae virus 3':0.4477815828309769)51:0.026318039261888027,'RdRP_4 Magnaporthe oryzae virus 2':0.41882930769519494)91:0.07287615232634059,'RdRP_4 Coniothyrium minitans RNA virus':0.5204722597842643)71:0.04616239557265489,'RdRP_4 Ustilaginoidea virens RNA virus 3':0.5314017527378321)68:0.06785552803504458,'RdRP_4 Fusarium poae victorivirus 1':0.6056967750874881)15:0.03506446999178098)32:0.06906544506231937,'RdRP_4 Helminthosporium victoriae virus 190S':0.7304782847350246)27:0.08434303690666345,(('RdRP_4 Sphaeropsis sapinea RNA virus 1':0.5972945676613735,(('RdRP_4 Beauveria bassiana victorivirus NZL/1980':0.3793024022878939,('RdRP_4 Sclerotinia nivalis victorivirus 1':0.35479521525612445,'RdRP_4 Ustilaginoidea virens RNA virus L':0.2911429020346884)100:0.2867055798328608)98:0.1764608418994713,'RdRP_4 Botryotinia fuckeliana totivirus 1':0.5999247416706343)65:0.053375393734701015)40:0.09286674564476516,(('RdRP_4 Magnaporthe oryzae virus 1':0.5693080691538948,'RdRP_4 Helicobasidium mompa totivirus 1-17':0.6101832692555131)85:0.15444831508184864,('RdRP_4 Botryosphaeria dothidea victorivirus 1':0.46429392122300017,'RdRP_4 Ustilaginoidea virens RNA virus 5':0.6420388747108812)52:0.19013577416975747)18:0.027402972125614322)13:0.04452325374717864)9:0.08946139943140508,('RdRP_4 Leishmania RNA virus 2 - 1':0.939037609429487,('RdRP_4 Leishmania aethiopica RNA virus':0.5420867311349236,'RdRP_4 Leishmania RNA virus 1 - 1':0.5516793418336827)95:0.27991999846915006)20:0.08397515373171982)1:0.079798222534542,(((('RdRP_4 Gremmeniella abietina RNA virus L1':0.5943261263338877,'RdRP_4 Sphaeropsis sapinea RNA virus 2':0.5736753853693379)56:0.11099668844806376,('RdRP_4 Ustilaginoidea virens RNA virus 1':0.6782286125822212,'RdRP_4 Beihai victori-like virus 1':0.6772200335206593)17:0.010279097100356682)23:0.09051505929979475,'RdRP_4 Eimeria tenella RNA virus 1':0.8003481676880744)9:0.18076920190504442,(('RdRP_4 Trichomonas vaginalis virus 3':0.921691512268673,('RdRP_4 Trichomonas vaginalis virus':0.7757935482364,'RdRP_4 Trichomonas vaginalis virus 1':0.6021947079250751)52:0.0835926557620773)15:0.09928357584831882,('RdRP_4 Trichomonas vaginalis virus 2':0.7364715993374211,'RdRP_1 Wuhan large pig roundworm virus 1':1.5177330508376656)6:0.2266184795188706)4:0.04096843351955515)0:0.02202020215246553)0:0.04253717882906172,'RdRP_4 Eimeria brunetti RNA virus 1':0.899549440593846)0:0.09563423858384418)0:0.028379445399861897)0:0.033483952198307715,(((('RdRP_3 Hubei diptera virus 16':0.7052456674362102,'RdRP_4 Ustilago maydis virus H1':0.9111149088994048)15:0.19034467275136846,'RdRP_1 Wenling nido-like virus 1':0.943457823420458)1:0.06567211899795339,(('RdRP_1 Nodamura virus':0.4601375140768724,'RdRP_1 Shuangao insect virus 11':0.3394053679093585)84:0.17626831773403373,('RdRP_1 Beihai mantis shrimp virus 6':0.5589457695039997,(('RdRP_1 Penaeus vannamei nodavirus':0.43463981103804716,'RdRP_1 Beihai noda-like virus 29':0.2639310777462128)59:0.07065135577844495,'RdRP_1 Macrobrachium rosenbergii nodavirus':0.45857717861933067)56:0.04268099949341042)59:0.22517452534900018)31:0.12397961625611126)0:0.06349158524765641,('RdRP_4 Hubei sobemo-like virus 44':0.7240693834029945,'RdRP_4 Persimmon latent virus':0.9470614017885344)3:0.16858147833173437)0:0.04527664909803175)0:0.020535060748882533,(((((('RdRP_1 Beihai barnacle virus 11':0.45278144284766386,(('RdRP_1 Beihai sphaeromadae virus 3':0.37856449455267627,'RdRP_1 Beihai noda-like virus 11':0.31027063071942973)52:0.02385171406362918,('RdRP_2 Senegalese sole Iberian betanodavirus':0.17898368571698375,'RdRP_2 Striped Jack nervous necrosis virus':0.11636305437706018)99:0.2506229457000642)73:0.13168308413892604)42:0.06911712868674291,'RdRP_1 Hubei unio douglasiae virus 1':0.47860720670776846)55:0.15478517958485605,('RdRP_2 Redspotted grouper nervous necrosis virus':0.564095857041605,'RdRP_2 Barfin flounder nervous necrosis virus':0.418337999763399)75:0.21286483721031102)48:0.1767156769769369,(('RdRP_2 Le Blanc nodavirus':0.3811532404818787,'RdRP_1 Orsay virus':0.6292595618034009)48:0.1198338672282574,'RdRP_1 Santeuil nodavirus':0.5673710320193922)34:0.15993027035782714)3:0.06315865159395528,(('RdRP_1 Wuhan arthropod virus 4':0.8234246104983537,'RdRP_1 Beihai noda-like virus 18':0.6453530478190573)16:0.15692366912931188,'RdRP_3 Hubei unio douglasiae virus 2':0.86464272260603)0:0.16658076422763157)0:0.023145636531120506,((('RdRP_1 Pariacoto virus':0.3822921396657206,'RdRP_1 Sanxia water strider virus 16':0.5969580680471606)53:0.16988214716594147,('RdRP_2 Hubei orthoptera virus 4':0.7567701026168391,'RdRP_1 Shuangao insect virus 10':0.5114809107788841)33:0.13010599528553562)3:0.06826121018665787,('RdRP_4 Phlebiopsis gigantea mycovirus dsRNA 1':0.23896962277732947,'RdRP_4 Thelephora terrestris virus 1':0.3677804730632305)100:0.7396616881768313)1:0.0987719965479632)0:0.038670189637890484)0:0.020991936786501367,((((('RdRP_2 Helicoverpa armigera stunt virus':0.7171200056760443,'RdRP_2 Dendrolimus punctatus tetravirus':0.6031075037991982)96:0.41694159214626425,'RdRP_2 Nudaurelia capensis beta virus':0.792213863950318)19:0.11689660108145472,'RdRP_2 Hubei hepe-like virus 2':1.08917027507193)3:0.08385898424129778,(('RdRP_4 Penicillium janczewskii chrysovirus 1':0.6611453251052826,'RdRP_4 Fusarium oxysporum f. sp. dianthi mycovirus 1':0.6208198372117351)51:0.16588577039903984,('RdRP_4 Magnaporthe oryzae chrysovirus 1':0.20149247293646821,'RdRP_4 Magnaporthe oryzae chrysovirus 3':0.16556645368644352)100:0.7321640096248031)17:0.10070424960845303)0:0.023855694480820533,(((((('RdRP_4 Sclerotinia sclerotiorum dsRNA mycovirus-L':0.48723715512494237,'RdRP_4 Botrytis cinerea RNA virus 1':0.537585338984667)56:0.08065875800187916,'RdRP_4 Fusarium graminearum dsRNA mycovirus-3':0.7510017442343934)41:0.08707042450050251,('RdRP_4 Fusarium poae mycovirus 1':0.7765985238291249,'RdRP_4 Fusarium poae dsRNA virus 3':0.656049615262128)33:0.0754297906544874)75:0.12182660451123173,'RdRP_4 Fusarium poae dsRNA virus 2':0.9385331878983276)40:0.11993283160760504,('RdRP_4 Diplodia scrobiculata RNA virus 1':0.7265234941994998,'RdRP_4 Papaya meleira virus':0.9236491449175552)38:0.1831455894901074)9:0.03559996590023651,'RdRP_4 Trichoderma atroviride mycovirus':1.0206503202641866)4:0.1723951491097438)0:0.06787332788266479)0:0.004322258950046148,((('RdRP_4 Beihai barnacle virus 15':0.8186737568940172,'RdRP_4 Beihai sesarmid crab virus 7':0.9730302908002255)11:0.16290056893514065,('RdRP_4 Hubei toti-like virus 5':0.8165756175461341,'RdRP_4 Wuhan insect virus 28':0.9602737918975919)26:0.14512564301975112)1:0.08373523626522134,(('RdRP_4 Hubei toti-like virus 21':0.521533383677775,'RdRP_4 Hubei toti-like virus 20':0.37157878087920193)84:0.25463346762010375,('RdRP_4 Hubei toti-like virus 19':0.7627799343416333,'RdRP_4 Beihai toti-like virus 4':0.8251197038442422)34:0.07521097704831192)41:0.23910408258775662)0:0.08470549752897313)0:0.01526195269123163)0:0.010563676702507793)0:0.00785869568093197,((((('RdRP_3 Beihai barnacle viurs 1':0.5808911882744745,'RdRP_3 Shayang spider virus 4':0.8605653040755052)34:0.12144722896244053,'RdRP_1 Xinzhou spider virus 2':0.8292467769110492)1:0.16907802822723406,((((((('RdRP_1 Coccinia mottle virus':0.05347351411094625,'RdRP_1 Cucumber vein yellowing virus':0.11905259616747657)99:0.06262261809850422,'RdRP_1 Squash vein yellowing virus':0.1766493600335688)99:0.04451143423537407,'RdRP_1 Ugandan cassava brown streak virus':0.18960986906664834)100:0.07667587337164328,'RdRP_1 Sweet potato mild mottle virus':0.2751174632233342)100:0.12044717955741735,((('RdRP_1 Wheat eqlid mosaic virus':0.17621648180016491,((('RdRP_1 Wheat streak mosaic virus':0.0845345971163356,'RdRP_1 Oat necrotic mottle virus':0.09599635009302165)100:0.04485904778462635,'RdRP_1 Yellow oat-grass mosaic virus':0.13242644470625953)46:0.0046884601210563925,'RdRP_1 Tall oatgrass mosaic virus':0.14492583393406894)100:0.06935783435060214)75:0.02365665765331082,'RdRP_1 Brome streak mosaic virus':0.18499404519401302)100:0.1895460415294321,('RdRP_1 Triticum mosaic virus':0.19724535176651536,'RdRP_1 Sugarcane streak mosaic virus':0.17379151126963616)100:0.22929126424542412)33:0.0018127264692978096)97:0.06947098887116543,((((((((((((('RdRP_1 Apium virus Y':0.08562559927905122,'RdRP_1 Celery mosaic virus':0.10022780457354499)100:0.044931165246069216,'RdRP_1 Panax virus Y':0.12518239566143424)97:0.057753220261193006,((('RdRP_1 Carrot thin leaf virus':0.17283986018952113,'RdRP_1 Jasmine ringspot virus':0.167895776085213)44:0.020557324917303665,'RdRP_1 Konjac mosaic virus':0.16505633674871262)23:0.022526331338317496,'RdRP_1 Euphorbia ringspot virus':0.19243918558893133)0:0.008879483350663589)0:0.012130931762999286,((((((((('RdRP_1 Plum pox virus':0.13000878607647492,'RdRP_1 Lettuce italian necrotic virus':0.18761176744926045)48:0.013154038184554961,'RdRP_1 Lily mottle virus':0.18562293976665323)17:0.011504358187100383,(('RdRP_1 Pecan mosaic-associated virus':0.1664028269148875,'RdRP_1 Lettuce mosaic virus':0.15916161501557075)42:0.003937195806690941,'RdRP_1 Yam mosaic virus':0.1847833377488001)18:0.007219591557826782)1:0.003981079163192569,('RdRP_1 Asparagus virus 1':0.19839254069062695,'RdRP_1 Pokeweed mosaic virus':0.18056978149327824)13:0.009224882030047218)0:0.003890624833009948,'RdRP_1 Callistephus mottle virus':0.18359524301092583)0:0.00804410708704495,(('RdRP_1 Sweet potato feathery mottle virus':0.06953562008798808,'RdRP_1 Sweet potato virus C':0.06170720146878833)100:0.06532048701391702,'RdRP_1 Sweet potato virus 2':0.12659920231014424)100:0.059984853351551154)0:0.004767738637097785,('RdRP_1 Bean yellow mosaic virus':0.103307963459768,'RdRP_1 Clover yellow vein virus':0.12561107567384275)100:0.09085027103517322)0:0.008437699020382716,('RdRP_1 Sweet potato latent virus':0.17363233967394698,'RdRP_1 Tobacco etch virus':0.19770006450430366)19:0.008978918332912166)0:0.0042080980414673785,('RdRP_1 Tobacco vein mottling virus':0.19774456171474208,'RdRP_1 Potato virus A':0.23274084300094372)55:0.03020630835930009)0:0.002423087603654693)0:0.003216117860969203,('RdRP_1 Leek yellow stripe virus':0.18131735445766184,'RdRP_1 Thunberg fritillary virus':0.20496207707023106)37:0.02613909312146569)0:0.00487997319201916,'RdRP_1 Vanilla distortion mosaic virus':0.2091174448655866)0:0.007166138703991853,(((('RdRP_1 Turnip mosaic virus':0.11586781793691414,'RdRP_1 Scallion mosaic virus':0.10761720094659191)78:0.03418815935477548,('RdRP_1 Narcissus yellow stripe virus':0.09879977759144964,'RdRP_1 Narcissus late season yellows virus':0.09750477677002148)87:0.027158845920473587)30:0.005734359033190972,'RdRP_1 Wild onion symptomless virus':0.13636474105707996)33:0.008573144054401904,'RdRP_1 Japanese yam mosaic virus':0.17503350528241302)69:0.04763729149209328)0:0.003966564715684573,((('RdRP_1 Lupine mosaic virus':0.16722033377948764,'RdRP_1 Habenaria mosaic virus':0.20144936334699298)27:0.028336796059005853,(('RdRP_1 Tobacco vein banding mosaic virus':0.11270008435523382,'RdRP_1 Chilli ringspot virus':0.11349805931966359)100:0.08652771045170538,(('RdRP_1 Pepper veinal mottle virus':0.11697898984468591,'RdRP_1 Wild tomato mosaic virus':0.10110291480111483)54:0.007314501107620441,'RdRP_1 Chilli veinal mottle virus':0.11366377752931275)100:0.05473359411016543)25:0.004991649611091525)22:0.014542189378362824,((((((('RdRP_1 Sunflower chlorotic mottle virus':0.05965682996880628,'RdRP_1 Bidens mosaic virus':0.06823641138861247)97:0.023355779826280676,'RdRP_1 Pepper severe mosaic virus':0.09466215615221155)54:0.004025901843065838,'RdRP_1 Potato virus Y':0.11054472186764326)96:0.04440225645025553,('RdRP_1 Verbena virus Y':0.14398155929054401,'RdRP_1 Bidens mottle virus':0.11475619594896425)35:0.006154013020013005)31:0.006895432443144611,(((((('RdRP_1 Potato virus V':0.04777767228315699,'RdRP_1 Wild potato mosaic virus':0.04885483921179108)70:0.009213922474197944,'RdRP_1 Peru tomato mosaic virus':0.061851961012098)99:0.04077477824045628,'RdRP_1 Tobacco mosqueado virus':0.08475656551932342)90:0.03234189272745114,'RdRP_1 Brugmansia suaveolens mottle virus':0.12056615458410647)37:0.0034124735794012206,'RdRP_1 Pepper mottle virus':0.12176544139429901)67:0.01794229075429843,'RdRP_1 Tomato necrotic stunt virus':0.11841659266090482)32:0.013375487448549876)34:0.013968634542898206,'RdRP_1 Arracacha mottle virus':0.1654934644698909)30:0.003265483547399861,'RdRP_1 Brazilian weed virus Y':0.1468845961565538)97:0.06411475369158806)12:0.00813315243971429)0:0.008274357772048546,'RdRP_1 Tamarillo leaf malformation virus':0.24409967473095023)0:0.003114535303025745,((((('RdRP_1 Papaya leaf distortion mosaic virus':0.21199122791123592,'RdRP_1 Daphne mosaic virus':0.1919324789843765)37:0.025157865977818217,(('RdRP_1 Moroccan watermelon mosaic virus':0.07940719148867892,'RdRP_1 Algerian watermelon mosaic virus':0.09735331797920008)95:0.0328376845128463,('RdRP_1 Papaya ringspot virus':0.08756760468688041,'RdRP_1 Zucchini tigre mosaic virus':0.08225298296750938)99:0.030666747352054047)100:0.11699603653760238)4:0.005989290855610951,((((((('RdRP_1 Sorghum mosaic virus':0.09957218755655683,'RdRP_1 Maize dwarf mosaic virus':0.11313715929503176)54:0.00553740071358122,'RdRP_1 Pennisetum mosaic virus':0.10890291160276344)57:0.0058812402055361535,'RdRP_1 Sugarcane mosaic virus':0.10316931574259458)96:0.035919202134530814,'RdRP_1 Hubei Poty-like virus 1':0.14617819960547362)90:0.04739588299185549,'RdRP_1 Pea seed-borne mosaic virus':0.19151358909557192)36:0.012754993227680811,'RdRP_1 Cocksfoot streak virus':0.2134221511875123)19:0.003853065073066597,((('RdRP_1 Onion yellow dwarf virus':0.1578217618764679,('RdRP_1 Shallot yellow stripe virus':0.0,'RdRP_1 Shallot yellow stripe virus':1.0547118733938987E-16)100:0.14042125239597947)99:0.04089595574137417,'RdRP_1 Iris severe mosaic virus':0.1861571522874887)57:0.016323401636880508,('RdRP_1 Johnsongrass mosaic virus':0.12600663999220607,'RdRP_1 Canna yellow streak virus':0.11963155218491753)100:0.09271423892764366)32:0.01728247871780314)11:0.010951219769142637)1:0.008382836689084128,(('RdRP_1 Narcissus degeneration virus':0.16151759926096798,'RdRP_1 Cyrtanthus elatus virus A':0.13596734688849038)99:0.09473519369400563,'RdRP_1 Hippeastrum mosaic virus':0.2202076754109782)10:0.003937137200063945)1:0.016607698232309343,'RdRP_1 Catharanthus mosaic virus':0.2649790328406724)0:0.006443330643448458)14:0.009372998730966198,(((('RdRP_1 Peanut mottle virus':0.13326127593142256,'RdRP_1 Freesia mosaic virus':0.15685129114220026)94:0.027207825826735088,('RdRP_1 Beet mosaic virus':0.12532949606803034,'RdRP_1 Basella rugose mosaic virus':0.14469775626047376)100:0.06716980114265717)98:0.03961522797656225,(((((((('RdRP_1 Bean common mosaic virus':0.09026237961759054,'RdRP_1 Yam bean mosaic virus':0.0754141262383714)82:0.019363479610922107,((((('RdRP_1 Soybean mosaic virus':0.0512509297612912,'RdRP_1 Watermelon mosaic virus':0.043231225867157955)84:0.01359498255718683,'RdRP_1 Wisteria vein mosaic virus':0.06735353854851339)76:0.01141243132886105,'RdRP_1 Bean common mosaic necrosis virus':0.08579971669200545)41:0.0072341394415773586,'RdRP_1 Fritillary virus Y':0.10150957142960622)16:0.0018300587843692595,('RdRP_1 Telosma mosaic virus':0.08170151295418493,'RdRP_1 East Asian Passiflora virus':0.08692275514815356)49:0.009495971617454961)42:0.014191578393765267)10:6.388771195837695E-4,'RdRP_1 Cowpea aphid-borne mosaic virus':0.14272243701249057)35:0.014907571132893871,'RdRP_1 Impatiens flower break potyvirus':0.11096031234518344)34:0.00643980307187253,'RdRP_1 Hardenbergia mosaic virus':0.13283705287447956)56:0.009454532490435041,'RdRP_1 Dasheen mosaic virus':0.13699472675909413)59:0.01740424634520743,'RdRP_1 Zantedeschia mild mosaic virus':0.1486653715576776)37:0.010661017462084477,'RdRP_1 Zucchini yellow mosaic virus':0.1425132300278471)100:0.06501788002154991)67:0.027756556430584944,'RdRP_1 Banana bract mosaic virus':0.24722207081606307)54:0.014330757352968002)77:0.024073247398642805,(('RdRP_1 Hordeum mosaic virus':0.10314475311350946,'RdRP_1 Agropyron mosaic virus':0.11162647598685713)100:0.08240986013703122,'RdRP_1 Ryegrass mosaic virus':0.19664462979001668)100:0.08773522165459247)99:0.11058024210419515,'RdRP_1 Blackberry virus Y':0.4127671916192225)63:0.02411479052479326)97:0.06531359993478025,((('RdRP_1 Rice necrosis mosaic virus':0.19117586613776205,'RdRP_1 Barley mild mosaic virus':0.19992605186395412)100:0.046159677035643276,(('RdRP_1 Wheat yellow mosaic virus':0.058231160335410204,'RdRP_1 Barley yellow mosaic virus':0.10552989501496718)100:0.0630992099201968,'RdRP_1 Oat mosaic virus':0.07936726073438244)100:0.1458509775654451)100:0.07637545153084357,('RdRP_1 Wuhan poty-like virus 1':0.2029867758339443,'RdRP_1 Artichoke latent virus':0.21822418541274485)100:0.10120050800856922)100:0.2533434641176478)99:0.29302227434624745)1:0.0457220020259726,(Elicom_virus1:0.8200318749126435,'RdRP_1 Bole tick virus 4':0.8596799459498202)4:0.143953266085986)0:0.051566995291601095,(((('RdRP_1 Wenzhou picorna-like virus 48':0.6360128173348875,'RdRP_1 Beihai picorna-like virus 123':0.5754375997295155)47:0.030564221328632235,('RdRP_1 Beihai paphia shell virus 3':0.5674655836547049,('RdRP_1 Beihai octopus virus 2':0.46458372349962884,'RdRP_1 Beihai picorna-like virus 122':0.4451053753564299)85:0.058032630216298564)96:0.15966354869052057)48:0.030341997070626237,'RdRP_1 Changping earthworm virus 1':0.6243513083781763)84:0.13036595787048416,(('RdRP_1 Biomphalaria virus 3':0.5726757379310228,'RdRP_1 Wenling picorna-like virus 8':0.7126508985768263)67:0.09028797132481126,'RdRP_1 Wenling picorna-like virus 9':0.7489521813500832)64:0.17183127233355044)21:0.05842271430768044)0:0.03375243325908947)0:0.009172759016361075,((('Birna_RdRp Drosophila x virus':0.9468804719760961,'RdRP_4 Hubei toti-like virus 13':0.7300390770547027)26:0.1947169122775848,('RdRP_4 Camponotus nipponicus virus':0.46960716643950473,'RdRP_4 Hubei toti-like virus 15':0.6647543233566731)32:0.24574244538966716)2:0.19782028068889596,(((((('Bunya_RdRp Rice grassy stunt virus':1.0702731020525984,(('Bunya_RdRp Shahe heteroptera virus 3':0.7506641409665009,'Bunya_RdRp Yichang Insect virus':0.7068630013668449)52:0.18330143489069606,'Bunya_RdRp Hubei diptera virus 3':0.9729724816587737)7:0.04816199707243407)2:0.0695205129289942,'Bunya_RdRp Wuhan horsefly Virus':1.0113429212111509)0:0.07181950082710842,(('Bunya_RdRp Wenzhou Shrimp Virus 1':0.6919188318594649,'Bunya_RdRp Wuhan Fly Virus 1':0.82691037653872)68:0.12750761202364835,(('Bunya_RdRp Hubei diptera virus 5':0.6968808974115419,'Bunya_RdRp Hubei diptera virus 4':0.8698211067585417)73:0.23051161633709838,'Bunya_RdRp Wutai Mosquito Virus':1.0939964606007568)7:0.006328647015848343)5:0.09900852513217351)0:0.05674710931101157,(('Bunya_RdRp SFTS virus HB29':0.6012134509466451,('Bunya_RdRp Heartland virus':0.2657347649328956,'Bunya_RdRp Hunter Island virus':0.3571016061651815)100:0.27576000876241324)100:0.36888351274210196,('Bunya_RdRp Bhanja virus':0.08675866725340375,'Bunya_RdRp Razdan virus':0.23107960303470376)100:0.7105542011727375)13:0.13305179678588708)0:0.04836176606226683,(('Bunya_RdRp Rice stripe virus':1.0817223120026527,((((((('Bunya_RdRp Adana virus':0.24086417698018536,('Bunya_RdRp Rift Valley fever virus':0.21153776432724358,'Bunya_RdRp Urucuri virus':0.2935099631355902)47:0.02336294357780755)78:0.08147406683424085,'Bunya_RdRp Tapara virus':0.36725245511883386)68:0.08701515447667219,(('Bunya_RdRp Arumowot virus':0.4599113054473396,'Bunya_RdRp Anhanga virus':0.40499516846314987)44:0.025470137809886717,'Bunya_RdRp Toros virus':0.40649170497532094)51:0.056891696548105775)49:0.06663731042087262,('Bunya_RdRp Punta Toro virus':0.24949078671120795,'Bunya_RdRp Uriurana virus':0.23112667512712354)93:0.19713321064124406)16:0.03004908083738944,'Bunya_RdRp Ambe virus':0.40610279506234215)32:0.11120573240374765,'Bunya_RdRp Munguba virus':0.6442235009474393)30:0.0211506669332151,(('Bunya_RdRp Zerdali virus':0.24388204996770546,'Bunya_RdRp Sandfly fever Naples virus':0.3146615452334085)75:0.050046518105548055,'Bunya_RdRp Arrabida virus':0.2767145385133494)93:0.32091178872749004)97:0.2676932169341748)20:0.1274897302189827,('Bunya_RdRp Huangpi Tick Virus 2':0.5519820956482644,'Bunya_RdRp Uukuniemi virus':0.7054733470296592)99:0.4494871768166411)9:0.03872076505265237)6:0.2365923971035827,(('Bunya_RdRp Yichang Insect virus':1.264520865179525,('RdRP_2 Hubei virga-like virus 23':0.7488446230831773,((((('Bunya_RdRp Tomato zonate spot virus':0.06737085380621255,'Bunya_RdRp Tospovirus kiwifruit/YXW/2014':0.02519623041169937)41:0.00902548993722374,'Bunya_RdRp Pepper chlorotic spot virus':0.1155158442485475)18:0.012048684946418975,('Bunya_RdRp Watermelon silver mottle virus':0.01457567417022454,(('Bunya_RdRp Peanut bud necrosis virus':0.03284913942858725,'Bunya_RdRp Capsicum chlorosis virus':0.02869689061484658)39:0.008089700015956769,'Bunya_RdRp Mulberry vein banding virus':0.04195599514980417)23:0.007894825887940323)41:0.019757192821865208)67:0.03185169589212111,'Bunya_RdRp Melon yellow spot virus':0.054676539641612204)100:0.6042945826474984,('Bunya_RdRp Groundnut ringspot and Tomato chlorotic spot virus reassortant':0.04912574200320763,'Bunya_RdRp Chrysanthemum stem necrosis virus':0.03906715653262438)100:0.5801783218530898)100:0.7549921664136905)27:0.1186017943545341)2:0.13775059697752257,('RdRP_1 Hubei myriapoda virus 4':1.002783078555877,('Bunya_RdRp Oropouche virus':1.292753515986348,('Bunya_RdRp Simbu virus':0.4894721210827533,'Bunya_RdRp Shamonda virus':0.6635214441033768)100:0.7292222002608473)6:0.08871098314297976)7:0.27245743428172453)0:0.10063702727191337)0:0.07943471409798852)0:0.06523746570452701)0:0.009244037810796461,(((((((('RdRP_1 Hubei toti-like virus 24':0.9736185671416315,'Bunya_RdRp Hubei lepidoptera virus 1':0.5484758103069198)6:0.5181554454534818,'RdRP_3 Wenzhou tombus-like virus 15':0.967026149554441)5:0.574208746279474,'RdRP_4 Chalara elegans RNA Virus 1':0.8012709865964898)0:0.16940619103948418,'Bunya_RdRp Hubei lepidoptera virus 1':1.0515438345891235)0:0.1638201728704466,('RdRP_4 Hubei sobemo-like virus 15':0.7897643548539788,'RdRP_3 Changjiang tombus-like virus 21':1.1486809402423306)13:0.1742557297985584)0:0.09917463964160089,('RdRP_2 Beihai sea slater virus 4':1.1878296635334844,'RdRP_1 Hubei myriapoda virus 4':0.7945995391498291)6:0.12379578921281487)0:0.08540477765502402,(('RdRP_1 Hubei leech virus 1':0.5383026876085122,'RdRP_1 Phytophthora infestans RNA virus 1':0.8852578549496908)5:0.04332777406550359,'RdRP_1 Hubei astro-like virus':0.78797768109451)1:0.08949997099790702)0:0.11757002764687358,('RdRP_1 Wenling picorna-like virus 7':0.6457121087668194,'RdRP_1 Beihai picorna-like virus 124':0.5812280482861518)58:0.11236220427496263)0:0.044664589713176904)0:0.006705276039462117,(((('RdRP_3 Wuhan spider virus 8':1.041280966415807,('RdRP_1 Cryphonectria hypovirus 2':0.6963438638356334,((((((('Bunya_RdRp Tofla virus':0.13521805942016707,'Bunya_RdRp Dugbe nairovirus':0.157672016697551)73:0.059904218907619766,'Bunya_RdRp Crimean-Congo hemorrhagic fever nairovirus':0.11000827340798816)91:0.11994245817368276,'Bunya_RdRp Erve virus':0.18154062828229767)46:0.07062116688294529,(('Bunya_RdRp Wenzhou Tick Virus':0.1294359275881125,'Bunya_RdRp Tacheng Tick Virus 1':0.12192904939424593)70:0.04646527686456081,'Bunya_RdRp Huangpi Tick Virus 1':0.11976472808534935)100:0.220905917094473)50:0.049618144619536286,'Bunya_RdRp Leopards Hill virus':0.22015169136249402)100:1.001147477715983,(('Bunya_RdRp Dobrava-Belgrade hantavirus':0.09299682424091538,'Bunya_RdRp Seoul hantavirus':0.02308157319002535)97:0.11166293460294563,'Bunya_RdRp Thottapalayam hantavirus':0.15920306049306204)100:1.2516631600837964)52:0.5993134057360492,'Bunya_RdRp Yogue virus':1.074598713247497)16:0.39068953732261513)2:0.15567523325396815)0:0.09204571547890406,('RdRP_1 Beihai uca arcuata virus 1':0.6286774917620059,'RdRP_4 Sclerotinia sclerotiorum botybirnavirus 1':1.3091191620418643)24:0.2936416029318365)0:0.062270976853352034,'RdRP_1 Hubei picorna-like virus 67':0.8466648767724557)0:0.12914811750608135,((((('RdRP_1 Chicken orivirus 1':0.47663760030824454,('RdRP_1 Duck picornavirus GL/12':0.3764633620765121,(('RdRP_1 Avisivirus Pf-CHK1/AsV':0.011250574944419611,'RdRP_1 Chicken picornavirus 3':0.009619192813188192)100:0.3362880932968648,'RdRP_1 Chicken picornavirus 2':0.3173938431532619)53:0.016995805870132497)100:0.11184977886543257)88:0.061496201534443906,((('RdRP_1 Wenzhou picorna-like virus 43':0.42749909513860884,'RdRP_1 Eel picornavirus 1':0.43280448658298987)74:0.05835404578685843,(('RdRP_1 Ljungan virus':0.3407912205588731,'RdRP_1 Human parechovirus':0.35245364653850675)98:0.10128022719571883,('RdRP_1 Bat crohivirus':0.3420595326428634,'RdRP_1 Crohivirus':0.33956027318016546)100:0.11926658618182118)46:0.01837467982220986)65:0.02105603849301496,(('RdRP_1 Fathead minnow picornavirus':0.24150166918157934,'RdRP_1 Carp picornavirus 1':0.2565012659057283)100:0.10273985974894317,'RdRP_1 Bluegill picornavirus':0.3524868327353633)99:0.11811052073701248)71:0.031432970677555724)78:0.048109206853757525,('RdRP_1 Bat kunsagivirus':0.5293162308132446,'RdRP_1 Seal picornavirus type 1':0.5014317733207572)96:0.13806204877797848)90:0.16385935863577258,(((((((('RdRP_1 Saffold virus':0.06524503761562361,'RdRP_1 Human TMEV-like cardiovirus':0.047580153663945066)100:0.12265148246633362,'RdRP_1 Theilovirus':0.1734609785836348)100:0.10199138799307217,'RdRP_1 Encephalomyocarditis virus':0.28202909845385327)99:0.10902714315828277,('RdRP_1 Senecavirus A':0.3791151293409952,'RdRP_1 African bat icavirus A':0.3430924325997612)52:0.03653063311827853)99:0.10442164212890248,('RdRP_1 Equine rhinitis A virus':0.02327365232582923,'RdRP_1 Equine rhinitis A virus':0.046711959910447964)100:0.45993157846767374)74:0.025011627717538565,(('RdRP_1 Bovine rhinitis B virus':0.4304529065506576,(((('RdRP_1 Human cosavirus D':0.021448180751876156,'RdRP_1 Human cosavirus':0.02459353668364956)100:0.11062018703814613,'RdRP_1 Human cosavirus E':0.10692324983282028)98:0.05386868577612436,'RdRP_1 Human cosavirus B':0.17984128979937158)86:0.036463630292270066,'RdRP_1 Cosavirus JMY-2014':0.20514321142837796)100:0.17227653074356541)99:0.09737257358392826,(('RdRP_1 Tortoise picornavirus':0.35610203589869227,'RdRP_1 Mosavirus A2':0.3949570842560657)100:0.15293807370357226,('RdRP_1 Bovine picornavirus':0.48101275728450377,((('RdRP_1 Lesavirus 2':0.1358649575097356,'RdRP_1 Lesavirus 1':0.12638637522409324)100:0.1236626880312589,('RdRP_1 Norway rat hunnivirus':0.05327807390883521,'RdRP_1 Bovine hungarovirus 1':0.06284030515734111)100:0.2209579630071194)100:0.09815179121065198,'RdRP_1 Porcine teschovirus':0.35687577922901004)100:0.09357179270471605)58:0.02513544893115116)42:0.011514521854533999)79:0.07049912765248123)44:0.05903653721446822,((((((((('RdRP_1 Oscivirus A2':0.12928096893199137,'RdRP_1 Oscivirus A1':0.09921110106439526)100:0.1359511990281883,'RdRP_1 Livupivirus A':0.26219585380103383)99:0.055608453177451,(((((('RdRP_1 Chicken sicinivirus JSY':0.008868134505653713,'RdRP_1 Chicken picornavirus 1':0.006608121183549193)100:0.03824669774706346,'RdRP_1 Sicinivirus A':0.050896722526199756)100:0.1639838313462676,'RdRP_1 Passerivirus A1':0.21088823244928745)36:0.014052773400840879,('RdRP_1 Gallivirus Pf-CHK1/GV':0.005320148956904025,'RdRP_1 Chicken gallivirus 1':0.003377554279161891)100:0.25103976337355804)70:0.0288676448240891,'RdRP_1 Feline sakobuvirus A':0.26543287467496773)43:0.005639051924279159,'RdRP_1 Rabbit picornavirus':0.250281866030692)95:0.04587052888817261)50:0.017636707396514684,'RdRP_1 Tortoise rafivirus A':0.34713511197603564)91:0.07882583502815255,(('RdRP_1 Goose megrivirus':0.013025122149212032,'RdRP_1 Duck megrivirus':0.013602803472376135)100:0.1750048316933347,(('RdRP_1 Chicken picornavirus 5':0.003820187872758507,('RdRP_1 Chicken megrivirus':0.005238068634072168,'RdRP_1 Chicken picornavirus 4':0.0035359489407961464)78:0.0027730457799040095)84:0.005663445417298907,'RdRP_1 Turkey megrivirus':0.009865648353340323)100:0.20974053909277912)100:0.21799727546922093)41:0.03614900723780856,('RdRP_1 Salivirus NG-J1':0.03533638467488054,'RdRP_1 Salivirus FHB':0.03667657039088462)100:0.38666746417459374)62:0.024346685669211277,(('RdRP_1 Rosavirus B':0.1590557686216333,'RdRP_1 Rosavirus C':0.1302877544530584)59:0.01110094521979288,'RdRP_1 Rosavirus A2':0.14133448626090472)100:0.3205841595527251)88:0.0819913337321051,((((('RdRP_1 Porcine kobuvirus swine/S-1-HUN/2007/Hungary':0.005440763686335837,'RdRP_1 Porcine kobuvirus':0.012425301184526644)100:0.06388980785443699,'RdRP_1 Caprine kobuvirus':0.06375370857985768)76:0.019056123399378455,'RdRP_1 Bovine kobuvirus':0.08923271214385156)100:0.042070771620614344,'RdRP_1 Aichi virus 1':0.15527615612465445)99:0.05971486812908411,('RdRP_1 Kobuvirus cattle/Kagoshima-1-22-KoV/2014/JPN':0.1234918528449509,'RdRP_1 Kobuvirus cattle/Kagoshima-2-24-KoV/2015/JPN':0.12773197314365864)100:0.0891429769255078)100:0.46164448532172075)68:0.07157504135690818,((((((((((('RdRP_1 Enterovirus sp.':0.053815307554943015,('RdRP_1 Enterovirus J':0.054526730328349204,'RdRP_1 Enterovirus J':0.06278799564322705)65:0.006124762962957282)91:0.021379387417369666,'RdRP_1 Enterovirus B':0.10057804877598342)99:0.04246673665833567,('RdRP_1 Enterovirus D':0.1282646061296816,'RdRP_1 Enterovirus C':0.12947300775832615)63:0.0061547035707295306)98:0.046191539752884814,((((('RdRP_1 Enterovirus AN12':0.0066073897229218526,'RdRP_1 Enterovirus F':0.007034103497004477)100:0.011858874625244487,'RdRP_1 Yak enterovirus':0.024027525420580405)89:0.01752649686573149,'RdRP_1 Possum enterovirus W1':0.024261032775978963)99:0.0530191670696627,'RdRP_1 Enterovirus E':0.10188588378003258)100:0.057754028611384456,'RdRP_1 Porcine enterovirus 9':0.11674935673146425)99:0.03969212838473854)60:0.021722966018343892,('RdRP_1 Human enterovirus':0.0116533271908561,'RdRP_1 Enterovirus A':0.01345022329990149)100:0.205098592920664)56:0.021708753023588434,'RdRP_1 Human rhinovirus B14':0.2198403893607892)38:0.022694138832241362,'RdRP_1 Rhinovirus C':0.2543598007114076)29:0.021350133349541944,'RdRP_1 Enterovirus SEV-gx':0.22935001948533768)14:0.0064913482034477665,'RdRP_1 Enterovirus H':0.24942799406977056)58:0.022868151602890352,'RdRP_1 Rhinovirus A':0.27115042940329454)76:0.029604994977786903,('RdRP_1 Rabovirus A':0.29734800330626776,((('RdRP_1 Simian sapelovirus 1':0.15802764663537305,'RdRP_1 Bat sapelovirus':0.1946899125873473)91:0.046865523701749345,'RdRP_1 Porcine sapelovirus 1':0.21845934078925366)96:0.05163858733885618,'RdRP_1 Avian sapelovirus':0.2556590136967276)96:0.036710475114606844)56:0.01778972621060146)100:0.25772489693947626)40:0.027744650027804768)79:0.06992643505106816,(((('RdRP_1 Shrew hepatovirus':0.2297503642338592,'RdRP_1 Phopivirus':0.2441595582376262)65:0.012167795014680016,(('RdRP_1 Tupaia hepatovirus A':0.10828336630621938,'RdRP_1 Bat hepatovirus':0.1146634276269013)71:0.02648109111366126,'RdRP_1 Hedgehog hepatovirus':0.14233427202409826)100:0.10907145285381883)97:0.041838224725914475,(('RdRP_1 Hepatovirus A':0.0,'RdRP_1 Hepatovirus A':1.0547118733938987E-16)100:0.21364766405349755,'RdRP_1 Rodent hepatovirus':0.21696787764869296)99:0.06980197744005527)100:0.1743202005322565,'RdRP_1 Avian encephalomyelitis virus':0.4845990334475967)99:0.23238410815214838)48:0.03234119140400393)24:0.016751322332380802,'RdRP_1 Falcovirus A1':0.685235003056105)10:0.04991732050964548)0:0.03145524356297101)0:0.004105326267388049)0:0.007839335213007573):0.0;

END;
