# Supplementary material for: A Needle in A Haystack: Tracing Bivalve-Associated Viruses in High-Throughput Transcriptomic Data
Source: Viruses. 2019 Mar 1;11(3):205. doi: 10.3390/v11030205 (PMC6466128; doi:10.3390/v11030205)
Supplement: Supplementary file 1 [file viruses-11-00205-s001.zip › S. Table1.xlsx]

## Sheet: SF1
Supplementary Table 1. Summary of the sequence data used for this work. 1. Genome data of bivalves. Species name, order, genome status and source are reported. 2. Transcriptome data. Class, Organism abbreviation, project ID (SRA archive), species name and order, sample origin, tissue, read layout and number of predicted cds are reported. 3. C. gigas transcriptome data used for RNA-seq expression …
1. Genome data of bivalves
Species		Order	Status	Source
Mizuhopecten yessoensi		Pectinoida	draft	NCBI WGS
Crassostrea virginica		Ostreoida	draft	NCBI WGS
Crassostrea gigas		Ostreoida	finished	Ensembl Metazoa
Pinctada fucata		Pterioida	finished	http://marinegenomics.oist.jp/
Mytilus galloprovincialis		Mytiloida	draft	NCBI WGS
Bathymodiolus platifrons		Mytiloida	draft	NCBI WGS
Modiolus philippinarum		Mytiloida	draft	NCBI WGS
2. Transcriptome data
Class	Organism ID	Project ID	Species	Order	Sample origin	Tissue (if available)	Read layout	No. of predicted cds
Bivalvia	amuple	SRP063644	Amusium pleuronectes	Pectinoida	\	mantle	2x90	26019
	anatra	PRJNA210944	Anadara trapezia	Arcoida	Australia	mixed	2x90	28050
	argirr	PRJNA279826	Argopecten irradians	Pectinoida	China	mixed	2x90	24057
	astsul	PRJNA242872	Astarte sulcata	Veneroida	USA	mantle/foot	2x100	11770
	atrpec	PRJNA283578	Atrina pectinata	Pterioida	China	mixed	2x125	27958
	batazo	PRJNA326470	Bathymodiolus azoricus	Mytiloida	Atlantic Ocean	gills	2x100	32010
	batput	PRJNA326470	Bathymodiolus puteoserpentis	Mytiloida	Atlantic Ocean	gills	2x100	24260
	corflu	PRJNA183608	Corbicula fluminea	Veneroida	China	mixed	2x125	17183
	craang	PRJNA253988	Crassostrea angulata	Ostreoida	Portugal	gonads	2x100	31127
	cracor	PRJNA237222	Crassostrea cortenziensis	Ostreoida	Mexico	gills	2x100	37358
	cragig	\	Crassostrea gigas	Ostreoida	Italy	gills	2x100	72072
	crahon	PRJNA223230	Crassostrea hongkongensis	Ostreoida	China	gills	2x100	38936
	cravir	PRJNA82611	Crassostrea virginica	Ostreoida	China	\	2x90	36823
	ellcom	PRJNA194430	Elliptio complanata	Unionoida	USA	\	2x100	135860
	ennten	PRJNA72139	Ennucula tenuis	Nuculoida	USA	\	2x100	38216
	hyrcum	PRJNA171720	Hyriopsis cumingii	Unionoida	China	mixed	454	4653
	latell	PRJNA314403	Laternula elliptica	Pholadomyoida	Antarctic	mixed	2x100	171308
	litlit	PRJNA328907	Lithophaga lithophaga	Mytiloida	Europe	pallial gland	Ion_torrent	45599
	macbal	SRP012617	Limecola balthica	Veneroida	Baltic sea	mixed	454	9237
	mermer	PRJNA257120	Meretrix meretrix	Veneroida	China	mantle	2x100	178896
	mizyes	PRJNA186890	Mizuhopecten yessoensis	Pectinoida	China	mixed	2x90	46724
	mytcal	PRJNA249058	Mytilus californianus	Mytiloida	USA	mixed	1x100	41723
	mytchi	PRJNA323470	Mytilus chilensis	Mytiloida	Chile	haemocyte	1x100	72942
	mytcor	PRJNA301064	Mytilus coroscus	Mytiloida	China	mixed	2x100	45995
	mytedu	PRJNA252953	Mytilus edulis	Mytiloida	Canada	larvae	2x76	128254
		PRJNA249058			France	mixed	2x100
	mytgal	\	Mytilus galloprovincialis	Mytiloida	Italy	gills	2x100	184098
	myttro	PRJNA249058	Mytilus trossolus	Mytiloida	USA	mixed	1x100	64344
	ostchi	PRJNA249058	Ostrea chilensis	Ostreoida				13927
	osredu	PRJNA249058	Ostrea edulis	Ostreoida	France	mixed	1x90	30283
	ostlur	PRJNA171842	Ostrea lurida	Ostreoida	USA	lavae	1x50	27161
	ostste	PRJNA249058	Ostreola stentina	Ostreoida	Portugal	mixed	1x90	7811
	paptex	PRJNA285371	Paphia textile	Veneroida	China	foot	2x100	20735
	pecmax	PRJNA222492	Pecten maximus	Pectinoida	Spain	haemocyte	2x100	55496
	pervir	PRJNA254094	Perna viridis	Mytiloida	Hong Kong	mixed	2x100	37592
	perpur	PRJNA343253	Perumytilus purpuratus	Mytiloida	Chile	gonad	2x100	37487
	pyggra	PRJNA198520	Pyganodon grandis	Unionoida	USA	muscle	2x100	36449
	ruddec	PRJNA218511	Ruditapes decussatus	Veneroida	Portugal	gonads	2x100	123549
	rudphi	PRJNA234093	Ruditapes philippinarum	Veneroida	China	gills	2x100	1021121
		PRJNA80355			USA	larvae	1x36
		PRJNA68513			USA	mixed	2x75
		PRJNA298283			France	larvae	2x100
		PRJNA308207			Spain	haemocyte	2x100
		PRJNA352642			Korea	mixed	2x100
	sacglo	PRJNA253158	Saccostrea glomerata	Ostreoida	Australia	mixed	454	31903
	sincon	PRJNA292843	Sinonovacula constricta	Veneroida	China	mixed	454	8845
	solvel	PRJNA72139	Solemya velum	Solemyoida	USA	mixed	2x100	35964
	teggra	PRJNA159979	Tegillarca granosa	Arcoida	China	mixed	454	16007
	unitet	PRJNA198520	Uniomerus tetralasmus	Unionoida	USA	muscle	2x100	53703
	villie	PRJNA75063	Villosa lienosa	Unionoida	USA	mixed	2x100	49296
	arcisl	PRJNA242872	Arctica islandica	Veneroida	USA	mixed	2x100	10000
	azufar	PRJNA298661	Azumapecten farreri	Pectinoida	China	gonads	2x125	20847
	mercam	PRJNA242872	Mercenaria campechiensis	Veneroida	USA	mixed	2x100	6903
	mimnob	PRJNA392023	Mimachlamys nobilis	Pectinoida	China	gonads	1x125	13138
	myoano	PRJNA242872	Myochama anomioides		USA	mantle, foot	2x100	14429
	neomar	PRJNA242872	Neotrigonia margaritacea		USA	mantle, foot	2x100	24311
	pinmar	PRJNA229186	Pinctada margaritifera	Pterioida	France	gonads	2x100	23828
	plamag	PRJNA242872	Placopecten magellanicus	Pectinoida	USA	mixed	2x100	21705
Viral metagenomic samples	\	SRR3401644	Bivalva mix Beihai PolyA	\	China	mixed	2x100	45043
	\	SRR3401648	Bivalva mix Wenzhou	\	China	mixed	2x100	45343
	\	SRR3401653	Bivalva mix Wenzhou PolyA	\	China	mixed	2x100	38498
	\	SRR3401753	Gastropoda mix Wenzhou	\	China	mixed	2x100	48687
	\	SRR3401755	Gastropoda mix Wenzhou PolyA	\	China	mixed	2x100	14661
Perkinsus samples	\	SRR1154652	Perkinsus marinus
	\	SRR1154653	Perkinsus marinus
	\	SRR1154655	Perkinsus marinus
	\	SRR1294396	Perkinsus marinus
	\	SRR1294397	Perkinsus marinus
	\	SRR1294398	Perkinsus marinus
	\	SRR1294399	Perkinsus marinus
	\	SRR1300219	Perkinsus chesapeaki
	\	SRR1300220	Perkinsus chesapeaki
	\	SRR2094556	Perkinsus olseni
	\	SRR2094558	Perkinsus olseni
3. C. gigas transcriptome data used for RNA-seq expression analysis
Project ID	SRA ID	description	No. of reads [M]
Goro Lagoon	\	gill, June 20	66.4
	\	gill, July 18	80.1
	\	gill, July 20	72.2
Tissues	SRR334212	outer edge of mantle	33.8
	SRR334213	digestive gland	37.2
	SRR334214	female gonad	34.4
	SRR334215	gill	39.1
	SRR334216	inner part of mantle	41.9
	SRR334217	adductor muscle	38.4
	SRR334218	hemolymph	33.3
	SRR334219	labial palp	52.4
	SRR334220	male gonad	54.8
Biotic stimuli	SRR796582	0h after Vibrio challenge	16.66
	SRR796583	6h after Vibrio challenge	17.09
	SRR796584	12h after Vibrio challenge	16.1
	SRR796585	24h after Vibrio challenge	17.19
	SRR796586	48h after Vibrio challenge	17.45
	SRR796589	Control-1, no injection	14.98
	SRR796591	Control-2, challenge 12h with PBS	14.49
	SRR796592	Challenge 12h with LPS	13.61
	SRR796593	Challenge 12h with V. aestuarianus	15.59
	SRR796594	Challenge 12h with V. anguillarum	15.07
	SRR796595	Challenge 12h with V. alginolyticus-1	14.8
	SRR796596	Challenge 12h with V. alginolyticus-2	15.17
	SRR796597	Challenge 12h with V. tubiashii	13.47
	SRR796598	Challenge 12h with Micrococcus luteus	15.68
Developmetal stages	SRR334222	egg	10.4
	SRR334223	two cells	10.6
	SRR334224	four cells	10.7
	SRR334225	early morula stage	28.5
	SRR334226	morula stage	23
	SRR334227	blastula stage	21.3
	SRR334228	rotary movement	23.1
	SRR334229	free swimming	21.2
	SRR334230	early gastrula stage	22.3
	SRR334231	gastrula stage	11.4
	SRR334232	trochophore1	15.6
	SRR334233	trochophore2	12.5
	SRR334234	trochophore3	12.1
	SRR334235	trochophore4	10
	SRR334236	trochophore5	11.6
	SRR334237	early Dshaped larva1	11.1
	SRR334238	early Dshaped larva2	11.9
	SRR334239	Dshaped larva1	10.3
	SRR334240	Dshaped larva2	11.2
	SRR334241	Dshaped larva3	10.9
	SRR334242	Dshaped larva4	10.9
	SRR334243	Dshaped larva5	10.5
	SRR334244	Dshaped larva6	26.7
	SRR334245	Dshaped larva7	16.4
	SRR334246	early umbo larva1	22.6
	SRR334247	early umbo larva2	10.3
	SRR334248	umbo larva1	24.1
	SRR334249	umbo larva2	26.6
	SRR334250	umbo larva3	11.7
	SRR334251	umbo larva4	26.4
	SRR334252	umbo larva5	10.9
	SRR334253	umbo larva6	10.6
	SRR334254	later umbo larva1	20.4
	SRR334255	later umbo larva2	10.3
	SRR334256	competent pediveliger for metamorphosis	10.6
	SRR334257	competent pediveliger for metamorphosis	16.1
	SRR334258	spat	14.9
	SRR334259	juvenile	17
Abiotic stimuli	SRR334262	gills, sampled at time 7d, 5ºC	17.2
	SRR334263	gills, sampled at time 7d, 10ºC	16.5
	SRR334264	gills, sampled at time 7d, 15ºC	15.3
	SRR334265	gills, sampled at time 7d, 20ºC	15.7
	SRR334266	gills, sampled at time 7d, 25ºC	18.3
	SRR334267	gills, sampled at time 12h, 30ºC	17.3
	SRR334268	gills, sampled at time 12h, 35ºC	17.6
	SRR334269	gills, sampled at time 12h, salinity 5 ppt	18.3
	SRR334270	gills, sampled at time 12h, salinity 10 ppt	16.3
	SRR334271	gills, sampled at time 12h, salinity 15 ppt	15
	SRR334272	gills, sampled at time 12h, salinity 20 ppt	15.4
	SRR334273	gills, sampled at time 12h, salinity 25 ppt	15.5
	SRR334274	gills, sampled at time 12h, salinity 30 ppt	14.8
	SRR334275	gills, sampled at time 12h, salinity 40 ppt	14.6
	SRR334276	gills, sampled at time 1d, exposure to air	17.2
	SRR334277	gills, sampled at time 3d, exposure to air	18.2
	SRR334278	gills, sampled at time 5d, exposure to air	16.4
	SRR334279	gills, sampled at time 7d, exposure to air	16.6
	SRR334280	gills, sampled at time 9d, exposure to air	17.2
	SRR334281	gills, sampled at time 10d, exposure to air	18
	SRR334282	gills, sampled at time 11d, exposure to air	19.4
	SRR334283	adductor muscles, sampled at time 0d, exposure to air	18.8
	SRR334284	adductor muscles, sampled at time 1d, exposure to air	15.6
	SRR334285	adductor muscles, sampled at time 3d, exposure to air	18.3
	SRR334286	adductor muscles, sampled at time 5d, exposure to air	15.3
	SRR334287	adductor muscles, sampled at time 7d, exposure to air	16.4
	SRR334288	adductor muscles, sampled at time 9d, exposure to air	16.7
	SRR334289	adductor muscles, sampled at time 10d, exposure to air	15.3
	SRR334290	adductor muscles, sampled at time 11d, exposure to air	16.7
	SRR334291	gills, sampled at time 12h, Zn	15.9
	SRR334292	gills, sampled at time 12h, Pb	16.3
	SRR334293	gills, sampled at time 12h, Cu	16.8
	SRR334294	gills, sampled at time 12h, Hg	17.1
	SRR334295	gills, sampled at time 12h, Cd	17
	SRR334296	gills, sampled at time 12h, Zn & Cd	15
	SRR334297	digestive glands, sampled at time 12h, Pb	15.4
	SRR334298	digestive glands, sampled at time 12h, Cu	15.9
	SRR334299	digestive glands, sampled at time 12h, Hg	16.8
	SRR334300	digestive glands, sampled at time 12h, Cd	14
	SRR334301	digestive glands, sampled at time 12h, Zn & Cd	14.8
	SRR334302	gills, sampled at time 9d, Pb	15.9
	SRR334303	gills, sampled at time 9d, Cu	18.5
	SRR334304	gills, sampled at time 9d, Hg	18.7
	SRR334305	digestive glands, sampled at time 9d, Pb	15.3
	SRR334306	digestive glands, sampled at time 9d, Cu	15.6
	SRR334307	digestive glands, sampled at time 9d, Hg	18.4
	SRR334308	gills, sampled at time 9d, Cd	16.8
	SRR334309	gills, sampled at time 9d, Zn & Cd	15.8
	SRR334310	digestive glands, sampled at time 9d, Cd	15.3
	SRR334311	digestive glands, sampled at time 9d, Zn & Cd	16.3
	SRR334312	gills, with no metals challenge	17.1
	SRR334313	digestive glands, with no metals challenge	17.5
	SRR334314	digestive glands, sampled at time 12h, Zn	16.2
	SRR334315	digestive glands, sampled at time 5d, Zn	16.3
	SRR334316	digestive glands, sampled at time 7d, Zn	17.4
	SRR334317	digestive glands, sampled at time 9d, Zn	15.5
	SRR334318	digestive glands, sampled at time 13d, Zn	16.5
	SRR334319	gills, sampled at time 5d, Zn	16.3
	SRR334320	gills, sampled at time 7d, Zn	16.3
	SRR334321	gills, sampled at time 9d, Zn	15
	SRR334322	gills, sampled at time 13d, Zn	16.3
Gill transcriptome sequencing of Crassostrea gigas after OsHV-1 challenge [PRJNA282703]	SRR2002821	T0_1	7.8
	SRR2002822	T0_2	10.2
	SRR2002823	T0_3	12.9
	SRR2002844	6h_control1	11.9
	SRR2002845	6h_control2	10.5
	SRR2002846	6h_control3	14.1
	SRR2002864	6h_inj1	8.8
	SRR2002934	6h_inj2	12.5
	SRR2002935	6h_inj3	12.6
	SRR2002936	12h_control1	6.4
	SRR2002938	12h_control2	11.7
	SRR2002939	12h_control3	13.3
	SRR2002940	12h_inj1	10.9
	SRR2002941	12h_inj2	9.3
	SRR2002942	12h_inj3	6.9
	SRR2002943	24h_control1	14.1
	SRR2002944	24h_control2	9.7
	SRR2002945	24h_control3	7.7
	SRR2002947	24h_inj1	7.9
	SRR2002948	24h_inj2	8.8
	SRR2002949	24h_inj3	6.6
	SRR2002950	48h_control1	9.9
	SRR2002951	48h_control2	3.3
	SRR2002952	48h_control3	9.7
	SRR2002953	48h_inj1	5.4
	SRR2002954	48h_inj2	6.4
	SRR2002955	48h_inj3	8.1
	SRR2002956	120h_control1	9.8
	SRR2002957	120h_control2	10.2
	SRR2002958	120h_control3	10.5
	SRR2002959	120h_inj1	13.9
	SRR2002961	120h_inj2	14.4
	SRR2002962	120h_inj3	10.4
Transcriptome of the Pacific oyster Crassostrea gigas, comprising larval tissue exposed to two pHs and two temperatures [PRJNA298285]	SRR2601689	T_acid_1	51.3
	SRR2601706	T_acid_2	47.6
	SRR2601701	T_ambi_1	62.7
	SRR2601703	T_ambi_2	46.4
	SRR2601482	T_intr_1	56.4
	SRR2601714	T_intr_2	37.5
	SRR2601696	T_warm_1	52.4
	SRR2601709	T_warm_2	44.3
	SRR2601694	Vg1_acid_1	38.7
	SRR2601704	Vg1_acid_2	45.2
	SRR2601698	Vg1_ambi_1	48.3
	SRR2601707	Vg1_ambi_2	41.2
	SRR2601690	Vg1_intr_1	55
	SRR2601712	Vg1_intr_2	42.9
	SRR2601571	Vg1_warm_1	46.8
	SRR2601718	Vg1_warm_2	40.3
	SRR2601699	Vg2_acid_1	86.4
	SRR2601711	Vg2_acid_2	52.9
	SRR2601666	Vg2_ambi_1	49.1
	SRR2601716	Vg2_ambi_2	40.4
	SRR2601695	Vg2_intr_1	54.6
	SRR2601705	Vg2_intr_2	39.1
	SRR2601692	Vg2_warm_1	56.5
	SRR2601702	Vg2_warm_2	35.2
[PRJEB6270]	E-MTAB-2552	spat highly infected with OsHV-1 (CG1)	85.3
[PRJNA484109]	SRR7637587	ribo-0 library	54.1
	SRR8237210	polyA library	52
	xxx	sncRNA	13.3
4. Viral genomes
NCBI ID	Genome Size	Virus name	Taxonomical classifcation
AC_000192	31526	Murine hepatitis virus strain JHM	Viruses; ssRNA viruses; ssRNA positive-strand viruses, no DNA stage; Nidovirales; Coronaviridae; Coronavirinae; Betacoronavirus.
NC_000855	11158	Viral hemorrhagic septicemia virus Fil3	Viruses; ssRNA viruses; ssRNA negative-strand viruses; Mononegavirales; Rhabdoviridae; Novirhabdovirus.
NC_000874	5899	Sugarcane yellow leaf virus	Viruses; ssRNA viruses; ssRNA positive-strand viruses, no DNA stage; Luteoviridae; Polerovirus.
NC_000903	11550	Snakehead virus	Viruses; ssRNA viruses; ssRNA negative-strand viruses; Mononegavirales; Rhabdoviridae; Novirhabdovirus.
NC_000939	4415	Pothos latent virus	Viruses; ssRNA viruses; ssRNA positive-strand viruses, no DNA stage; Tombusviridae; Aureusvirus.
NC_000940	7320	Porcine enteric sapovirus	Viruses; ssRNA viruses; ssRNA positive-strand viruses, no DNA stage; Caliciviridae; Sapovirus.
NC_000943	11014	Murray Valley encephalitis virus	Viruses; ssRNA viruses; ssRNA positive-strand viruses, no DNA stage; Flaviviridae; Flavivirus; Japanese encephalitis virus group.
NC_000947	9760	Japanese yam mosaic virus	Viruses; ssRNA viruses; ssRNA positive-strand viruses, no DNA stage; Potyviridae; Potyvirus.
NC_000960	9799	Cryphonectria hypovirus 3	Viruses; dsRNA viruses; Hypoviridae; Hypovirus.
NC_001265	4003	Carnation mottle virus	Viruses; ssRNA viruses; ssRNA positive-strand viruses, no DNA stage; Tombusviridae; Alphacarmovirus.
NC_001278	4113	Diaporthe ambigua RNA virus 1	Viruses; ssRNA viruses; ssRNA positive-strand viruses, no DNA stage.
NC_001339	4789	Artichoke mottled crinkle virus	Viruses; ssRNA viruses; ssRNA positive-strand viruses, no DNA stage; Tombusviridae; Tombusvirus.
NC_001361	8533	Potato virus M	Viruses; ssRNA viruses; ssRNA positive-strand viruses, no DNA stage; Tymovirales; Betaflexiviridae; Quinvirinae; Carlavirus.
NC_001366	8101	Theilovirus	Viruses; ssRNA viruses; ssRNA positive-strand viruses, no DNA stage; Picornavirales; Picornaviridae; Cardiovirus.
NC_001367	6395	Tobacco mosaic virus	Viruses; ssRNA viruses; ssRNA positive-strand viruses, no DNA stage; Virgaviridae; Tobamovirus.
NC_001368	3374	Pea early-browning virus	Viruses; ssRNA viruses; ssRNA positive-strand viruses, no DNA stage; Virgaviridae; Tobravirus.
NC_001409	7555	Apple chlorotic leaf spot virus	Viruses; ssRNA viruses; ssRNA positive-strand viruses, no DNA stage; Tymovirales; Betaflexiviridae; Trivirinae; Trichovirus.
NC_001411	3106	Black beetle virus	Viruses; ssRNA viruses; ssRNA positive-strand viruses, no DNA stage; Nodaviridae; Alphanodavirus.
NC_001417	3569	Escherichia virus MS2	Viruses; ssRNA viruses; ssRNA positive-strand viruses, no DNA stage; Leviviridae; Levivirus.
NC_001426	3466	Escherichia virus BZ13	Viruses; ssRNA viruses; ssRNA positive-strand viruses, no DNA stage; Leviviridae; Levivirus.
NC_001430	7390	Enterovirus D	Viruses; ssRNA viruses; ssRNA positive-strand viruses, no DNA stage; Picornavirales; Picornaviridae; Enterovirus.
NC_001434	7176	Hepatitis E virus	Viruses; ssRNA viruses; ssRNA positive-strand viruses, no DNA stage; Hepeviridae; Orthohepevirus; Orthohepevirus A.
NC_001437	10976	Japanese encephalitis virus	Viruses; ssRNA viruses; ssRNA positive-strand viruses, no DNA stage; Flaviviridae; Flavivirus; Japanese encephalitis virus group.
NC_001440	2216	Cucumber mosaic virus	Viruses; ssRNA viruses; ssRNA positive-strand viruses, no DNA stage; Bromoviridae; Cucumovirus.
NC_001441	6955	Narcissus mosaic virus	Viruses; ssRNA viruses; ssRNA positive-strand viruses, no DNA stage; Tymovirales; Alphaflexiviridae; Potexvirus.
NC_001445	9741	Plum pox virus	Viruses; ssRNA viruses; ssRNA positive-strand viruses, no DNA stage; Potyviridae; Potyvirus.
NC_001449	11444	Venezuelan equine encephalitis virus	Viruses; ssRNA viruses; ssRNA positive-strand viruses, no DNA stage; Togaviridae; Alphavirus; VEEV complex.
NC_001451	27608	Infectious bronchitis virus	Viruses; ssRNA viruses; ssRNA positive-strand viruses, no DNA stage; Nidovirales; Coronaviridae; Coronavirinae; Gammacoronavirus.
NC_001461	12573	Bovine viral diarrhea virus 1	Viruses; ssRNA viruses; ssRNA positive-strand viruses, no DNA stage; Flaviviridae; Pestivirus.
NC_001469	4701	Cucumber necrosis virus	Viruses; ssRNA viruses; ssRNA positive-strand viruses, no DNA stage; Tombusviridae; Tombusvirus.
NC_001472	7389	Enterovirus B	Viruses; ssRNA viruses; ssRNA positive-strand viruses, no DNA stage; Picornavirales; Picornaviridae; Enterovirus.
NC_001474	10723	Dengue virus 2	Viruses; ssRNA viruses; ssRNA positive-strand viruses, no DNA stage; Flaviviridae; Flavivirus; Dengue virus group.
NC_001475	10707	Dengue virus 3	Viruses; ssRNA viruses; ssRNA positive-strand viruses, no DNA stage; Flaviviridae; Flavivirus; Dengue virus group.
NC_001477	10735	Dengue virus 1	Viruses; ssRNA viruses; ssRNA positive-strand viruses, no DNA stage; Flaviviridae; Flavivirus; Dengue virus group.
NC_001479	7835	Encephalomyocarditis virus	Viruses; ssRNA viruses; ssRNA positive-strand viruses, no DNA stage; Picornavirales; Picornaviridae; Cardiovirus.
NC_001480	6331	Eggplant mosaic virus	Viruses; ssRNA viruses; ssRNA positive-strand viruses, no DNA stage; Tymovirales; Tymoviridae; Tymovirus.
NC_001481	7683	Feline calicivirus	Viruses; ssRNA viruses; ssRNA positive-strand viruses, no DNA stage; Caliciviridae; Vesivirus.
NC_001483	6151	Foxtail mosaic virus	Viruses; ssRNA viruses; ssRNA positive-strand viruses, no DNA stage; Tymovirales; Alphaflexiviridae; Potexvirus.
NC_001489	7478	Hepatovirus A	Viruses; ssRNA viruses; ssRNA positive-strand viruses, no DNA stage; Picornavirales; Picornaviridae; Hepatovirus.
NC_001490	7212	Human rhinovirus B14	Viruses; ssRNA viruses; ssRNA positive-strand viruses, no DNA stage; Picornavirales; Picornaviridae; Enterovirus.
NC_001492	12734	Cryphonectria hypovirus 1	Viruses; dsRNA viruses; Hypoviridae; Hypovirus.
NC_001495	3644	Alfalfa mosaic virus	Viruses; ssRNA viruses; ssRNA positive-strand viruses, no DNA stage; Bromoviridae; Alfamovirus.
NC_001504	4266	Melon necrotic spot virus	Viruses; ssRNA viruses; ssRNA positive-strand viruses, no DNA stage; Tombusviridae; Gammacarmovirus.
NC_001512	11835	O'nyong-nyong virus	Viruses; ssRNA viruses; ssRNA positive-strand viruses, no DNA stage; Togaviridae; Alphavirus; SFV complex.
NC_001513	6211	Ononis yellow mosaic virus	Viruses; ssRNA viruses; ssRNA positive-strand viruses, no DNA stage; Tymovirales; Tymoviridae; Tymovirus.
NC_001517	9640	Pepper mottle virus	Viruses; ssRNA viruses; ssRNA positive-strand viruses, no DNA stage; Potyviridae; Potyvirus.
NC_001542	11932	Rabies lyssavirus	Viruses; ssRNA viruses; ssRNA negative-strand viruses; Mononegavirales; Rhabdoviridae; Lyssavirus.
NC_001543	7437	Rabbit hemorrhagic disease virus	Viruses; ssRNA viruses; ssRNA positive-strand viruses, no DNA stage; Caliciviridae; Lagovirus.
NC_001544	11657	Ross River virus	Viruses; ssRNA viruses; ssRNA positive-strand viruses, no DNA stage; Togaviridae; Alphavirus; SFV complex.
NC_001545	9762	Rubella virus	Viruses; ssRNA viruses; ssRNA positive-strand viruses, no DNA stage; Togaviridae; Rubivirus.
NC_001547	11703	Sindbis virus	Viruses; ssRNA viruses; ssRNA positive-strand viruses, no DNA stage; Togaviridae; Alphavirus; WEEV complex.
NC_001552	15384	Sendai virus	Viruses; ssRNA viruses; ssRNA negative-strand viruses; Mononegavirales; Paramyxoviridae; Respirovirus.
NC_001554	4776	Tomato bushy stunt virus	Viruses; ssRNA viruses; ssRNA positive-strand viruses, no DNA stage; Tombusviridae; Tombusvirus.
NC_001555	9494	Tobacco etch virus	Viruses; ssRNA viruses; ssRNA positive-strand viruses, no DNA stage; Potyviridae; Potyvirus.
NC_001556	6355	Tobacco mild green mosaic virus	Viruses; ssRNA viruses; ssRNA positive-strand viruses, no DNA stage; Virgaviridae; Tobamovirus.
NC_001560	11161	Vesicular stomatitis Indiana virus	Viruses; ssRNA viruses; ssRNA negative-strand viruses; Mononegavirales; Rhabdoviridae; Vesiculovirus.
NC_001563	10962	West Nile virus	Viruses; ssRNA viruses; ssRNA positive-strand viruses, no DNA stage; Flaviviridae; Flavivirus; Japanese encephalitis virus group.
NC_001564	10682	Cell fusing agent virus	Viruses; ssRNA viruses; ssRNA positive-strand viruses, no DNA stage; Flaviviridae; Flavivirus.
NC_001575	4449	Rice yellow mottle virus	Viruses; ssRNA viruses; ssRNA positive-strand viruses, no DNA stage; Sobemovirus.
NC_001598	15480	Beet yellows virus	Viruses; ssRNA viruses; ssRNA positive-strand viruses, no DNA stage; Closteroviridae; Closterovirus.
NC_001600	4041	Cardamine chlorotic fleck virus	Viruses; ssRNA viruses; ssRNA positive-strand viruses, no DNA stage; Tombusviridae; Betacarmovirus.
NC_001607	8910	Borna disease virus 1	Viruses; ssRNA viruses; ssRNA negative-strand viruses; Mononegavirales; Bornaviridae; Bornavirus.
NC_001608	19111	Marburg marburgvirus	Viruses; ssRNA viruses; ssRNA negative-strand viruses; Mononegavirales; Filoviridae; Marburgvirus.
NC_001612	7413	Enterovirus A	Viruses; ssRNA viruses; ssRNA positive-strand viruses, no DNA stage; Picornavirales; Picornaviridae; Enterovirus.
NC_001615	13720	Sonchus yellow net virus	Viruses; ssRNA viruses; ssRNA negative-strand viruses; Mononegavirales; Rhabdoviridae; Nucleorhabdovirus.
NC_001616	9704	Potato virus Y	Viruses; ssRNA viruses; ssRNA positive-strand viruses, no DNA stage; Potyviridae; Potyvirus.
NC_001617	7152	Rhinovirus A	Viruses; ssRNA viruses; ssRNA positive-strand viruses, no DNA stage; Picornavirales; Picornaviridae; Enterovirus.
NC_001625	4193	Southern cowpea mosaic virus	Viruses; ssRNA viruses; ssRNA positive-strand viruses, no DNA stage; Sobemovirus.
NC_001628	3588	Pseudomonas phage PP7	Viruses; ssRNA viruses; ssRNA positive-strand viruses, no DNA stage; Leviviridae; Levivirus.
NC_001632	12226	Rice tungro spherical virus	Viruses; ssRNA viruses; ssRNA positive-strand viruses, no DNA stage; Picornavirales; Secoviridae; Waikavirus.
NC_001639	14104	Lactate dehydrogenase-elevating virus	Viruses; ssRNA viruses; ssRNA positive-strand viruses, no DNA stage; Nidovirales; Arteriviridae; Arterivirus.
NC_001641	4615	Saccharomyces cerevisiae virus L-BC (La)	Viruses; dsRNA viruses; Totiviridae; Totivirus.
NC_001642	6366	Bamboo mosaic virus	Viruses; ssRNA viruses; ssRNA positive-strand viruses, no DNA stage; Tymovirales; Alphaflexiviridae; Potexvirus.
NC_001652	11131	Infectious hematopoietic necrosis virus	Viruses; ssRNA viruses; ssRNA negative-strand viruses; Mononegavirales; Rhabdoviridae; Novirhabdovirus.
NC_001655	9399	Hepatitis GB virus B	Viruses; ssRNA viruses; ssRNA positive-strand viruses, no DNA stage; Flaviviridae; Hepacivirus.
NC_001658	6376	Cassava common mosaic virus	Viruses; ssRNA viruses; ssRNA positive-strand viruses, no DNA stage; Tymovirales; Alphaflexiviridae; Potexvirus.
NC_001661	19296	Citrus tristeza virus	Viruses; ssRNA viruses; ssRNA positive-strand viruses, no DNA stage; Closteroviridae; Closterovirus.
NC_001671	9924	Pea seed-borne mosaic virus	Viruses; ssRNA viruses; ssRNA positive-strand viruses, no DNA stage; Potyviridae; Potyvirus.
NC_001672	11141	Tick-borne encephalitis virus	Viruses; ssRNA viruses; ssRNA positive-strand viruses, no DNA stage; Flaviviridae; Flavivirus; tick-borne encephalitis virus group.
NC_001696	4279	Lucerne transient streak virus	Viruses; ssRNA viruses; ssRNA positive-strand viruses, no DNA stage; Sobemovirus.
NC_001710	9392	GB virus C	Viruses; ssRNA viruses; ssRNA positive-strand viruses, no DNA stage; Flaviviridae; Pegivirus.
NC_001721	3699	Olive latent virus 1	Viruses; ssRNA viruses; ssRNA positive-strand viruses, no DNA stage; Tombusviridae; Alphanecrovirus.
NC_001726	4201	Carrot mottle mimic virus	Viruses; ssRNA viruses; ssRNA positive-strand viruses, no DNA stage; Tombusviridae; Umbravirus.
NC_001728	6618	Odontoglossum ringspot virus	Viruses; ssRNA viruses; ssRNA positive-strand viruses, no DNA stage; Virgaviridae; Tobamovirus.
NC_001746	6362	Kennedya yellow mosaic virus	Viruses; ssRNA viruses; ssRNA positive-strand viruses, no DNA stage; Tymovirales; Tymoviridae; Tymovirus.
NC_001747	5987	Potato leafroll virus	Viruses; ssRNA viruses; ssRNA positive-strand viruses, no DNA stage; Luteoviridae; Polerovirus.
NC_001748	6656	Papaya mosaic virus	Viruses; ssRNA viruses; ssRNA positive-strand viruses, no DNA stage; Tymovirales; Alphaflexiviridae; Potexvirus.
NC_001749	6495	Apple stem grooving virus	Viruses; ssRNA viruses; ssRNA positive-strand viruses, no DNA stage; Tymovirales; Betaflexiviridae; Trivirinae; Capillovirus.
NC_001753	7015	Clover yellow mosaic virus	Viruses; ssRNA viruses; ssRNA positive-strand viruses, no DNA stage; Tymovirales; Alphaflexiviridae; Potexvirus.
NC_001768	9475	Tobacco vein mottling virus	Viruses; ssRNA viruses; ssRNA positive-strand viruses, no DNA stage; Potyviridae; Potyvirus.
NC_001777	3684	Tobacco necrosis virus A	Viruses; ssRNA viruses; ssRNA positive-strand viruses, no DNA stage; Tombusviridae; Alphanecrovirus.
NC_001780	3879	Saguaro cactus virus	Viruses; ssRNA viruses; ssRNA positive-strand viruses, no DNA stage; Tombusviridae; Alphacarmovirus.
NC_001781	15225	Human respiratory syncytial virus	Viruses; ssRNA viruses; ssRNA negative-strand viruses; Mononegavirales; Pneumoviridae; Orthopneumovirus.
NC_001782	1801	Saccharomyces cerevisiae killer virus M1	Viruses; dsRNA viruses.
NC_001785	10326	Papaya ringspot virus	Viruses; ssRNA viruses; ssRNA positive-strand viruses, no DNA stage; Potyviridae; Potyvirus.
NC_001786	11488	Barmah Forest virus	Viruses; ssRNA viruses; ssRNA positive-strand viruses, no DNA stage; Togaviridae; Alphavirus.
NC_001793	6509	Oat blue dwarf virus	Viruses; ssRNA viruses; ssRNA positive-strand viruses, no DNA stage; Tymovirales; Tymoviridae; Marafivirus.
NC_001796	15462	Human parainfluenza virus 3	Viruses; ssRNA viruses; ssRNA negative-strand viruses; Mononegavirales; Paramyxoviridae; Respirovirus.
NC_001800	8106	Garlic virus X	Viruses; ssRNA viruses; ssRNA positive-strand viruses, no DNA stage; Tymovirales; Alphaflexiviridae; Allexivirus.
NC_001801	6424	Cucumber green mottle mosaic virus	Viruses; ssRNA viruses; ssRNA positive-strand viruses, no DNA stage; Virgaviridae; Tobamovirus.
NC_001803	15191	Respiratory syncytial virus	Viruses; ssRNA viruses; ssRNA negative-strand viruses; Mononegavirales; Pneumoviridae; Pneumovirus; unclassified Pneumovirus.
NC_001809	10871	Louping ill virus	Viruses; ssRNA viruses; ssRNA positive-strand viruses, no DNA stage; Flaviviridae; Flavivirus; tick-borne encephalitis virus group.
NC_001812	6227	Cymbidium mosaic virus	Viruses; ssRNA viruses; ssRNA positive-strand viruses, no DNA stage; Tymovirales; Alphaflexiviridae; Potexvirus.
NC_001814	9535	Ryegrass mosaic virus	Viruses; ssRNA viruses; ssRNA positive-strand viruses, no DNA stage; Potyviridae; Rymovirus.
NC_001818	3803	Galinsoga mosaic virus	Viruses; ssRNA viruses; ssRNA positive-strand viruses, no DNA stage; Tombusviridae; Gallantivirus.
NC_001822	3662	Leek white stripe virus	Viruses; ssRNA viruses; ssRNA positive-strand viruses, no DNA stage; Tombusviridae; Betanecrovirus.
NC_001834	9264	Drosophila C virus	Viruses; ssRNA viruses; ssRNA positive-strand viruses, no DNA stage; Picornavirales; Dicistroviridae; Cripavirus.
NC_001836	16934	Little cherry virus 1	Viruses; ssRNA viruses; ssRNA positive-strand viruses, no DNA stage; Closteroviridae; Velarivirus.
NC_001837	9550	Pegivirus A	Viruses; ssRNA viruses; ssRNA positive-strand viruses, no DNA stage; Flaviviridae; Pegivirus.
NC_001841	10820	Sweet potato feathery mottle virus	Viruses; ssRNA viruses; ssRNA positive-strand viruses, no DNA stage; Potyviridae; Potyvirus.
NC_001846	31357	Murine hepatitis virus	Viruses; ssRNA viruses; ssRNA positive-strand viruses, no DNA stage; Nidovirales; Coronaviridae; Coronavirinae; Betacoronavirus.
NC_001859	7414	Enterovirus E	Viruses; ssRNA viruses; ssRNA positive-strand viruses, no DNA stage; Picornavirales; Picornaviridae; Enterovirus.
NC_001873	6311	Turnip vein-clearing virus	Viruses; ssRNA viruses; ssRNA positive-strand viruses, no DNA stage; Virgaviridae; Tobamovirus.
NC_001874	10011	Rhopalosiphum padi virus	Viruses; ssRNA viruses; ssRNA positive-strand viruses, no DNA stage; Picornavirales; Dicistroviridae; Cripavirus.
NC_001886	9384	Wheat streak mosaic virus	Viruses; ssRNA viruses; ssRNA positive-strand viruses, no DNA stage; Potyviridae; Tritimovirus.
NC_001890	4215	Escherichia virus Qbeta	Viruses; ssRNA viruses; ssRNA positive-strand viruses, no DNA stage; Leviviridae; Allolevivirus.
NC_001897	7348	Human parechovirus	Viruses; ssRNA viruses; ssRNA positive-strand viruses, no DNA stage; Picornavirales; Picornaviridae; Parechovirus; unclassified Parechovirus.
NC_001915	3097	Infectious pancreatic necrosis virus	Viruses; dsRNA viruses; Birnaviridae; Aquabirnavirus.
NC_001916	2784	Infectious pancreatic necrosis virus	Viruses; dsRNA viruses; Birnaviridae; Aquabirnavirus.
NC_001918	8251	Aichi virus 1	Viruses; ssRNA viruses; ssRNA positive-strand viruses, no DNA stage; Picornavirales; Picornaviridae; Kobuvirus.
NC_001921	15690	Canine distemper virus	Viruses; ssRNA viruses; ssRNA negative-strand viruses; Mononegavirales; Paramyxoviridae; Morbillivirus.
NC_001925	6875	Bunyamwera virus	Viruses; ssRNA viruses; ssRNA negative-strand viruses; Bunyaviridae; Orthobunyavirus.
NC_001926	4458	Bunyamwera virus	Viruses; ssRNA viruses; ssRNA negative-strand viruses; Bunyaviridae; Orthobunyavirus.
NC_001927	961	Bunyamwera virus	Viruses; ssRNA viruses; ssRNA negative-strand viruses; Bunyaviridae; Orthobunyavirus.
NC_001943	6813	Human astrovirus	Viruses; ssRNA viruses; ssRNA positive-strand viruses, no DNA stage; Astroviridae; unclassified Astroviridae.
NC_001946	8372	Cherry green ring mottle virus	Viruses; ssRNA viruses; ssRNA positive-strand viruses, no DNA stage; Tymovirales; Betaflexiviridae; unassigned Betaflexiviridae.
NC_001948	8744	Grapevine rupestris stem pitting-associated virus	Viruses; ssRNA viruses; ssRNA positive-strand viruses, no DNA stage; Tymovirales; Betaflexiviridae; Quinvirinae; Foveavirus.
NC_001959	7654	Norovirus GI	Viruses; ssRNA viruses; ssRNA positive-strand viruses, no DNA stage; Caliciviridae; Norovirus.
NC_001963	5163	Sphaeropsis sapinea RNA virus 1	Viruses; dsRNA viruses; Totiviridae; Victorivirus.
NC_001964	5202	Sphaeropsis sapinea RNA virus 2	Viruses; dsRNA viruses; Totiviridae; Victorivirus.
NC_001977	6035	Erysimum latent virus	Viruses; ssRNA viruses; ssRNA positive-strand viruses, no DNA stage; Tymovirales; Tymoviridae; Tymovirus.
NC_001981	5312	Helicoverpa armigera stunt virus	Viruses; ssRNA viruses; ssRNA positive-strand viruses, no DNA stage; Alphatetraviridae; Omegatetravirus.
NC_001982	2478	Helicoverpa armigera stunt virus	Viruses; ssRNA viruses; ssRNA positive-strand viruses, no DNA stage; Alphatetraviridae; Omegatetravirus.
NC_001989	15140	Bovine respiratory syncytial virus	Viruses; ssRNA viruses; ssRNA negative-strand viruses; Mononegavirales; Pneumoviridae; Orthopneumovirus.
NC_001990	6625	Nudaurelia capensis beta virus	Viruses; ssRNA viruses; ssRNA positive-strand viruses, no DNA stage; Alphatetraviridae; Betatetravirus.
NC_002016	1027	Influenza A virus (A/Puerto Rico/8/1934(H1N1))	Viruses; ssRNA viruses; ssRNA negative-strand viruses; Orthomyxoviridae; Influenzavirus A.
NC_002017	1778	Influenza A virus (A/Puerto Rico/8/1934(H1N1))	Viruses; ssRNA viruses; ssRNA negative-strand viruses; Orthomyxoviridae; Influenzavirus A.
NC_002018	1413	Influenza A virus (A/Puerto Rico/8/1934(H1N1))	Viruses; ssRNA viruses; ssRNA negative-strand viruses; Orthomyxoviridae; Influenzavirus A.
NC_002019	1565	Influenza A virus (A/Puerto Rico/8/1934(H1N1))	Viruses; ssRNA viruses; ssRNA negative-strand viruses; Orthomyxoviridae; Influenzavirus A.
NC_002020	890	Influenza A virus (A/Puerto Rico/8/1934(H1N1))	Viruses; ssRNA viruses; ssRNA negative-strand viruses; Orthomyxoviridae; Influenzavirus A.
NC_002021	2341	Influenza A virus (A/Puerto Rico/8/1934(H1N1))	Viruses; ssRNA viruses; ssRNA negative-strand viruses; Orthomyxoviridae; Influenzavirus A.
NC_002022	2233	Influenza A virus (A/Puerto Rico/8/1934(H1N1))	Viruses; ssRNA viruses; ssRNA negative-strand viruses; Orthomyxoviridae; Influenzavirus A.
NC_002023	2341	Influenza A virus (A/Puerto Rico/8/1934(H1N1))	Viruses; ssRNA viruses; ssRNA negative-strand viruses; Orthomyxoviridae; Influenzavirus A.
NC_002024	2593	Alfalfa mosaic virus	Viruses; ssRNA viruses; ssRNA positive-strand viruses, no DNA stage; Bromoviridae; Alfamovirus.
NC_002025	2037	Alfalfa mosaic virus	Viruses; ssRNA viruses; ssRNA positive-strand viruses, no DNA stage; Bromoviridae; Alfamovirus.
NC_002026	3234	Brome mosaic virus	Viruses; ssRNA viruses; ssRNA positive-strand viruses, no DNA stage; Bromoviridae; Bromovirus.
NC_002027	2865	Brome mosaic virus	Viruses; ssRNA viruses; ssRNA positive-strand viruses, no DNA stage; Bromoviridae; Bromovirus.
NC_002028	2111	Brome mosaic virus	Viruses; ssRNA viruses; ssRNA positive-strand viruses, no DNA stage; Bromoviridae; Bromovirus.
NC_002031	10862	Yellow fever virus	Viruses; ssRNA viruses; ssRNA positive-strand viruses, no DNA stage; Flaviviridae; Flavivirus; Yellow fever virus group.
NC_002032	12255	Bovine viral diarrhea virus 2	Viruses; ssRNA viruses; ssRNA positive-strand viruses, no DNA stage; Flaviviridae; Pestivirus.
NC_002034	3357	Cucumber mosaic virus	Viruses; ssRNA viruses; ssRNA positive-strand viruses, no DNA stage; Bromoviridae; Cucumovirus.
NC_002035	3050	Cucumber mosaic virus	Viruses; ssRNA viruses; ssRNA positive-strand viruses, no DNA stage; Bromoviridae; Cucumovirus.
NC_002036	7073	Pea early-browning virus	Viruses; ssRNA viruses; ssRNA positive-strand viruses, no DNA stage; Virgaviridae; Tobravirus.
NC_002037	1399	Black beetle virus	Viruses; ssRNA viruses; ssRNA positive-strand viruses, no DNA stage; Nodaviridae; Alphanodavirus.
NC_002038	3357	Peanut stunt virus	Viruses; ssRNA viruses; ssRNA positive-strand viruses, no DNA stage; Bromoviridae; Cucumovirus.
NC_002039	2947	Peanut stunt virus	Viruses; ssRNA viruses; ssRNA positive-strand viruses, no DNA stage; Bromoviridae; Cucumovirus.
NC_002040	2188	Peanut stunt virus	Viruses; ssRNA viruses; ssRNA positive-strand viruses, no DNA stage; Bromoviridae; Cucumovirus.
NC_002041	7099	Soil-borne wheat mosaic virus	Viruses; ssRNA viruses; ssRNA positive-strand viruses, no DNA stage; Virgaviridae; Furovirus.
NC_002042	3593	Soil-borne wheat mosaic virus	Viruses; ssRNA viruses; ssRNA positive-strand viruses, no DNA stage; Virgaviridae; Furovirus.
NC_002050	4821	Tomato spotted wilt virus	Viruses; ssRNA viruses; ssRNA negative-strand viruses; Bunyaviridae; Tospovirus.
NC_002051	2916	Tomato spotted wilt virus	Viruses; ssRNA viruses; ssRNA negative-strand viruses; Bunyaviridae; Tospovirus.
NC_002052	8897	Tomato spotted wilt virus	Viruses; ssRNA viruses; ssRNA negative-strand viruses; Bunyaviridae; Tospovirus.
NC_002058	7440	Enterovirus C	Viruses; ssRNA viruses; ssRNA positive-strand viruses, no DNA stage; Picornavirales; Picornaviridae; Enterovirus.
NC_002063	5284	Leishmania RNA virus 1 - 1	Viruses; dsRNA viruses; Totiviridae; Leishmaniavirus.
NC_002064	5241	Leishmania RNA virus 2 - 1	Viruses; dsRNA viruses; Totiviridae; Leishmaniavirus.
NC_002066	8832	Sacbrood virus	Viruses; ssRNA viruses; ssRNA positive-strand viruses, no DNA stage; Picornavirales; Iflaviridae; Iflavirus.
NC_002160	5695	Barley yellow dwarf virus-PAS	Viruses; ssRNA viruses; ssRNA positive-strand viruses, no DNA stage; Luteoviridae; Luteovirus.
NC_002161	15456	Bovine parainfluenza virus 3	Viruses; ssRNA viruses; ssRNA negative-strand viruses; Mononegavirales; Paramyxoviridae; Respirovirus.
NC_002164	6099	Poinsettia mosaic virus	Viruses; ssRNA viruses; ssRNA positive-strand viruses, no DNA stage; Tymovirales; Tymoviridae; unassigned Tymoviridae.
NC_002187	4014	Japanese iris necrotic ring virus	Viruses; ssRNA viruses; ssRNA positive-strand viruses, no DNA stage; Tombusviridae; Betacarmovirus.
NC_002198	5662	Cereal yellow dwarf virus-RPS	Viruses; ssRNA viruses; ssRNA positive-strand viruses, no DNA stage; Luteoviridae; Polerovirus.
NC_002199	17904	Tupaia paramyxovirus	Viruses; ssRNA viruses; ssRNA negative-strand viruses; Mononegavirales; Paramyxoviridae; unclassified Paramyxoviridae.
NC_002200	15384	Mumps virus	Viruses; ssRNA viruses; ssRNA negative-strand viruses; Mononegavirales; Paramyxoviridae; Rubulavirus.
NC_002204	2368	Influenza B virus (B/Lee/1940)	Viruses; ssRNA viruses; ssRNA negative-strand viruses; Orthomyxoviridae; Influenzavirus B.
NC_002205	2313	Influenza B virus (B/Lee/1940)	Viruses; ssRNA viruses; ssRNA negative-strand viruses; Orthomyxoviridae; Influenzavirus B.
NC_002206	2204	Influenza B virus (B/Lee/1940)	Viruses; ssRNA viruses; ssRNA negative-strand viruses; Orthomyxoviridae; Influenzavirus B.
NC_002207	1882	Influenza B virus (B/Lee/1940)	Viruses; ssRNA viruses; ssRNA negative-strand viruses; Orthomyxoviridae; Influenzavirus B.
NC_002208	1841	Influenza B virus (B/Lee/1940)	Viruses; ssRNA viruses; ssRNA negative-strand viruses; Orthomyxoviridae; Influenzavirus B.
NC_002209	1557	Influenza B virus (B/Lee/1940)	Viruses; ssRNA viruses; ssRNA negative-strand viruses; Orthomyxoviridae; Influenzavirus B.
NC_002210	1191	Influenza B virus (B/Lee/1940)	Viruses; ssRNA viruses; ssRNA negative-strand viruses; Orthomyxoviridae; Influenzavirus B.
NC_002211	1096	Influenza B virus (B/Lee/1940)	Viruses; ssRNA viruses; ssRNA negative-strand viruses; Orthomyxoviridae; Influenzavirus B.
NC_002251	13222	Northern cereal mosaic virus	Viruses; ssRNA viruses; ssRNA negative-strand viruses; Mononegavirales; Rhabdoviridae; Cytorhabdovirus.
NC_002306	29355	Feline infectious peritonitis virus	Viruses; ssRNA viruses; ssRNA positive-strand viruses, no DNA stage; Nidovirales; Coronaviridae; Coronavirinae; Alphacoronavirus.
NC_002323	9760	Rice grassy stunt virus	Viruses; ssRNA viruses; ssRNA negative-strand viruses; unassigned ssRNA negative-strand viruses; Tenuivirus.
NC_002324	4056	Rice grassy stunt virus	Viruses; ssRNA viruses; ssRNA negative-strand viruses; unassigned ssRNA negative-strand viruses; Tenuivirus.
NC_002325	3123	Rice grassy stunt virus	Viruses; ssRNA viruses; ssRNA negative-strand viruses; unassigned ssRNA negative-strand viruses; Tenuivirus.
NC_002326	2915	Rice grassy stunt virus	Viruses; ssRNA viruses; ssRNA negative-strand viruses; unassigned ssRNA negative-strand viruses; Tenuivirus.
NC_002327	2704	Rice grassy stunt virus	Viruses; ssRNA viruses; ssRNA negative-strand viruses; unassigned ssRNA negative-strand viruses; Tenuivirus.
NC_002328	2584	Rice grassy stunt virus	Viruses; ssRNA viruses; ssRNA negative-strand viruses; unassigned ssRNA negative-strand viruses; Tenuivirus.
NC_002330	3683	Soil-borne cereal mosaic virus	Viruses; ssRNA viruses; ssRNA positive-strand viruses, no DNA stage; Virgaviridae; Furovirus.
NC_002349	3659	Wheat yellow mosaic virus	Viruses; ssRNA viruses; ssRNA positive-strand viruses, no DNA stage; Potyviridae; Bymovirus.
NC_002350	7636	Wheat yellow mosaic virus	Viruses; ssRNA viruses; ssRNA positive-strand viruses, no DNA stage; Potyviridae; Bymovirus.
NC_002351	7025	Soil-borne cereal mosaic virus	Viruses; ssRNA viruses; ssRNA positive-strand viruses, no DNA stage; Virgaviridae; Furovirus.
NC_002356	3569	Chinese wheat mosaic virus	Viruses; ssRNA viruses; ssRNA positive-strand viruses, no DNA stage; Virgaviridae; Furovirus.
NC_002357	3232	Oat golden stripe virus	Viruses; ssRNA viruses; ssRNA positive-strand viruses, no DNA stage; Virgaviridae; Furovirus.
NC_002358	7111	Oat golden stripe virus	Viruses; ssRNA viruses; ssRNA positive-strand viruses, no DNA stage; Virgaviridae; Furovirus.
NC_002359	7147	Chinese wheat mosaic virus	Viruses; ssRNA viruses; ssRNA positive-strand viruses, no DNA stage; Virgaviridae; Furovirus.
NC_002468	8432	Cherry necrotic rusty mottle virus	Viruses; ssRNA viruses; ssRNA positive-strand viruses, no DNA stage; Tymovirales; Betaflexiviridae; unassigned Betaflexiviridae.
NC_002469	6440	Mamastrovirus 13	Viruses; ssRNA viruses; ssRNA positive-strand viruses, no DNA stage; Astroviridae; Mamastrovirus.
NC_002470	7003	Turkey astrovirus	Viruses; ssRNA viruses; ssRNA positive-strand viruses, no DNA stage; Astroviridae; Avastrovirus; unclassified Avastrovirus.
NC_002500	8018	Cherry mottle leaf virus	Viruses; ssRNA viruses; ssRNA positive-strand viruses, no DNA stage; Tymovirales; Betaflexiviridae; Trivirinae; Trichovirus.
NC_002509	9835	Turnip mosaic virus	Viruses; ssRNA viruses; ssRNA positive-strand viruses, no DNA stage; Potyviridae; Potyvirus.
NC_002526	14900	Bovine ephemeral fever virus	Viruses; ssRNA viruses; ssRNA negative-strand viruses; Mononegavirales; Rhabdoviridae; Ephemerovirus.
NC_002532	12704	Equine arteritis virus	Viruses; ssRNA viruses; ssRNA positive-strand viruses, no DNA stage; Nidovirales; Arteriviridae; Arterivirus.
NC_002548	9491	Acute bee paralysis virus	Viruses; ssRNA viruses; ssRNA positive-strand viruses, no DNA stage; Picornavirales; Dicistroviridae; Aparavirus.
NC_002549	18959	Zaire ebolavirus	Viruses; ssRNA viruses; ssRNA negative-strand viruses; Mononegavirales; Filoviridae; Ebolavirus.
NC_002551	8284	Vesicular exanthema of swine virus	Viruses; ssRNA viruses; ssRNA positive-strand viruses, no DNA stage; Caliciviridae; Vesivirus.
NC_002552	8612	Hop latent virus	Viruses; ssRNA viruses; ssRNA positive-strand viruses, no DNA stage; Tymovirales; Betaflexiviridae; Quinvirinae; Carlavirus.
NC_002557	4361	Trichoplusia ni cypovirus 15	Viruses; dsRNA viruses; Reoviridae; Spinareovirinae; Cypovirus.
NC_002558	4187	Trichoplusia ni cypovirus 15	Viruses; dsRNA viruses; Reoviridae; Spinareovirinae; Cypovirus.
NC_002559	3878	Trichoplusia ni cypovirus 15	Viruses; dsRNA viruses; Reoviridae; Spinareovirinae; Cypovirus.
NC_002560	2260	Trichoplusia ni cypovirus 15	Viruses; dsRNA viruses; Reoviridae; Spinareovirinae; Cypovirus.
NC_002561	1859	Trichoplusia ni cypovirus 15	Viruses; dsRNA viruses; Reoviridae; Spinareovirinae; Cypovirus.
NC_002562	1776	Trichoplusia ni cypovirus 15	Viruses; dsRNA viruses; Reoviridae; Spinareovirinae; Cypovirus.
NC_002563	1234	Trichoplusia ni cypovirus 15	Viruses; dsRNA viruses; Reoviridae; Spinareovirinae; Cypovirus.
NC_002564	1157	Trichoplusia ni cypovirus 15	Viruses; dsRNA viruses; Reoviridae; Spinareovirinae; Cypovirus.
NC_002565	897	Trichoplusia ni cypovirus 15	Viruses; dsRNA viruses; Reoviridae; Spinareovirinae; Cypovirus.
NC_002566	200	Trichoplusia ni cypovirus 15	Viruses; dsRNA viruses; Reoviridae; Spinareovirinae; Cypovirus.
NC_002567	3311	Trichoplusia ni cypovirus 15	Viruses; dsRNA viruses; Reoviridae; Spinareovirinae; Cypovirus.
NC_002568	4148	Sesbania mosaic virus	Viruses; ssRNA viruses; ssRNA positive-strand viruses, no DNA stage; Sobemovirus.
NC_002588	6364	Chayote mosaic virus	Viruses; ssRNA viruses; ssRNA positive-strand viruses, no DNA stage; Tymovirales; Tymoviridae; Tymovirus.
NC_002598	4326	Panicum mosaic virus	Viruses; ssRNA viruses; ssRNA positive-strand viruses, no DNA stage; Tombusviridae; Panicovirus.
NC_002600	9709	Peanut mottle virus	Viruses; ssRNA viruses; ssRNA positive-strand viruses, no DNA stage; Potyviridae; Potyvirus.
NC_002604	6827	Botrytis virus F	Viruses; ssRNA viruses; ssRNA positive-strand viruses, no DNA stage; Tymovirales; Gammaflexiviridae; Mycoflexivirus.
NC_002615	7442	European brown hare syndrome virus	Viruses; ssRNA viruses; ssRNA positive-strand viruses, no DNA stage; Caliciviridae; Lagovirus.
NC_002617	15186	Newcastle disease virus B1	Viruses; ssRNA viruses; ssRNA negative-strand viruses; Mononegavirales; Paramyxoviridae; Avulavirus.
NC_002618	4082	Cocksfoot mottle virus	Viruses; ssRNA viruses; ssRNA positive-strand viruses, no DNA stage; Sobemovirus.
NC_002633	6562	Cucumber fruit mottle mosaic virus	Viruses; ssRNA viruses; ssRNA positive-strand viruses, no DNA stage; Virgaviridae; Tobamovirus.
NC_002634	9588	Soybean mosaic virus	Viruses; ssRNA viruses; ssRNA positive-strand viruses, no DNA stage; Potyviridae; Potyvirus.
NC_002640	10649	Dengue virus 4	Viruses; ssRNA viruses; ssRNA positive-strand viruses, no DNA stage; Flaviviridae; Flavivirus; Dengue virus group.
NC_002645	27317	Human coronavirus 229E	Viruses; ssRNA viruses; ssRNA positive-strand viruses, no DNA stage; Nidovirales; Coronaviridae; Coronavirinae; Alphacoronavirus.
NC_002657	12301	Classical swine fever virus	Viruses; ssRNA viruses; ssRNA positive-strand viruses, no DNA stage; Flaviviridae; Pestivirus.
NC_002690	3204	Nodamura virus	Viruses; ssRNA viruses; ssRNA positive-strand viruses, no DNA stage; Nodaviridae; Alphanodavirus.
NC_002691	1336	Nodamura virus	Viruses; ssRNA viruses; ssRNA positive-strand viruses, no DNA stage; Nodaviridae; Alphanodavirus.
NC_002692	6383	Tomato mosaic virus	Viruses; ssRNA viruses; ssRNA positive-strand viruses, no DNA stage; Virgaviridae; Tobamovirus.
NC_002700	4268	Acinetobacter phage AP205	Viruses; ssRNA viruses; ssRNA positive-strand viruses, no DNA stage; Leviviridae; Levivirus.
NC_002701	5358	Eimeria brunetti RNA virus 1	Viruses; dsRNA viruses; Totiviridae.
NC_002729	7352	Banana mild mosaic virus	Viruses; ssRNA viruses; ssRNA positive-strand viruses, no DNA stage; Tymovirales; Betaflexiviridae; unassigned Betaflexiviridae.
NC_002786	6305	Maize rayado fino virus	Viruses; ssRNA viruses; ssRNA positive-strand viruses, no DNA stage; Tymovirales; Tymoviridae; Marafivirus.
NC_002792	6311	Ribgrass mosaic virus	Viruses; ssRNA viruses; ssRNA positive-strand viruses, no DNA stage; Virgaviridae; Tobamovirus.
NC_002795	8657	Aconitum latent virus	Viruses; ssRNA viruses; ssRNA positive-strand viruses, no DNA stage; Tymovirales; Betaflexiviridae; Quinvirinae; Carlavirus.
NC_002797	1787	Discula destructiva virus 1	Viruses; dsRNA viruses; Partitiviridae; Gammapartitivirus.
NC_002800	1585	Discula destructiva virus 1	Viruses; dsRNA viruses; Partitiviridae; Gammapartitivirus.
NC_002801	1181	Discula destructiva virus 1	Viruses; dsRNA viruses; Partitiviridae; Gammapartitivirus.
NC_002802	308	Discula destructiva virus 1	Viruses; dsRNA viruses; Partitiviridae; Gammapartitivirus.
NC_002803	11019	Spring viraemia of carp virus	Viruses; ssRNA viruses; ssRNA negative-strand viruses; Mononegavirales; Rhabdoviridae; Sprivivirus.
NC_002815	6614	Cactus virus X	Viruses; ssRNA viruses; ssRNA positive-strand viruses, no DNA stage; Tymovirales; Alphaflexiviridae; Potexvirus.
NC_002990	7637	Barley yellow mosaic virus	Viruses; ssRNA viruses; ssRNA positive-strand viruses, no DNA stage; Potyviridae; Bymovirus.
NC_002991	3582	Barley yellow mosaic virus	Viruses; ssRNA viruses; ssRNA positive-strand viruses, no DNA stage; Potyviridae; Bymovirus.
NC_003003	5951	Broad bean wilt virus 2	Viruses; ssRNA viruses; ssRNA positive-strand viruses, no DNA stage; Picornavirales; Secoviridae; Comovirinae; Fabavirus.
NC_003004	3607	Broad bean wilt virus 2	Viruses; ssRNA viruses; ssRNA positive-strand viruses, no DNA stage; Picornavirales; Secoviridae; Comovirinae; Fabavirus.
NC_003005	10205	Taura syndrome virus	Viruses; ssRNA viruses; ssRNA positive-strand viruses, no DNA stage; Picornavirales; Dicistroviridae; Aparavirus.
NC_003006	4329	Cypovirus 14	Viruses; dsRNA viruses; Reoviridae; Spinareovirinae; Cypovirus.
NC_003007	4056	Cypovirus 14	Viruses; dsRNA viruses; Reoviridae; Spinareovirinae; Cypovirus.
NC_003008	3921	Cypovirus 14	Viruses; dsRNA viruses; Reoviridae; Spinareovirinae; Cypovirus.
NC_003009	3339	Cypovirus 14	Viruses; dsRNA viruses; Reoviridae; Spinareovirinae; Cypovirus.
NC_003010	3159	Cypovirus 14	Viruses; dsRNA viruses; Reoviridae; Spinareovirinae; Cypovirus.
NC_003011	1783	Cypovirus 14	Viruses; dsRNA viruses; Reoviridae; Spinareovirinae; Cypovirus.
NC_003012	1391	Cypovirus 14	Viruses; dsRNA viruses; Reoviridae; Spinareovirinae; Cypovirus.
NC_003013	1250	Cypovirus 14	Viruses; dsRNA viruses; Reoviridae; Spinareovirinae; Cypovirus.
NC_003014	1141	Cypovirus 14	Viruses; dsRNA viruses; Reoviridae; Spinareovirinae; Cypovirus.
NC_003015	956	Cypovirus 14	Viruses; dsRNA viruses; Reoviridae; Spinareovirinae; Cypovirus.
NC_003016	4164	Cypovirus 1	Viruses; dsRNA viruses; Reoviridae; Spinareovirinae; Cypovirus.
NC_003017	3853	Cypovirus 1	Viruses; dsRNA viruses; Reoviridae; Spinareovirinae; Cypovirus.
NC_003018	3846	Cypovirus 1	Viruses; dsRNA viruses; Reoviridae; Spinareovirinae; Cypovirus.
NC_003019	3262	Cypovirus 1	Viruses; dsRNA viruses; Reoviridae; Spinareovirinae; Cypovirus.
NC_003020	2851	Cypovirus 1	Viruses; dsRNA viruses; Reoviridae; Spinareovirinae; Cypovirus.
NC_003021	1792	Cypovirus 1	Viruses; dsRNA viruses; Reoviridae; Spinareovirinae; Cypovirus.
NC_003022	1501	Cypovirus 1	Viruses; dsRNA viruses; Reoviridae; Spinareovirinae; Cypovirus.
NC_003023	1332	Cypovirus 1	Viruses; dsRNA viruses; Reoviridae; Spinareovirinae; Cypovirus.
NC_003024	1187	Cypovirus 1	Viruses; dsRNA viruses; Reoviridae; Spinareovirinae; Cypovirus.
NC_003025	944	Cypovirus 1	Viruses; dsRNA viruses; Reoviridae; Spinareovirinae; Cypovirus.
NC_003043	16236	Avian paramyxovirus 6	Viruses; ssRNA viruses; ssRNA negative-strand viruses; Mononegavirales; Paramyxoviridae; Avulavirus.
NC_003045	31028	Bovine coronavirus	Viruses; ssRNA viruses; ssRNA positive-strand viruses, no DNA stage; Nidovirales; Coronaviridae; Coronavirinae; Betacoronavirus.
NC_003056	5853	Soybean dwarf virus	Viruses; ssRNA viruses; ssRNA positive-strand viruses, no DNA stage; Luteoviridae; Luteovirus.
NC_003092	15717	Simian hemorrhagic fever virus	Viruses; ssRNA viruses; ssRNA positive-strand viruses, no DNA stage; Nidovirales; Arteriviridae; Arterivirus.
NC_003093	7560	Indian citrus ringspot virus	Viruses; ssRNA viruses; ssRNA positive-strand viruses, no DNA stage; Tymovirales; Alphaflexiviridae; Mandarivirus.
NC_003113	9476	Perina nuda virus	Viruses; ssRNA viruses; ssRNA positive-strand viruses, no DNA stage; Picornavirales; Iflaviridae; Iflavirus.
NC_003215	11442	Semliki Forest virus	Viruses; ssRNA viruses; ssRNA positive-strand viruses, no DNA stage; Togaviridae; Alphavirus; SFV complex.
NC_003224	9591	Zucchini yellow mosaic virus	Viruses; ssRNA viruses; ssRNA positive-strand viruses, no DNA stage; Potyviridae; Potyvirus.
NC_003243	11822	Australian bat lyssavirus	Viruses; ssRNA viruses; ssRNA negative-strand viruses; Mononegavirales; Rhabdoviridae; Lyssavirus.
NC_003299	7051	Pseudomonas phage phi8	Viruses; dsRNA viruses; Cystoviridae.
NC_003300	4741	Pseudomonas phage phi8	Viruses; dsRNA viruses; Cystoviridae.
NC_003301	3192	Pseudomonas phage phi8	Viruses; dsRNA viruses; Cystoviridae.
NC_003347	7564	Grapevine fleck virus	Viruses; ssRNA viruses; ssRNA positive-strand viruses, no DNA stage; Tymovirales; Tymoviridae; Maculavirus.
NC_003355	6298	Wasabi mottle virus	Viruses; ssRNA viruses; ssRNA positive-strand viruses, no DNA stage; Virgaviridae; Tobamovirus.
NC_003369	5964	Bean leafroll virus	Viruses; ssRNA viruses; ssRNA positive-strand viruses, no DNA stage; Luteoviridae; Luteovirus.
NC_003375	8660	Garlic virus A	Viruses; ssRNA viruses; ssRNA positive-strand viruses, no DNA stage; Tymovirales; Alphaflexiviridae; Allexivirus.
NC_003376	8405	Garlic virus C	Viruses; ssRNA viruses; ssRNA positive-strand viruses, no DNA stage; Tymovirales; Alphaflexiviridae; Allexivirus.
NC_003377	9515	Maize dwarf mosaic virus	Viruses; ssRNA viruses; ssRNA positive-strand viruses, no DNA stage; Potyviridae; Potyvirus.
NC_003397	9992	Bean common mosaic virus	Viruses; ssRNA viruses; ssRNA positive-strand viruses, no DNA stage; Potyviridae; Potyvirus.
NC_003398	9596	Sugarcane mosaic virus	Viruses; ssRNA viruses; ssRNA positive-strand viruses, no DNA stage; Potyviridae; Potyvirus.
NC_003399	9324	Scallion mosaic virus	Viruses; ssRNA viruses; ssRNA positive-strand viruses, no DNA stage; Potyviridae; Potyvirus.
NC_003400	6985	Asparagus virus 3	Viruses; ssRNA viruses; ssRNA positive-strand viruses, no DNA stage; Tymovirales; Alphaflexiviridae; Potexvirus.
NC_003412	5698	Euprosterna elaeasa virus	Viruses; ssRNA viruses; ssRNA positive-strand viruses, no DNA stage; Permutotetraviridae; Alphapermutotetravirus.
NC_003417	11411	Mayaro virus	Viruses; ssRNA viruses; ssRNA positive-strand viruses, no DNA stage; Togaviridae; Alphavirus; SFV complex.
NC_003433	11900	Sleeping disease virus	Viruses; ssRNA viruses; ssRNA positive-strand viruses, no DNA stage; Togaviridae; Alphavirus.
NC_003436	28033	Porcine epidemic diarrhea virus	Viruses; ssRNA viruses; ssRNA positive-strand viruses, no DNA stage; Nidovirales; Coronaviridae; Coronavirinae; Alphacoronavirus.
NC_003443	15646	Human parainfluenza virus 2	Viruses; ssRNA viruses; ssRNA negative-strand viruses; Mononegavirales; Paramyxoviridae; Rubulavirus.
NC_003445	7036	Strawberry mottle virus	Viruses; ssRNA viruses; ssRNA positive-strand viruses, no DNA stage; Picornavirales; Secoviridae; unassigned Secoviridae.
NC_003446	5619	Strawberry mottle virus	Viruses; ssRNA viruses; ssRNA positive-strand viruses, no DNA stage; Picornavirales; Secoviridae; unassigned Secoviridae.
NC_003448	3107	Striped Jack nervous necrosis virus	Viruses; ssRNA viruses; ssRNA positive-strand viruses, no DNA stage; Nodaviridae; Betanodavirus.
NC_003449	1421	Striped Jack nervous necrosis virus	Viruses; ssRNA viruses; ssRNA positive-strand viruses, no DNA stage; Nodaviridae; Betanodavirus.
NC_003451	3373	American plum line pattern virus	Viruses; ssRNA viruses; ssRNA positive-strand viruses, no DNA stage; Bromoviridae; Ilarvirus.
NC_003452	2404	American plum line pattern virus	Viruses; ssRNA viruses; ssRNA positive-strand viruses, no DNA stage; Bromoviridae; Ilarvirus.
NC_003453	2053	American plum line pattern virus	Viruses; ssRNA viruses; ssRNA positive-strand viruses, no DNA stage; Bromoviridae; Ilarvirus.
NC_003461	15600	Human parainfluenza virus 1	Viruses; ssRNA viruses; ssRNA negative-strand viruses; Mononegavirales; Paramyxoviridae; Respirovirus.
NC_003464	3476	Apple mosaic virus	Viruses; ssRNA viruses; ssRNA positive-strand viruses, no DNA stage; Bromoviridae; Ilarvirus.
NC_003465	2979	Apple mosaic virus	Viruses; ssRNA viruses; ssRNA positive-strand viruses, no DNA stage; Bromoviridae; Ilarvirus.
NC_003466	1871	Andes hantavirus	Viruses; ssRNA viruses; ssRNA negative-strand viruses; Bunyaviridae; Hantavirus.
NC_003467	3671	Andes hantavirus	Viruses; ssRNA viruses; ssRNA negative-strand viruses; Bunyaviridae; Hantavirus.
NC_003468	6562	Andes hantavirus	Viruses; ssRNA viruses; ssRNA negative-strand viruses; Bunyaviridae; Hantavirus.
NC_003469	3768	Barley stripe mosaic virus	Viruses; ssRNA viruses; ssRNA positive-strand viruses, no DNA stage; Virgaviridae; Hordeivirus.
NC_003470	2180	Atkinsonella hypoxylon virus	Viruses; dsRNA viruses; Partitiviridae; Betapartitivirus.
NC_003471	2135	Atkinsonella hypoxylon virus	Viruses; dsRNA viruses; Partitiviridae; Betapartitivirus.
NC_003472	1790	Atkinsonella hypoxylon virus	Viruses; dsRNA viruses; Partitiviridae; Betapartitivirus.
NC_003478	3164	Barley stripe mosaic virus	Viruses; ssRNA viruses; ssRNA positive-strand viruses, no DNA stage; Virgaviridae; Hordeivirus.
NC_003480	2056	Apple mosaic virus	Viruses; ssRNA viruses; ssRNA positive-strand viruses, no DNA stage; Bromoviridae; Ilarvirus.
NC_003481	3289	Barley stripe mosaic virus	Viruses; ssRNA viruses; ssRNA positive-strand viruses, no DNA stage; Virgaviridae; Hordeivirus.
NC_003482	3524	Barley mild mosaic virus	Viruses; ssRNA viruses; ssRNA positive-strand viruses, no DNA stage; Potyviridae; Bymovirus.
NC_003483	7262	Barley mild mosaic virus	Viruses; ssRNA viruses; ssRNA positive-strand viruses, no DNA stage; Potyviridae; Bymovirus.
NC_003487	3762	Tobacco necrosis virus D	Viruses; ssRNA viruses; ssRNA positive-strand viruses, no DNA stage; Tombusviridae; Betanecrovirus.
NC_003492	9532	Bean yellow mosaic virus	Viruses; ssRNA viruses; ssRNA positive-strand viruses, no DNA stage; Potyviridae; Potyvirus.
NC_003495	3662	Bean pod mottle virus	Viruses; ssRNA viruses; ssRNA positive-strand viruses, no DNA stage; Picornavirales; Secoviridae; Comovirinae; Comovirus.
NC_003496	5995	Bean pod mottle virus	Viruses; ssRNA viruses; ssRNA positive-strand viruses, no DNA stage; Picornavirales; Secoviridae; Comovirinae; Comovirus.
NC_003499	8512	Blueberry scorch virus	Viruses; ssRNA viruses; ssRNA positive-strand viruses, no DNA stage; Tymovirales; Betaflexiviridae; Quinvirinae; Carlavirus.
NC_003500	4760	Carnation Italian ringspot virus	Viruses; ssRNA viruses; ssRNA positive-strand viruses, no DNA stage; Tombusviridae; Tombusvirus.
NC_003501	9672	Brome streak mosaic virus	Viruses; ssRNA viruses; ssRNA positive-strand viruses, no DNA stage; Potyviridae; Tritimovirus.
NC_003502	6405	Blackcurrant reversion virus	Viruses; ssRNA viruses; ssRNA positive-strand viruses, no DNA stage; Picornavirales; Secoviridae; Comovirinae; Nepovirus.
NC_003503	4616	Beet soil-borne mosaic virus	Viruses; ssRNA viruses; ssRNA positive-strand viruses, no DNA stage; Benyviridae; Benyvirus.
NC_003506	6683	Beet soil-borne mosaic virus	Viruses; ssRNA viruses; ssRNA positive-strand viruses, no DNA stage; Benyviridae; Benyvirus.
NC_003507	1720	Beet soil-borne mosaic virus	Viruses; ssRNA viruses; ssRNA positive-strand viruses, no DNA stage; Benyviridae; Benyvirus.
NC_003508	1203	Beet soil-borne mosaic virus	Viruses; ssRNA viruses; ssRNA positive-strand viruses, no DNA stage; Benyviridae; Benyvirus.
NC_003509	7711	Blackcurrant reversion virus	Viruses; ssRNA viruses; ssRNA positive-strand viruses, no DNA stage; Picornavirales; Secoviridae; Comovirinae; Nepovirus.
NC_003510	6003	Beet virus Q	Viruses; ssRNA viruses; ssRNA positive-strand viruses, no DNA stage; Virgaviridae; Pomovirus.
NC_003511	2913	Beet virus Q	Viruses; ssRNA viruses; ssRNA positive-strand viruses, no DNA stage; Virgaviridae; Pomovirus.
NC_003512	2529	Beet virus Q	Viruses; ssRNA viruses; ssRNA positive-strand viruses, no DNA stage; Virgaviridae; Pomovirus.
NC_003513	1320	Beet necrotic yellow vein virus	Viruses; ssRNA viruses; ssRNA positive-strand viruses, no DNA stage; Benyviridae; Benyvirus.
NC_003514	6746	Beet necrotic yellow vein virus	Viruses; ssRNA viruses; ssRNA positive-strand viruses, no DNA stage; Benyviridae; Benyvirus.
NC_003515	4609	Beet necrotic yellow vein virus	Viruses; ssRNA viruses; ssRNA positive-strand viruses, no DNA stage; Benyviridae; Benyvirus.
NC_003516	1774	Beet necrotic yellow vein virus	Viruses; ssRNA viruses; ssRNA positive-strand viruses, no DNA stage; Benyviridae; Benyvirus.
NC_003517	1465	Beet necrotic yellow vein virus	Viruses; ssRNA viruses; ssRNA positive-strand viruses, no DNA stage; Benyviridae; Benyvirus.
NC_003518	3454	Beet soil-borne virus	Viruses; ssRNA viruses; ssRNA positive-strand viruses, no DNA stage; Virgaviridae; Pomovirus.
NC_003519	3005	Beet soil-borne virus	Viruses; ssRNA viruses; ssRNA positive-strand viruses, no DNA stage; Virgaviridae; Pomovirus.
NC_003520	5834	Beet soil-borne virus	Viruses; ssRNA viruses; ssRNA positive-strand viruses, no DNA stage; Virgaviridae; Pomovirus.
NC_003530	3840	Carnation ringspot virus	Viruses; ssRNA viruses; ssRNA positive-strand viruses, no DNA stage; Tombusviridae; Dianthovirus.
NC_003531	1403	Carnation ringspot virus	Viruses; ssRNA viruses; ssRNA positive-strand viruses, no DNA stage; Tombusviridae; Dianthovirus.
NC_003532	4733	Cymbidium ringspot virus	Viruses; ssRNA viruses; ssRNA positive-strand viruses, no DNA stage; Tombusviridae; Tombusvirus.
NC_003534	12507	Cryphonectria hypovirus 2	Viruses; dsRNA viruses; Hypoviridae; Hypovirus.
NC_003535	4029	Cowpea mottle virus	Viruses; ssRNA viruses; ssRNA positive-strand viruses, no DNA stage; Tombusviridae; Gammacarmovirus.
NC_003536	9584	Clover yellow vein virus	Viruses; ssRNA viruses; ssRNA positive-strand viruses, no DNA stage; Potyviridae; Potyvirus.
NC_003537	10038	Dasheen mosaic virus	Viruses; ssRNA viruses; ssRNA positive-strand viruses, no DNA stage; Potyviridae; Potyvirus.
NC_003541	2774	Cowpea chlorotic mottle virus	Viruses; ssRNA viruses; ssRNA positive-strand viruses, no DNA stage; Bromoviridae; Bromovirus.
NC_003542	2173	Cowpea chlorotic mottle virus	Viruses; ssRNA viruses; ssRNA positive-strand viruses, no DNA stage; Bromoviridae; Bromovirus.
NC_003543	3171	Cowpea chlorotic mottle virus	Viruses; ssRNA viruses; ssRNA positive-strand viruses, no DNA stage; Bromoviridae; Bromovirus.
NC_003544	3732	Cowpea severe mosaic virus	Viruses; ssRNA viruses; ssRNA positive-strand viruses, no DNA stage; Picornavirales; Secoviridae; Comovirinae; Comovirus.
NC_003545	5957	Cowpea severe mosaic virus	Viruses; ssRNA viruses; ssRNA positive-strand viruses, no DNA stage; Picornavirales; Secoviridae; Comovirinae; Comovirus.
NC_003546	2289	Citrus leaf rugose virus	Viruses; ssRNA viruses; ssRNA positive-strand viruses, no DNA stage; Bromoviridae; Ilarvirus.
NC_003547	2990	Citrus leaf rugose virus	Viruses; ssRNA viruses; ssRNA positive-strand viruses, no DNA stage; Bromoviridae; Ilarvirus.
NC_003548	3404	Citrus leaf rugose virus	Viruses; ssRNA viruses; ssRNA positive-strand viruses, no DNA stage; Bromoviridae; Ilarvirus.
NC_003549	5889	Cowpea mosaic virus	Viruses; ssRNA viruses; ssRNA positive-strand viruses, no DNA stage; Picornavirales; Secoviridae; Comovirinae; Comovirus.
NC_003550	3481	Cowpea mosaic virus	Viruses; ssRNA viruses; ssRNA positive-strand viruses, no DNA stage; Picornavirales; Secoviridae; Comovirinae; Comovirus.
NC_003555	6277	Giardia lamblia virus	Viruses; dsRNA viruses; Totiviridae; Giardiavirus.
NC_003557	8363	Garlic latent virus	Viruses; ssRNA viruses; ssRNA positive-strand viruses, no DNA stage; Tymovirales; Betaflexiviridae; Quinvirinae; Carlavirus.
NC_003568	2874	Elm mottle virus	Viruses; ssRNA viruses; ssRNA positive-strand viruses, no DNA stage; Bromoviridae; Ilarvirus.
NC_003569	3431	Elm mottle virus	Viruses; ssRNA viruses; ssRNA positive-strand viruses, no DNA stage; Bromoviridae; Ilarvirus.
NC_003570	2315	Elm mottle virus	Viruses; ssRNA viruses; ssRNA positive-strand viruses, no DNA stage; Bromoviridae; Ilarvirus.
NC_003602	7599	Grapevine virus B	Viruses; ssRNA viruses; ssRNA positive-strand viruses, no DNA stage; Tymovirales; Betaflexiviridae; Trivirinae; Vitivirus.
NC_003603	4019	Groundnut rosette virus	Viruses; ssRNA viruses; ssRNA positive-strand viruses, no DNA stage; Tombusviridae; Umbravirus.
NC_003604	7351	Grapevine virus A	Viruses; ssRNA viruses; ssRNA positive-strand viruses, no DNA stage; Tymovirales; Betaflexiviridae; Trivirinae; Vitivirus.
NC_003605	10080	Lettuce mosaic virus	Viruses; ssRNA viruses; ssRNA positive-strand viruses, no DNA stage; Potyviridae; Potyvirus.
NC_003606	9779	Johnsongrass mosaic virus	Viruses; ssRNA viruses; ssRNA positive-strand viruses, no DNA stage; Potyviridae; Potyvirus.
NC_003607	5179	Helminthosporium victoriae virus 190S	Viruses; dsRNA viruses; Totiviridae; Victorivirus.
NC_003608	3911	Hibiscus chlorotic ringspot virus	Viruses; ssRNA viruses; ssRNA positive-strand viruses, no DNA stage; Tombusviridae; Betacarmovirus.
NC_003610	6514	Kyuri green mottle mosaic virus	Viruses; ssRNA viruses; ssRNA positive-strand viruses, no DNA stage; Virgaviridae; Tobamovirus.
NC_003614	8911	Peanut bud necrosis virus	Viruses; ssRNA viruses; ssRNA negative-strand viruses; Bunyaviridae; Tospovirus.
NC_003615	7342	Grapevine fanleaf virus	Viruses; ssRNA viruses; ssRNA positive-strand viruses, no DNA stage; Picornavirales; Secoviridae; Comovirinae; Nepovirus.
NC_003616	4972	Impatiens necrotic spot virus	Viruses; ssRNA viruses; ssRNA negative-strand viruses; Bunyaviridae; Tospovirus.
NC_003617	8118	Lettuce infectious yellows virus	Viruses; ssRNA viruses; ssRNA positive-strand viruses, no DNA stage; Closteroviridae; Crinivirus.
NC_003618	7193	Lettuce infectious yellows virus	Viruses; ssRNA viruses; ssRNA positive-strand viruses, no DNA stage; Closteroviridae; Crinivirus.
NC_003619	3057	Groundnut bud necrosis virus	Viruses; ssRNA viruses; ssRNA negative-strand viruses; Bunyaviridae; Tospovirus.
NC_003620	4801	Groundnut bud necrosis virus	Viruses; ssRNA viruses; ssRNA negative-strand viruses; Bunyaviridae; Tospovirus.
NC_003621	4441	Grapevine chrome mosaic virus	Viruses; ssRNA viruses; ssRNA positive-strand viruses, no DNA stage; Picornavirales; Secoviridae; Comovirinae; Nepovirus.
NC_003622	7212	Grapevine chrome mosaic virus	Viruses; ssRNA viruses; ssRNA positive-strand viruses, no DNA stage; Picornavirales; Secoviridae; Comovirinae; Nepovirus.
NC_003623	3774	Grapevine fanleaf virus	Viruses; ssRNA viruses; ssRNA positive-strand viruses, no DNA stage; Picornavirales; Secoviridae; Comovirinae; Nepovirus.
NC_003624	2992	Impatiens necrotic spot virus	Viruses; ssRNA viruses; ssRNA negative-strand viruses; Bunyaviridae; Tospovirus.
NC_003625	8776	Impatiens necrotic spot virus	Viruses; ssRNA viruses; ssRNA negative-strand viruses; Bunyaviridae; Tospovirus.
NC_003626	11832	Maize chlorotic dwarf virus	Viruses; ssRNA viruses; ssRNA positive-strand viruses, no DNA stage; Picornavirales; Secoviridae; Waikavirus.
NC_003627	4437	Maize chlorotic mottle virus	Viruses; ssRNA viruses; ssRNA positive-strand viruses, no DNA stage; Tombusviridae; Machlomovirus.
NC_003628	9871	Parsnip yellow fleck virus	Viruses; ssRNA viruses; ssRNA positive-strand viruses, no DNA stage; Picornavirales; Secoviridae; Sequivirus.
NC_003630	6357	Pepper mild mottle virus	Viruses; ssRNA viruses; ssRNA positive-strand viruses, no DNA stage; Virgaviridae; Tobamovirus.
NC_003632	7059	Potato aucuba mosaic virus	Viruses; ssRNA viruses; ssRNA positive-strand viruses, no DNA stage; Tymovirales; Alphaflexiviridae; Potexvirus.
NC_003633	4114	Oat chlorotic stunt virus	Viruses; ssRNA viruses; ssRNA positive-strand viruses, no DNA stage; Tombusviridae; Avenavirus.
NC_003634	6673	Physalis mottle virus	Viruses; ssRNA viruses; ssRNA positive-strand viruses, no DNA stage; Tymovirales; Tymoviridae; Tymovirus.
NC_003635	10600	Modoc virus	Viruses; ssRNA viruses; ssRNA positive-strand viruses, no DNA stage; Flaviviridae; Flavivirus; Modoc virus group.
NC_003649	3383	Pelargonium zonate spot virus	Viruses; ssRNA viruses; ssRNA positive-strand viruses, no DNA stage; Bromoviridae; Anulavirus.
NC_003650	2435	Pelargonium zonate spot virus	Viruses; ssRNA viruses; ssRNA positive-strand viruses, no DNA stage; Bromoviridae; Anulavirus.
NC_003651	2659	Pelargonium zonate spot virus	Viruses; ssRNA viruses; ssRNA positive-strand viruses, no DNA stage; Bromoviridae; Anulavirus.
NC_003652	1430	Nilaparvata lugens reovirus	Viruses; dsRNA viruses; Reoviridae; Spinareovirinae; Fijivirus.
NC_003653	1802	Nilaparvata lugens reovirus	Viruses; dsRNA viruses; Reoviridae; Spinareovirinae; Fijivirus.
NC_003654	4391	Nilaparvata lugens reovirus	Viruses; dsRNA viruses; Reoviridae; Spinareovirinae; Fijivirus.
NC_003655	3732	Nilaparvata lugens reovirus	Viruses; dsRNA viruses; Reoviridae; Spinareovirinae; Fijivirus.
NC_003656	3753	Nilaparvata lugens reovirus	Viruses; dsRNA viruses; Reoviridae; Spinareovirinae; Fijivirus.
NC_003657	3560	Nilaparvata lugens reovirus	Viruses; dsRNA viruses; Reoviridae; Spinareovirinae; Fijivirus.
NC_003658	3427	Nilaparvata lugens reovirus	Viruses; dsRNA viruses; Reoviridae; Spinareovirinae; Fijivirus.
NC_003659	2970	Nilaparvata lugens reovirus	Viruses; dsRNA viruses; Reoviridae; Spinareovirinae; Fijivirus.
NC_003660	1994	Nilaparvata lugens reovirus	Viruses; dsRNA viruses; Reoviridae; Spinareovirinae; Fijivirus.
NC_003661	1640	Nilaparvata lugens reovirus	Viruses; dsRNA viruses; Reoviridae; Spinareovirinae; Fijivirus.
NC_003668	4504	Peanut clump virus	Viruses; ssRNA viruses; ssRNA positive-strand viruses, no DNA stage; Virgaviridae; Pecluvirus.
NC_003669	6828	Pepper ringspot virus	Viruses; ssRNA viruses; ssRNA positive-strand viruses, no DNA stage; Virgaviridae; Tobravirus.
NC_003670	1799	Pepper ringspot virus	Viruses; ssRNA viruses; ssRNA positive-strand viruses, no DNA stage; Virgaviridae; Tobravirus.
NC_003671	2438	Olive latent virus 2	Viruses; ssRNA viruses; ssRNA positive-strand viruses, no DNA stage; Bromoviridae; Oleavirus.
NC_003672	5897	Peanut clump virus	Viruses; ssRNA viruses; ssRNA positive-strand viruses, no DNA stage; Virgaviridae; Pecluvirus.
NC_003673	3128	Olive latent virus 2	Viruses; ssRNA viruses; ssRNA positive-strand viruses, no DNA stage; Bromoviridae; Oleavirus.
NC_003674	2735	Olive latent virus 2	Viruses; ssRNA viruses; ssRNA positive-strand viruses, no DNA stage; Bromoviridae; Oleavirus.
NC_003675	10140	Rio Bravo virus	Viruses; ssRNA viruses; ssRNA positive-strand viruses, no DNA stage; Flaviviridae; Flavivirus; Rio Bravo virus group.
NC_003676	10116	Apoi virus	Viruses; ssRNA viruses; ssRNA positive-strand viruses, no DNA stage; Flaviviridae; Flavivirus; Rio Bravo virus group.
NC_003678	12602	Pestivirus giraffe-1 H138	Viruses; ssRNA viruses; ssRNA positive-strand viruses, no DNA stage; Flaviviridae; Pestivirus.
NC_003679	12333	Border disease virus	Viruses; ssRNA viruses; ssRNA positive-strand viruses, no DNA stage; Flaviviridae; Pestivirus.
NC_003680	5273	Barley yellow dwarf virus-MAV	Viruses; ssRNA viruses; ssRNA positive-strand viruses, no DNA stage; Luteoviridae; Luteovirus.
NC_003687	10839	Powassan virus	Viruses; ssRNA viruses; ssRNA positive-strand viruses, no DNA stage; Flaviviridae; Flavivirus; tick-borne encephalitis virus group.
NC_003688	5669	Cucurbit aphid-borne yellows virus	Viruses; ssRNA viruses; ssRNA positive-strand viruses, no DNA stage; Luteoviridae; Polerovirus.
NC_003689	7383	Cherry virus A	Viruses; ssRNA viruses; ssRNA positive-strand viruses, no DNA stage; Tymovirales; Betaflexiviridae; Trivirinae; Capillovirus.
NC_003690	10943	Langat virus	Viruses; ssRNA viruses; ssRNA positive-strand viruses, no DNA stage; Flaviviridae; Flavivirus; tick-borne encephalitis virus group.
NC_003691	3011	Pariacoto virus	Viruses; ssRNA viruses; ssRNA positive-strand viruses, no DNA stage; Nodaviridae; Alphanodavirus.
NC_003692	1311	Pariacoto virus	Viruses; ssRNA viruses; ssRNA positive-strand viruses, no DNA stage; Nodaviridae; Alphanodavirus.
NC_003693	7362	Beet ringspot virus	Viruses; ssRNA viruses; ssRNA positive-strand viruses, no DNA stage; Picornavirales; Secoviridae; Comovirinae; Nepovirus.
NC_003694	4662	Beet ringspot virus	Viruses; ssRNA viruses; ssRNA positive-strand viruses, no DNA stage; Picornavirales; Secoviridae; Comovirinae; Nepovirus.
NC_003696	4349	Eyach virus	Viruses; dsRNA viruses; Reoviridae; Spinareovirinae; Coltivirus.
NC_003697	3934	Eyach virus	Viruses; dsRNA viruses; Reoviridae; Spinareovirinae; Coltivirus.
NC_003698	3585	Eyach virus	Viruses; dsRNA viruses; Reoviridae; Spinareovirinae; Coltivirus.
NC_003699	3156	Eyach virus	Viruses; dsRNA viruses; Reoviridae; Spinareovirinae; Coltivirus.
NC_003700	2398	Eyach virus	Viruses; dsRNA viruses; Reoviridae; Spinareovirinae; Coltivirus.
NC_003701	2178	Eyach virus	Viruses; dsRNA viruses; Reoviridae; Spinareovirinae; Coltivirus.
NC_003702	2139	Eyach virus	Viruses; dsRNA viruses; Reoviridae; Spinareovirinae; Coltivirus.
NC_003703	2028	Eyach virus	Viruses; dsRNA viruses; Reoviridae; Spinareovirinae; Coltivirus.
NC_003704	1884	Eyach virus	Viruses; dsRNA viruses; Reoviridae; Spinareovirinae; Coltivirus.
NC_003705	1879	Eyach virus	Viruses; dsRNA viruses; Reoviridae; Spinareovirinae; Coltivirus.
NC_003706	1002	Eyach virus	Viruses; dsRNA viruses; Reoviridae; Spinareovirinae; Coltivirus.
NC_003707	678	Eyach virus	Viruses; dsRNA viruses; Reoviridae; Spinareovirinae; Coltivirus.
NC_003710	1781	Discula destructiva virus 2	Viruses; dsRNA viruses; Partitiviridae; Gammapartitivirus.
NC_003711	1611	Discula destructiva virus 2	Viruses; dsRNA viruses; Partitiviridae; Gammapartitivirus.
NC_003714	2948	Pseudomonas phage phi6	Viruses; dsRNA viruses; Cystoviridae; Cystovirus.
NC_003715	6374	Pseudomonas phage phi6	Viruses; dsRNA viruses; Cystoviridae; Cystovirus.
NC_003716	4063	Pseudomonas phage phi6	Viruses; dsRNA viruses; Cystoviridae; Cystovirus.
NC_003723	6043	Potato mop-top virus	Viruses; ssRNA viruses; ssRNA positive-strand viruses, no DNA stage; Virgaviridae; Pomovirus.
NC_003724	3134	Potato mop-top virus	Viruses; ssRNA viruses; ssRNA positive-strand viruses, no DNA stage; Virgaviridae; Pomovirus.
NC_003725	2964	Potato mop-top virus	Viruses; ssRNA viruses; ssRNA positive-strand viruses, no DNA stage; Virgaviridae; Pomovirus.
NC_003728	3572	Rice black streaked dwarf virus	Viruses; dsRNA viruses; Reoviridae; Spinareovirinae; Fijivirus; Fijivirus group 2.
NC_003729	4501	Rice black streaked dwarf virus	Viruses; dsRNA viruses; Reoviridae; Spinareovirinae; Fijivirus; Fijivirus group 2.
NC_003730	2193	Rice black streaked dwarf virus	Viruses; dsRNA viruses; Reoviridae; Spinareovirinae; Fijivirus; Fijivirus group 2.
NC_003731	1900	Rice black streaked dwarf virus	Viruses; dsRNA viruses; Reoviridae; Spinareovirinae; Fijivirus; Fijivirus group 2.
NC_003732	1936	Rice black streaked dwarf virus	Viruses; dsRNA viruses; Reoviridae; Spinareovirinae; Fijivirus; Fijivirus group 2.
NC_003733	1801	Rice black streaked dwarf virus	Viruses; dsRNA viruses; Reoviridae; Spinareovirinae; Fijivirus; Fijivirus group 2.
NC_003734	3812	Rice black streaked dwarf virus	Viruses; dsRNA viruses; Reoviridae; Spinareovirinae; Fijivirus; Fijivirus group 2.
NC_003735	3617	Rice black streaked dwarf virus	Viruses; dsRNA viruses; Reoviridae; Spinareovirinae; Fijivirus; Fijivirus group 2.
NC_003736	3164	Rice black streaked dwarf virus	Viruses; dsRNA viruses; Reoviridae; Spinareovirinae; Fijivirus; Fijivirus group 2.
NC_003737	2645	Rice black streaked dwarf virus	Viruses; dsRNA viruses; Reoviridae; Spinareovirinae; Fijivirus; Fijivirus group 2.
NC_003738	3543	Red clover mottle virus	Viruses; ssRNA viruses; ssRNA positive-strand viruses, no DNA stage; Picornavirales; Secoviridae; Comovirinae; Comovirus.
NC_003739	5449	Raspberry bushy dwarf virus	Viruses; ssRNA viruses; ssRNA positive-strand viruses, no DNA stage; Idaeovirus.
NC_003740	2231	Raspberry bushy dwarf virus	Viruses; ssRNA viruses; ssRNA positive-strand viruses, no DNA stage; Idaeovirus.
NC_003741	6033	Red clover mottle virus	Viruses; ssRNA viruses; ssRNA positive-strand viruses, no DNA stage; Picornavirales; Secoviridae; Comovirinae; Comovirus.
NC_003742	9663	Cocksfoot streak virus	Viruses; ssRNA viruses; ssRNA positive-strand viruses, no DNA stage; Potyviridae; Potyvirus.
NC_003743	5641	Turnip yellows virus	Viruses; ssRNA viruses; ssRNA positive-strand viruses, no DNA stage; Luteoviridae; Polerovirus.
NC_003745	4579	Saccharomyces cerevisiae virus L-A	Viruses; dsRNA viruses; Totiviridae; Totivirus.
NC_003747	4212	Ryegrass mottle virus	Viruses; ssRNA viruses; ssRNA positive-strand viruses, no DNA stage; Sobemovirus.
NC_003749	3849	Rice ragged stunt virus	Viruses; dsRNA viruses; Reoviridae; Spinareovirinae; Oryzavirus.
NC_003750	3808	Rice ragged stunt virus	Viruses; dsRNA viruses; Reoviridae; Spinareovirinae; Oryzavirus.
NC_003751	3699	Rice ragged stunt virus	Viruses; dsRNA viruses; Reoviridae; Spinareovirinae; Oryzavirus.
NC_003752	2157	Rice ragged stunt virus	Viruses; dsRNA viruses; Reoviridae; Spinareovirinae; Oryzavirus.
NC_003753	2157	Rice stripe virus	Viruses; ssRNA viruses; ssRNA negative-strand viruses; unassigned ssRNA negative-strand viruses; Tenuivirus.
NC_003754	3514	Rice stripe virus	Viruses; ssRNA viruses; ssRNA negative-strand viruses; unassigned ssRNA negative-strand viruses; Tenuivirus.
NC_003755	8970	Rice stripe virus	Viruses; ssRNA viruses; ssRNA negative-strand viruses; unassigned ssRNA negative-strand viruses; Tenuivirus.
NC_003756	3890	Red clover necrotic mosaic virus	Viruses; ssRNA viruses; ssRNA positive-strand viruses, no DNA stage; Tombusviridae; Dianthovirus.
NC_003757	1132	Rice ragged stunt virus	Viruses; dsRNA viruses; Reoviridae; Spinareovirinae; Oryzavirus.
NC_003758	1914	Rice ragged stunt virus	Viruses; dsRNA viruses; Reoviridae; Spinareovirinae; Oryzavirus.
NC_003759	2682	Rice ragged stunt virus	Viruses; dsRNA viruses; Reoviridae; Spinareovirinae; Oryzavirus.
NC_003760	1578	Rice dwarf virus	Viruses; dsRNA viruses; Reoviridae; Sedoreovirinae; Phytoreovirus.
NC_003761	2218	Rice dwarf virus	Viruses; dsRNA viruses; Reoviridae; Sedoreovirinae; Phytoreovirus.
NC_003762	2449	Rice dwarf virus	Viruses; dsRNA viruses; Reoviridae; Sedoreovirinae; Phytoreovirus.
NC_003763	1579	Rice dwarf virus	Viruses; dsRNA viruses; Reoviridae; Sedoreovirinae; Phytoreovirus.
NC_003764	1397	Rice dwarf virus	Viruses; dsRNA viruses; Reoviridae; Sedoreovirinae; Phytoreovirus.
NC_003765	1224	Rice dwarf virus	Viruses; dsRNA viruses; Reoviridae; Sedoreovirinae; Phytoreovirus.
NC_003766	1163	Rice dwarf virus	Viruses; dsRNA viruses; Reoviridae; Sedoreovirinae; Phytoreovirus.
NC_003767	1036	Rice dwarf virus	Viruses; dsRNA viruses; Reoviridae; Sedoreovirinae; Phytoreovirus.
NC_003768	1066	Rice dwarf virus	Viruses; dsRNA viruses; Reoviridae; Sedoreovirinae; Phytoreovirus.
NC_003769	1162	Rice ragged stunt virus	Viruses; dsRNA viruses; Reoviridae; Spinareovirinae; Oryzavirus.
NC_003770	1938	Rice ragged stunt virus	Viruses; dsRNA viruses; Reoviridae; Spinareovirinae; Oryzavirus.
NC_003771	3823	Rice ragged stunt virus	Viruses; dsRNA viruses; Reoviridae; Spinareovirinae; Oryzavirus.
NC_003772	3195	Rice dwarf virus	Viruses; dsRNA viruses; Reoviridae; Sedoreovirinae; Phytoreovirus.
NC_003773	4422	Rice dwarf virus	Viruses; dsRNA viruses; Reoviridae; Sedoreovirinae; Phytoreovirus.
NC_003774	3512	Rice dwarf virus	Viruses; dsRNA viruses; Reoviridae; Sedoreovirinae; Phytoreovirus.
NC_003775	1448	Red clover necrotic mosaic virus	Viruses; ssRNA viruses; ssRNA positive-strand viruses, no DNA stage; Tombusviridae; Dianthovirus.
NC_003776	2504	Rice stripe virus	Viruses; ssRNA viruses; ssRNA negative-strand viruses; unassigned ssRNA negative-strand viruses; Tenuivirus.
NC_003779	8797	Plautia stali intestine virus	Viruses; ssRNA viruses; ssRNA positive-strand viruses, no DNA stage; Picornavirales; Dicistroviridae; Triatovirus.
NC_003780	10035	Acyrthosiphon pisum virus	Viruses; ssRNA viruses; ssRNA positive-strand viruses, no DNA stage.
NC_003781	9650	Infectious flacherie virus	Viruses; ssRNA viruses; ssRNA positive-strand viruses, no DNA stage; Picornavirales; Iflaviridae; Iflavirus.
NC_003782	9275	Himetobi P virus	Viruses; ssRNA viruses; ssRNA positive-strand viruses, no DNA stage; Picornavirales; Dicistroviridae; Triatovirus.
NC_003783	9010	Triatoma virus	Viruses; ssRNA viruses; ssRNA positive-strand viruses, no DNA stage; Picornavirales; Dicistroviridae; Triatovirus.
NC_003784	8550	Black queen cell virus	Viruses; ssRNA viruses; ssRNA positive-strand viruses, no DNA stage; Picornavirales; Dicistroviridae; Triatovirus.
NC_003785	6794	Satsuma dwarf virus	Viruses; ssRNA viruses; ssRNA positive-strand viruses, no DNA stage; Picornavirales; Secoviridae; Sadwavirus.
NC_003786	5344	Satsuma dwarf virus	Viruses; ssRNA viruses; ssRNA positive-strand viruses, no DNA stage; Picornavirales; Secoviridae; Sadwavirus.
NC_003787	6812	Apple latent spherical virus	Viruses; ssRNA viruses; ssRNA positive-strand viruses, no DNA stage; Picornavirales; Secoviridae; Cheravirus.
NC_003788	3384	Apple latent spherical virus	Viruses; ssRNA viruses; ssRNA positive-strand viruses, no DNA stage; Picornavirales; Secoviridae; Cheravirus.
NC_003790	6927	Chicken astrovirus	Viruses; ssRNA viruses; ssRNA positive-strand viruses, no DNA stage; Astroviridae; Avastrovirus; unclassified Avastrovirus.
NC_003791	7471	Cycas necrotic stunt virus	Viruses; ssRNA viruses; ssRNA positive-strand viruses, no DNA stage; Picornavirales; Secoviridae; Comovirinae; Nepovirus.
NC_003792	4667	Cycas necrotic stunt virus	Viruses; ssRNA viruses; ssRNA positive-strand viruses, no DNA stage; Picornavirales; Secoviridae; Comovirinae; Nepovirus.
NC_003794	5966	Strawberry mild yellow edge virus	Viruses; ssRNA viruses; ssRNA positive-strand viruses, no DNA stage; Tymovirales; Alphaflexiviridae; Potexvirus.
NC_003795	8832	Shallot virus X	Viruses; ssRNA viruses; ssRNA positive-strand viruses, no DNA stage; Tymovirales; Alphaflexiviridae; Allexivirus.
NC_003797	10818	Sweet potato mild mottle virus	Viruses; ssRNA viruses; ssRNA positive-strand viruses, no DNA stage; Potyviridae; Ipomovirus.
NC_003799	5865	Squash mosaic virus	Viruses; ssRNA viruses; ssRNA positive-strand viruses, no DNA stage; Picornavirales; Secoviridae; Comovirinae; Comovirus.
NC_003800	3354	Squash mosaic virus	Viruses; ssRNA viruses; ssRNA positive-strand viruses, no DNA stage; Picornavirales; Secoviridae; Comovirinae; Comovirus.
NC_003801	2363	Rhizoctonia solani virus 717	Viruses; dsRNA viruses; Partitiviridae; Betapartitivirus.
NC_003802	2206	Rhizoctonia solani virus 717	Viruses; dsRNA viruses; Partitiviridae; Betapartitivirus.
NC_003805	6791	Tobacco rattle virus	Viruses; ssRNA viruses; ssRNA positive-strand viruses, no DNA stage; Virgaviridae; Tobravirus.
NC_003806	3876	Sweet clover necrotic mosaic virus	Viruses; ssRNA viruses; ssRNA positive-strand viruses, no DNA stage; Tombusviridae; Dianthovirus.
NC_003807	1449	Sweet clover necrotic mosaic virus	Viruses; ssRNA viruses; ssRNA positive-strand viruses, no DNA stage; Tombusviridae; Dianthovirus.
NC_003808	3439	Spinach latent virus	Viruses; ssRNA viruses; ssRNA positive-strand viruses, no DNA stage; Bromoviridae; Ilarvirus.
NC_003809	2939	Spinach latent virus	Viruses; ssRNA viruses; ssRNA positive-strand viruses, no DNA stage; Bromoviridae; Ilarvirus.
NC_003810	2310	Spinach latent virus	Viruses; ssRNA viruses; ssRNA positive-strand viruses, no DNA stage; Bromoviridae; Ilarvirus.
NC_003811	3855	Tobacco rattle virus	Viruses; ssRNA viruses; ssRNA positive-strand viruses, no DNA stage; Virgaviridae; Tobravirus.
NC_003820	5845	White clover mosaic virus	Viruses; ssRNA viruses; ssRNA positive-strand viruses, no DNA stage; Tymovirales; Alphaflexiviridae; Potexvirus.
NC_003821	4054	Turnip crinkle virus	Viruses; ssRNA viruses; ssRNA positive-strand viruses, no DNA stage; Tombusviridae; Betacarmovirus.
NC_003823	6099	Ustilago maydis virus H1	Viruses; dsRNA viruses; Totiviridae; Totivirus.
NC_003824	4647	Trichomonas vaginalis virus	Viruses; dsRNA viruses; Totiviridae.
NC_003832	8917	Watermelon silver mottle virus	Viruses; ssRNA viruses; ssRNA negative-strand viruses; Bunyaviridae; Tospovirus.
NC_003833	3459	Tulare apple mosaic virus	Viruses; ssRNA viruses; ssRNA positive-strand viruses, no DNA stage; Bromoviridae; Ilarvirus.
NC_003834	2944	Tulare apple mosaic virus	Viruses; ssRNA viruses; ssRNA positive-strand viruses, no DNA stage; Bromoviridae; Ilarvirus.
NC_003835	2229	Tulare apple mosaic virus	Viruses; ssRNA viruses; ssRNA positive-strand viruses, no DNA stage; Bromoviridae; Ilarvirus.
NC_003836	2386	Tomato aspermy virus	Viruses; ssRNA viruses; ssRNA positive-strand viruses, no DNA stage; Bromoviridae; Cucumovirus.
NC_003837	3410	Tomato aspermy virus	Viruses; ssRNA viruses; ssRNA positive-strand viruses, no DNA stage; Bromoviridae; Cucumovirus.
NC_003838	3074	Tomato aspermy virus	Viruses; ssRNA viruses; ssRNA positive-strand viruses, no DNA stage; Bromoviridae; Cucumovirus.
NC_003839	7271	Tomato ringspot virus	Viruses; ssRNA viruses; ssRNA positive-strand viruses, no DNA stage; Picornavirales; Secoviridae; Comovirinae; Nepovirus.
NC_003840	8214	Tomato ringspot virus	Viruses; ssRNA viruses; ssRNA positive-strand viruses, no DNA stage; Picornavirales; Secoviridae; Comovirinae; Nepovirus.
NC_003841	4880	Watermelon silver mottle virus	Viruses; ssRNA viruses; ssRNA negative-strand viruses; Bunyaviridae; Tospovirus.
NC_003842	2926	Tobacco streak virus	Viruses; ssRNA viruses; ssRNA positive-strand viruses, no DNA stage; Bromoviridae; Ilarvirus.
NC_003843	3534	Watermelon silver mottle virus	Viruses; ssRNA viruses; ssRNA negative-strand viruses; Bunyaviridae; Tospovirus.
NC_003844	3491	Tobacco streak virus	Viruses; ssRNA viruses; ssRNA positive-strand viruses, no DNA stage; Bromoviridae; Ilarvirus.
NC_003845	2205	Tobacco streak virus	Viruses; ssRNA viruses; ssRNA positive-strand viruses, no DNA stage; Bromoviridae; Ilarvirus.
NC_003849	6128	Plantago asiatica mosaic virus	Viruses; ssRNA viruses; ssRNA positive-strand viruses, no DNA stage; Tymovirales; Alphaflexiviridae; Potexvirus.
NC_003852	6507	Obuda pepper virus	Viruses; ssRNA viruses; ssRNA positive-strand viruses, no DNA stage; Virgaviridae; Tobamovirus.
NC_003853	4253	Pea enation mosaic virus-2	Viruses; ssRNA viruses; ssRNA positive-strand viruses, no DNA stage; Tombusviridae; Umbravirus.
NC_003870	8146	Sugarcane striate mosaic-associated virus	Viruses; ssRNA viruses; ssRNA positive-strand viruses, no DNA stage; Tymovirales; Betaflexiviridae; unassigned Betaflexiviridae.
NC_003871	2835	Carrot red leaf luteovirus associated RNA	Viruses; ssRNA viruses; ssRNA positive-strand viruses, no DNA stage.
NC_003873	4674	Trichomonas vaginalis virus 2	Viruses; dsRNA viruses; Totiviridae; Trichomonasvirus.
NC_003874	3157	Zygosaccharomyces bailii virus Z	Viruses; dsRNA viruses; Amalgaviridae; unclassified Amalgaviridae.
NC_003876	5133	Gremmeniella abietina RNA virus L1	Viruses; dsRNA viruses; Totiviridae; Victorivirus.
NC_003877	8747	Citrus leaf blotch virus	Viruses; ssRNA viruses; ssRNA positive-strand viruses, no DNA stage; Tymovirales; Betaflexiviridae; Trivirinae; Citrivirus.
NC_003878	6513	Zucchini green mottle mosaic virus	Viruses; ssRNA viruses; ssRNA positive-strand viruses, no DNA stage; Virgaviridae; Tobamovirus.
NC_003883	2185	Fusarium poae virus 1	Viruses; dsRNA viruses; Partitiviridae; Betapartitivirus.
NC_003884	2203	Fusarium poae virus 1	Viruses; dsRNA viruses; Partitiviridae; Betapartitivirus.
NC_003885	1645	Fusarium solani virus 1	Viruses; dsRNA viruses; Partitiviridae; Gammapartitivirus.
NC_003886	1445	Fusarium solani virus 1	Viruses; dsRNA viruses; Partitiviridae; Gammapartitivirus.
NC_003899	11675	Eastern equine encephalitis virus	Viruses; ssRNA viruses; ssRNA positive-strand viruses, no DNA stage; Togaviridae; Alphavirus; EEEV complex.
NC_003900	11824	Aura virus	Viruses; ssRNA viruses; ssRNA positive-strand viruses, no DNA stage; Togaviridae; Alphavirus.
NC_003908	11484	Western equine encephalitis virus	Viruses; ssRNA viruses; ssRNA positive-strand viruses, no DNA stage; Togaviridae; Alphavirus; WEEV complex.
NC_003924	9185	Cricket paralysis virus	Viruses; ssRNA viruses; ssRNA positive-strand viruses, no DNA stage; Picornavirales; Dicistroviridae; Cripavirus.
NC_003930	11919	Salmon pancreas disease virus	Viruses; ssRNA viruses; ssRNA positive-strand viruses, no DNA stage; Togaviridae; Alphavirus.
NC_003976	7590	Ljungan virus	Viruses; ssRNA viruses; ssRNA positive-strand viruses, no DNA stage; Picornavirales; Picornaviridae; Parechovirus; unclassified Parechovirus.
NC_003982	7734	Equine rhinitis A virus	Viruses; ssRNA viruses; ssRNA positive-strand viruses, no DNA stage; Picornavirales; Picornaviridae; Aphthovirus.
NC_003985	7117	Porcine teschovirus	Viruses; ssRNA viruses; ssRNA positive-strand viruses, no DNA stage; Picornavirales; Picornaviridae; Teschovirus.
NC_003987	7491	Porcine sapelovirus 1	Viruses; ssRNA viruses; ssRNA positive-strand viruses, no DNA stage; Picornavirales; Picornaviridae; Sapelovirus; Sapelovirus A.
NC_003988	7374	Enterovirus H	Viruses; ssRNA viruses; ssRNA positive-strand viruses, no DNA stage; Picornavirales; Picornaviridae; Enterovirus.
NC_003990	7055	Avian encephalomyelitis virus	Viruses; ssRNA viruses; ssRNA positive-strand viruses, no DNA stage; Picornavirales; Picornaviridae; Tremovirus.
NC_003996	10053	Tamana bat virus	Viruses; ssRNA viruses; ssRNA positive-strand viruses, no DNA stage; Flaviviridae; Flavivirus.
NC_004006	2293	Broad bean mottle virus	Viruses; ssRNA viruses; ssRNA positive-strand viruses, no DNA stage; Bromoviridae; Bromovirus.
NC_004007	2799	Broad bean mottle virus	Viruses; ssRNA viruses; ssRNA positive-strand viruses, no DNA stage; Bromoviridae; Bromovirus.
NC_004008	3158	Broad bean mottle virus	Viruses; ssRNA viruses; ssRNA positive-strand viruses, no DNA stage; Bromoviridae; Bromovirus.
NC_004010	9848	Potato virus V	Viruses; ssRNA viruses; ssRNA positive-strand viruses, no DNA stage; Potyviridae; Potyvirus.
NC_004011	10142	Leek yellow stripe virus	Viruses; ssRNA viruses; ssRNA positive-strand viruses, no DNA stage; Potyviridae; Potyvirus.
NC_004012	8451	Garlic virus E	Viruses; ssRNA viruses; ssRNA positive-strand viruses, no DNA stage; Tymovirales; Alphaflexiviridae; Allexivirus.
NC_004013	9465	Cowpea aphid-borne mosaic virus	Viruses; ssRNA viruses; ssRNA positive-strand viruses, no DNA stage; Potyviridae; Potyvirus.
NC_004014	6878	Sorghum chlorotic spot virus	Viruses; ssRNA viruses; ssRNA positive-strand viruses, no DNA stage; Virgaviridae; Furovirus.
NC_004015	3418	Sorghum chlorotic spot virus	Viruses; ssRNA viruses; ssRNA positive-strand viruses, no DNA stage; Virgaviridae; Furovirus.
NC_004016	7550	Oat mosaic virus	Viruses; ssRNA viruses; ssRNA positive-strand viruses, no DNA stage; Potyviridae; Bymovirus.
NC_004017	2284	Oat mosaic virus	Viruses; ssRNA viruses; ssRNA positive-strand viruses, no DNA stage; Potyviridae; Bymovirus.
NC_004018	1782	Gremmeniella abietina RNA virus MS1	Viruses; dsRNA viruses; Partitiviridae; Gammapartitivirus.
NC_004019	1586	Gremmeniella abietina RNA virus MS1	Viruses; dsRNA viruses; Partitiviridae; Gammapartitivirus.
NC_004020	1186	Gremmeniella abietina RNA virus MS1	Viruses; dsRNA viruses; Partitiviridae; Gammapartitivirus.
NC_004034	4844	Trichomonas vaginalis virus 3	Viruses; dsRNA viruses; Totiviridae; Trichomonasvirus.
NC_004035	9624	Sorghum mosaic virus	Viruses; ssRNA viruses; ssRNA positive-strand viruses, no DNA stage; Potyviridae; Potyvirus.
NC_004039	9585	Potato virus A	Viruses; ssRNA viruses; ssRNA positive-strand viruses, no DNA stage; Potyviridae; Potyvirus.
NC_004045	2843	Beet western yellows ST9 associated virus	Viruses; ssRNA viruses; ssRNA positive-strand viruses, no DNA stage.
NC_004046	2728	Cryphonectria parasitica mitovirus 1-NB631	Viruses; ssRNA viruses; ssRNA positive-strand viruses, no DNA stage; Narnaviridae; Mitovirus; unclassified Mitovirus.
NC_004047	9612	Bean common mosaic necrosis virus	Viruses; ssRNA viruses; ssRNA positive-strand viruses, no DNA stage; Potyviridae; Potyvirus.
NC_004049	2617	Ophiostoma mitovirus 3a	Viruses; ssRNA viruses; ssRNA positive-strand viruses, no DNA stage; Narnaviridae; Mitovirus.
NC_004050	2891	Saccharomyces 23S RNA narnavirus	Viruses; ssRNA viruses; ssRNA positive-strand viruses, no DNA stage; Narnaviridae; Narnavirus.
NC_004051	2514	Saccharomyces 20S RNA narnavirus	Viruses; ssRNA viruses; ssRNA positive-strand viruses, no DNA stage; Narnaviridae; Narnavirus.
NC_004052	2599	Ophiostoma mitovirus 4	Viruses; ssRNA viruses; ssRNA positive-strand viruses, no DNA stage; Narnaviridae; Mitovirus.
NC_004053	2474	Ophiostoma mitovirus 5	Viruses; ssRNA viruses; ssRNA positive-strand viruses, no DNA stage; Narnaviridae; Mitovirus.
NC_004054	2343	Ophiostoma mitovirus 6	Viruses; ssRNA viruses; ssRNA positive-strand viruses, no DNA stage; Narnaviridae; Mitovirus.
NC_004060	4132	Southern bean mosaic virus	Viruses; ssRNA viruses; ssRNA positive-strand viruses, no DNA stage; Sobemovirus.
NC_004063	6318	Turnip yellow mosaic virus	Viruses; ssRNA viruses; ssRNA positive-strand viruses, no DNA stage; Tymovirales; Tymoviridae; Tymovirus.
NC_004064	7453	Calicivirus strain NB	Viruses; ssRNA viruses; ssRNA positive-strand viruses, no DNA stage; Caliciviridae; Nebovirus.
NC_004067	6450	Pepino mosaic virus	Viruses; ssRNA viruses; ssRNA positive-strand viruses, no DNA stage; Tymovirales; Alphaflexiviridae; Potexvirus.
NC_004074	15522	Tioman virus	Viruses; ssRNA viruses; ssRNA negative-strand viruses; Mononegavirales; Paramyxoviridae; Rubulavirus; unclassified Rubulavirus.
NC_004102	9646	Hepatitis C virus	Viruses; ssRNA viruses; ssRNA positive-strand viruses, no DNA stage; Flaviviridae; Hepacivirus.
NC_004106	6524	Paprika mild mottle virus	Viruses; ssRNA viruses; ssRNA positive-strand viruses, no DNA stage; Virgaviridae; Tobamovirus.
NC_004108	6980	La Crosse virus	Viruses; ssRNA viruses; ssRNA negative-strand viruses; Bunyaviridae; Orthobunyavirus.
NC_004109	4527	La Crosse virus	Viruses; ssRNA viruses; ssRNA negative-strand viruses; Bunyaviridae; Orthobunyavirus.
NC_004110	984	La Crosse virus	Viruses; ssRNA viruses; ssRNA negative-strand viruses; Bunyaviridae; Orthobunyavirus.
NC_004119	10690	Montana myotis leukoencephalitis virus	Viruses; ssRNA viruses; ssRNA positive-strand viruses, no DNA stage; Flaviviridae; Flavivirus.
NC_004120	3252	Spring beauty latent virus	Viruses; ssRNA viruses; ssRNA positive-strand viruses, no DNA stage; Bromoviridae; Bromovirus.
NC_004121	2898	Spring beauty latent virus	Viruses; ssRNA viruses; ssRNA positive-strand viruses, no DNA stage; Bromoviridae; Bromovirus.
NC_004122	2213	Spring beauty latent virus	Viruses; ssRNA viruses; ssRNA positive-strand viruses, no DNA stage; Bromoviridae; Bromovirus.
NC_004123	9407	Sweet potato chlorotic stunt virus	Viruses; ssRNA viruses; ssRNA positive-strand viruses, no DNA stage; Closteroviridae; Crinivirus.
NC_004124	8223	Sweet potato chlorotic stunt virus	Viruses; ssRNA viruses; ssRNA positive-strand viruses, no DNA stage; Closteroviridae; Crinivirus.
NC_004142	3096	Boolarra virus	Viruses; ssRNA viruses; ssRNA positive-strand viruses, no DNA stage; Nodaviridae; Alphanodavirus.
NC_004144	1400	Flock house virus	Viruses; ssRNA viruses; ssRNA positive-strand viruses, no DNA stage; Nodaviridae; Alphanodavirus.
NC_004145	1305	Boolarra virus	Viruses; ssRNA viruses; ssRNA positive-strand viruses, no DNA stage; Nodaviridae; Alphanodavirus.
NC_004146	3107	Flock house virus	Viruses; ssRNA viruses; ssRNA positive-strand viruses, no DNA stage; Nodaviridae; Alphanodavirus.
NC_004148	13335	Human metapneumovirus	Viruses; ssRNA viruses; ssRNA negative-strand viruses; Mononegavirales; Pneumoviridae; Metapneumovirus.
NC_004157	1716	Dugbe nairovirus	Viruses; ssRNA viruses; ssRNA negative-strand viruses; Bunyaviridae; Nairovirus.
NC_004158	4888	Dugbe nairovirus	Viruses; ssRNA viruses; ssRNA negative-strand viruses; Bunyaviridae; Nairovirus.
NC_004159	12255	Dugbe nairovirus	Viruses; ssRNA viruses; ssRNA negative-strand viruses; Bunyaviridae; Nairovirus.
NC_004161	18891	Reston ebolavirus	Viruses; ssRNA viruses; ssRNA negative-strand viruses; Mononegavirales; Filoviridae; Ebolavirus.
NC_004162	11826	Chikungunya virus	Viruses; ssRNA viruses; ssRNA positive-strand viruses, no DNA stage; Togaviridae; Alphavirus; SFV complex.
NC_004168	2976	Yellowtail ascites virus	Viruses; dsRNA viruses; Birnaviridae; Aquabirnavirus.
NC_004169	3243	Drosophila x virus	Viruses; dsRNA viruses; Birnaviridae; Entomobirnavirus.
NC_004170	2981	Pseudomonas phage phi13	Viruses; dsRNA viruses; Cystoviridae.
NC_004171	4213	Pseudomonas phage phi13	Viruses; dsRNA viruses; Cystoviridae.
NC_004172	6458	Pseudomonas phage phi13	Viruses; dsRNA viruses; Cystoviridae.
NC_004173	6751	Pseudomonas phage phi12	Viruses; dsRNA viruses; Cystoviridae.
NC_004174	2322	Pseudomonas phage phi12	Viruses; dsRNA viruses; Cystoviridae.
NC_004175	4100	Pseudomonas phage phi12	Viruses; dsRNA viruses; Cystoviridae.
NC_004176	2735	Yellowtail ascites virus	Viruses; dsRNA viruses; Birnaviridae; Aquabirnavirus.
NC_004177	3360	Drosophila x virus	Viruses; dsRNA viruses; Birnaviridae; Entomobirnavirus.
NC_004178	3183	Infectious bursal disease virus	Viruses; dsRNA viruses; Birnaviridae; Avibirnavirus.
NC_004179	2715	Infectious bursal disease virus	Viruses; dsRNA viruses; Birnaviridae; Avibirnavirus.
NC_004180	1884	Colorado tick fever virus	Viruses; dsRNA viruses; Reoviridae; Spinareovirinae; Coltivirus.
NC_004181	4350	Colorado tick fever virus	Viruses; dsRNA viruses; Reoviridae; Spinareovirinae; Coltivirus.
NC_004182	3909	Colorado tick fever virus	Viruses; dsRNA viruses; Reoviridae; Spinareovirinae; Coltivirus.
NC_004183	3586	Colorado tick fever virus	Viruses; dsRNA viruses; Reoviridae; Spinareovirinae; Coltivirus.
NC_004184	3157	Colorado tick fever virus	Viruses; dsRNA viruses; Reoviridae; Spinareovirinae; Coltivirus.
NC_004185	2432	Colorado tick fever virus	Viruses; dsRNA viruses; Reoviridae; Spinareovirinae; Coltivirus.
NC_004186	2141	Colorado tick fever virus	Viruses; dsRNA viruses; Reoviridae; Spinareovirinae; Coltivirus.
NC_004187	2133	Colorado tick fever virus	Viruses; dsRNA viruses; Reoviridae; Spinareovirinae; Coltivirus.
NC_004188	2029	Colorado tick fever virus	Viruses; dsRNA viruses; Reoviridae; Spinareovirinae; Coltivirus.
NC_004189	1880	Colorado tick fever virus	Viruses; dsRNA viruses; Reoviridae; Spinareovirinae; Coltivirus.
NC_004190	675	Colorado tick fever virus	Viruses; dsRNA viruses; Reoviridae; Spinareovirinae; Coltivirus.
NC_004191	998	Colorado tick fever virus	Viruses; dsRNA viruses; Reoviridae; Spinareovirinae; Coltivirus.
NC_004198	862	Banna virus strain JKT-6423	Viruses; dsRNA viruses; Reoviridae; Sedoreovirinae; Seadornavirus.
NC_004199	756	Kadipiro virus	Viruses; dsRNA viruses; Reoviridae; Sedoreovirinae; Seadornavirus.
NC_004200	867	Banna virus strain JKT-6423	Viruses; dsRNA viruses; Reoviridae; Sedoreovirinae; Seadornavirus.
NC_004201	977	Banna virus strain JKT-6423	Viruses; dsRNA viruses; Reoviridae; Sedoreovirinae; Seadornavirus.
NC_004202	1101	Banna virus strain JKT-6423	Viruses; dsRNA viruses; Reoviridae; Sedoreovirinae; Seadornavirus.
NC_004203	1119	Banna virus strain JKT-6423	Viruses; dsRNA viruses; Reoviridae; Sedoreovirinae; Seadornavirus.
NC_004204	1136	Banna virus strain JKT-6423	Viruses; dsRNA viruses; Reoviridae; Sedoreovirinae; Seadornavirus.
NC_004205	894	Kadipiro virus	Viruses; dsRNA viruses; Reoviridae; Sedoreovirinae; Seadornavirus.
NC_004206	946	Kadipiro virus	Viruses; dsRNA viruses; Reoviridae; Sedoreovirinae; Seadornavirus.
NC_004207	1054	Kadipiro virus	Viruses; dsRNA viruses; Reoviridae; Sedoreovirinae; Seadornavirus.
NC_004208	1114	Kadipiro virus	Viruses; dsRNA viruses; Reoviridae; Sedoreovirinae; Seadornavirus.
NC_004209	1259	Kadipiro virus	Viruses; dsRNA viruses; Reoviridae; Sedoreovirinae; Seadornavirus.
NC_004210	3774	Kadipiro virus	Viruses; dsRNA viruses; Reoviridae; Sedoreovirinae; Seadornavirus.
NC_004211	3747	Banna virus strain JKT-6423	Viruses; dsRNA viruses; Reoviridae; Sedoreovirinae; Seadornavirus.
NC_004212	3035	Kadipiro virus	Viruses; dsRNA viruses; Reoviridae; Sedoreovirinae; Seadornavirus.
NC_004213	2415	Kadipiro virus	Viruses; dsRNA viruses; Reoviridae; Sedoreovirinae; Seadornavirus.
NC_004214	2121	Kadipiro virus	Viruses; dsRNA viruses; Reoviridae; Sedoreovirinae; Seadornavirus.
NC_004215	1947	Kadipiro virus	Viruses; dsRNA viruses; Reoviridae; Sedoreovirinae; Seadornavirus.
NC_004216	1670	Kadipiro virus	Viruses; dsRNA viruses; Reoviridae; Sedoreovirinae; Seadornavirus.
NC_004217	3048	Banna virus strain JKT-6423	Viruses; dsRNA viruses; Reoviridae; Sedoreovirinae; Seadornavirus.
NC_004218	2400	Banna virus strain JKT-6423	Viruses; dsRNA viruses; Reoviridae; Sedoreovirinae; Seadornavirus.
NC_004219	2038	Banna virus strain JKT-6423	Viruses; dsRNA viruses; Reoviridae; Sedoreovirinae; Seadornavirus.
NC_004220	1716	Banna virus strain JKT-6423	Viruses; dsRNA viruses; Reoviridae; Sedoreovirinae; Seadornavirus.
NC_004221	1671	Banna virus strain JKT-6423	Viruses; dsRNA viruses; Reoviridae; Sedoreovirinae; Seadornavirus.
NC_004291	6680	Lymphocytic choriomeningitis mammarenavirus	Viruses; ssRNA viruses; ssRNA negative-strand viruses; Arenaviridae; Mammarenavirus.
NC_004292	7102	Tacaribe mammarenavirus	Viruses; ssRNA viruses; ssRNA negative-strand viruses; Arenaviridae; Mammarenavirus.
NC_004293	3432	Tacaribe mammarenavirus	Viruses; ssRNA viruses; ssRNA negative-strand viruses; Arenaviridae; Mammarenavirus.
NC_004294	3376	Lymphocytic choriomeningitis mammarenavirus	Viruses; ssRNA viruses; ssRNA negative-strand viruses; Arenaviridae; Mammarenavirus.
NC_004296	3402	Lassa mammarenavirus	Viruses; ssRNA viruses; ssRNA negative-strand viruses; Arenaviridae; Mammarenavirus.
NC_004297	7279	Lassa mammarenavirus	Viruses; ssRNA viruses; ssRNA negative-strand viruses; Arenaviridae; Mammarenavirus.
NC_004301	4276	Enterobacteria phage FI sensu lato	Viruses; ssRNA viruses; ssRNA positive-strand viruses, no DNA stage; Leviviridae; Allolevivirus.
NC_004322	6056	Tulip virus X	Viruses; ssRNA viruses; ssRNA positive-strand viruses, no DNA stage; Tymovirales; Alphaflexiviridae; Potexvirus.
NC_004346	4258	Subterranean clover mottle virus	Viruses; ssRNA viruses; ssRNA positive-strand viruses, no DNA stage; Sobemovirus.
NC_004355	10685	Alkhumra hemorrhagic fever virus	Viruses; ssRNA viruses; ssRNA positive-strand viruses, no DNA stage; Flaviviridae; Flavivirus; tick-borne encephalitis virus group.
NC_004362	3332	Prunus necrotic ringspot virus	Viruses; ssRNA viruses; ssRNA positive-strand viruses, no DNA stage; Bromoviridae; Ilarvirus.
NC_004363	2591	Prunus necrotic ringspot virus	Viruses; ssRNA viruses; ssRNA positive-strand viruses, no DNA stage; Bromoviridae; Ilarvirus.
NC_004364	1957	Prunus necrotic ringspot virus	Viruses; ssRNA viruses; ssRNA positive-strand viruses, no DNA stage; Bromoviridae; Ilarvirus.
NC_004365	9812	Aphid lethal paralysis virus	Viruses; ssRNA viruses; ssRNA positive-strand viruses, no DNA stage; Picornavirales; Dicistroviridae; Cripavirus.
NC_004366	4152	Tobacco bushy top virus	Viruses; ssRNA viruses; ssRNA positive-strand viruses, no DNA stage; Tombusviridae; Umbravirus.
NC_004421	8374	Bovine kobuvirus	Viruses; ssRNA viruses; ssRNA positive-strand viruses, no DNA stage; Picornavirales; Picornaviridae; Kobuvirus; unclassified Kobuvirus.
NC_004422	6303	Youcai mosaic virus	Viruses; ssRNA viruses; ssRNA positive-strand viruses, no DNA stage; Virgaviridae; Tobamovirus.
NC_004423	5600	Broad bean necrosis virus	Viruses; ssRNA viruses; ssRNA positive-strand viruses, no DNA stage; Virgaviridae; Pomovirus.
NC_004424	2831	Broad bean necrosis virus	Viruses; ssRNA viruses; ssRNA positive-strand viruses, no DNA stage; Virgaviridae; Pomovirus.
NC_004425	2417	Broad bean necrosis virus	Viruses; ssRNA viruses; ssRNA positive-strand viruses, no DNA stage; Virgaviridae; Pomovirus.
NC_004426	9878	Wild potato mosaic virus	Viruses; ssRNA viruses; ssRNA positive-strand viruses, no DNA stage; Potyviridae; Potyvirus.
NC_004439	7358	Tomato black ring virus	Viruses; ssRNA viruses; ssRNA positive-strand viruses, no DNA stage; Picornavirales; Secoviridae; Comovirinae; Nepovirus.
NC_004440	4633	Tomato black ring virus	Viruses; ssRNA viruses; ssRNA positive-strand viruses, no DNA stage; Picornavirales; Secoviridae; Comovirinae; Nepovirus.
NC_004441	7388	Porcine enterovirus 9	Viruses; ssRNA viruses; ssRNA positive-strand viruses, no DNA stage; Picornavirales; Picornaviridae; Enterovirus; Enterovirus G.
NC_004451	8126	Simian sapelovirus 1	Viruses; ssRNA viruses; ssRNA positive-strand viruses, no DNA stage; Picornavirales; Picornaviridae; Sapelovirus.
NC_004452	3644	Beet black scorch virus	Viruses; ssRNA viruses; ssRNA positive-strand viruses, no DNA stage; Tombusviridae; Betanecrovirus.
NC_004541	8289	Walrus calicivirus	Viruses; ssRNA viruses; ssRNA positive-strand viruses, no DNA stage; Caliciviridae; Vesivirus.
NC_004542	8513	Canine calicivirus	Viruses; ssRNA viruses; ssRNA positive-strand viruses, no DNA stage; Caliciviridae; Vesivirus; unclassified Vesivirus.
NC_004553	4086	Turnip rosette virus	Viruses; ssRNA viruses; ssRNA positive-strand viruses, no DNA stage; Sobemovirus.
NC_004560	5784	Oyster mushroom spherical virus	Viruses; ssRNA viruses; ssRNA positive-strand viruses, no DNA stage.
NC_004573	9899	Peru tomato mosaic virus	Viruses; ssRNA viruses; ssRNA positive-strand viruses, no DNA stage; Potyviridae; Potyvirus.
NC_004579	6610	Mamastrovirus 10	Viruses; ssRNA viruses; ssRNA positive-strand viruses, no DNA stage; Astroviridae; Mamastrovirus.
NC_004666	5685	Barley yellow dwarf virus-GAV	Viruses; ssRNA viruses; ssRNA positive-strand viruses, no DNA stage; Luteoviridae; Luteovirus; unclassified Luteovirus.
NC_004714	5533	Sclerophthora macrospora virus B	Viruses; ssRNA viruses; ssRNA positive-strand viruses, no DNA stage.
NC_004718	29751	SARS coronavirus	Viruses; ssRNA viruses; ssRNA positive-strand viruses, no DNA stage; Nidovirales; Coronaviridae; Coronavirinae; Betacoronavirus.
NC_004724	16527	Grapevine rootstock stem lesion associated virus	Viruses; ssRNA viruses; ssRNA positive-strand viruses, no DNA stage; Closteroviridae; Closterovirus; unclassified Closterovirus.
NC_004725	4576	Cucumber Bulgarian virus	Viruses; ssRNA viruses; ssRNA positive-strand viruses, no DNA stage; Tombusviridae; Tombusvirus.
NC_004729	5841	Indian peanut clump virus	Viruses; ssRNA viruses; ssRNA positive-strand viruses, no DNA stage; Virgaviridae; Pecluvirus.
NC_004730	4507	Indian peanut clump virus	Viruses; ssRNA viruses; ssRNA positive-strand viruses, no DNA stage; Virgaviridae; Pecluvirus.
NC_004750	5677	Barley yellow dwarf virus-PAV	Viruses; ssRNA viruses; ssRNA positive-strand viruses, no DNA stage; Luteoviridae; Luteovirus.
NC_004751	5723	Cereal yellow dwarf virus-RPV	Viruses; ssRNA viruses; ssRNA positive-strand viruses, no DNA stage; Luteoviridae; Polerovirus.
NC_004752	9608	Yam mosaic virus	Viruses; ssRNA viruses; ssRNA positive-strand viruses, no DNA stage; Potyviridae; Potyvirus.
NC_004807	9524	Kashmir bee virus	Viruses; ssRNA viruses; ssRNA positive-strand viruses, no DNA stage; Picornavirales; Dicistroviridae; Aparavirus.
NC_004809	9123	Cucurbit yellow stunting disorder virus	Viruses; ssRNA viruses; ssRNA positive-strand viruses, no DNA stage; Closteroviridae; Crinivirus.
NC_004810	7976	Cucurbit yellow stunting disorder virus	Viruses; ssRNA viruses; ssRNA positive-strand viruses, no DNA stage; Closteroviridae; Crinivirus.
NC_004830	10140	Deformed wing virus	Viruses; ssRNA viruses; ssRNA positive-strand viruses, no DNA stage; Picornavirales; Iflaviridae; Iflavirus.
NC_004905	1557	Influenza A virus (A/Hong Kong/1073/99(H9N2))	Viruses; ssRNA viruses; ssRNA negative-strand viruses; Orthomyxoviridae; Influenzavirus A.
NC_004906	890	Influenza A virus (A/Hong Kong/1073/99(H9N2))	Viruses; ssRNA viruses; ssRNA negative-strand viruses; Orthomyxoviridae; Influenzavirus A.
NC_004907	1025	Influenza A virus (A/Hong Kong/1073/99(H9N2))	Viruses; ssRNA viruses; ssRNA negative-strand viruses; Orthomyxoviridae; Influenzavirus A.
NC_004908	1714	Influenza A virus (A/Hong Kong/1073/99(H9N2))	Viruses; ssRNA viruses; ssRNA negative-strand viruses; Orthomyxoviridae; Influenzavirus A.
NC_004909	1418	Influenza A virus (A/Hong Kong/1073/99(H9N2))	Viruses; ssRNA viruses; ssRNA negative-strand viruses; Orthomyxoviridae; Influenzavirus A.
NC_004910	2341	Influenza A virus (A/Hong Kong/1073/99(H9N2))	Viruses; ssRNA viruses; ssRNA negative-strand viruses; Orthomyxoviridae; Influenzavirus A.
NC_004911	2328	Influenza A virus (A/Hong Kong/1073/99(H9N2))	Viruses; ssRNA viruses; ssRNA negative-strand viruses; Orthomyxoviridae; Influenzavirus A.
NC_004912	2225	Influenza A virus (A/Hong Kong/1073/99(H9N2))	Viruses; ssRNA viruses; ssRNA negative-strand viruses; Orthomyxoviridae; Influenzavirus A.
NC_004995	4048	Pea stem necrosis virus	Viruses; ssRNA viruses; ssRNA positive-strand viruses, no DNA stage; Tombusviridae; Gammacarmovirus.
NC_005028	10155	Papaya leaf distortion mosaic virus	Viruses; ssRNA viruses; ssRNA positive-strand viruses, no DNA stage; Potyviridae; Potyvirus.
NC_005029	10538	Onion yellow dwarf virus	Viruses; ssRNA viruses; ssRNA positive-strand viruses, no DNA stage; Potyviridae; Potyvirus.
NC_005036	15192	Goose paramyxovirus SF02	Viruses; ssRNA viruses; ssRNA negative-strand viruses; Mononegavirales; Paramyxoviridae; Avulavirus; unclassified Avulavirus.
NC_005039	10857	Yokose virus	Viruses; ssRNA viruses; ssRNA positive-strand viruses, no DNA stage; Flaviviridae; Flavivirus; Ntaya virus group.
NC_005062	10787	Omsk hemorrhagic fever virus	Viruses; ssRNA viruses; ssRNA positive-strand viruses, no DNA stage; Flaviviridae; Flavivirus; tick-borne encephalitis virus group.
NC_005064	11375	Kamiti River virus	Viruses; ssRNA viruses; ssRNA positive-strand viruses, no DNA stage; Flaviviridae; Flavivirus.
NC_005065	15045	Little cherry virus 2	Viruses; ssRNA viruses; ssRNA positive-strand viruses, no DNA stage; Closteroviridae; Ampelovirus.
NC_005074	5207	Helicobasidium mompa totivirus 1-17	Viruses; dsRNA viruses; Totiviridae; Victorivirus.
NC_005075	2096	Helicobasidium mompa totivirus 1-17	Viruses; dsRNA viruses; Totiviridae; Victorivirus.
NC_005077	3343	Guanarito mammarenavirus	Viruses; ssRNA viruses; ssRNA negative-strand viruses; Arenaviridae; Mammarenavirus.
NC_005078	3439	Machupo mammarenavirus	Viruses; ssRNA viruses; ssRNA negative-strand viruses; Arenaviridae; Mammarenavirus.
NC_005079	7196	Machupo mammarenavirus	Viruses; ssRNA viruses; ssRNA negative-strand viruses; Arenaviridae; Mammarenavirus.
NC_005080	7114	Junin mammarenavirus	Viruses; ssRNA viruses; ssRNA negative-strand viruses; Arenaviridae; Mammarenavirus.
NC_005081	3411	Junin mammarenavirus	Viruses; ssRNA viruses; ssRNA negative-strand viruses; Arenaviridae; Mammarenavirus.
NC_005082	7081	Guanarito mammarenavirus	Viruses; ssRNA viruses; ssRNA negative-strand viruses; Arenaviridae; Mammarenavirus.
NC_005084	15378	Fer-de-Lance paramyxovirus	Viruses; ssRNA viruses; ssRNA negative-strand viruses; Mononegavirales; Paramyxoviridae; Ferlavirus.
NC_005092	9394	Ectropis obliqua picorna-like virus	Viruses; ssRNA viruses; ssRNA positive-strand viruses, no DNA stage; Picornavirales; Iflaviridae; Iflavirus.
NC_005093	11034	Hirame rhabdovirus	Viruses; ssRNA viruses; ssRNA negative-strand viruses; Mononegavirales; Rhabdoviridae; Novirhabdovirus.
NC_005094	3202	Macrobrachium rosenbergii nodavirus	Viruses; ssRNA viruses; ssRNA positive-strand viruses, no DNA stage; Nodaviridae; unclassified Nodaviridae.
NC_005095	1175	Macrobrachium rosenbergii nodavirus	Viruses; ssRNA viruses; ssRNA positive-strand viruses, no DNA stage; Nodaviridae; unclassified Nodaviridae.
NC_005096	3929	Tobacco ringspot virus	Viruses; ssRNA viruses; ssRNA positive-strand viruses, no DNA stage; Picornavirales; Secoviridae; Comovirinae; Nepovirus.
NC_005097	7514	Tobacco ringspot virus	Viruses; ssRNA viruses; ssRNA positive-strand viruses, no DNA stage; Picornavirales; Secoviridae; Comovirinae; Nepovirus.
NC_005132	6966	Botrytis virus X	Viruses; ssRNA viruses; ssRNA positive-strand viruses, no DNA stage; Tymovirales; Alphaflexiviridae; Botrexvirus.
NC_005136	9346	Oat necrotic mottle virus	Viruses; ssRNA viruses; ssRNA positive-strand viruses, no DNA stage; Potyviridae; Tritimovirus.
NC_005138	8394	Lily symptomless virus	Viruses; ssRNA viruses; ssRNA positive-strand viruses, no DNA stage; Tymovirales; Betaflexiviridae; Quinvirinae; Carlavirus.
NC_005166	3949	Aquareovirus C	Viruses; dsRNA viruses; Reoviridae; Spinareovirinae; Aquareovirus.
NC_005167	3877	Aquareovirus C	Viruses; dsRNA viruses; Reoviridae; Spinareovirinae; Aquareovirus.
NC_005168	3702	Aquareovirus C	Viruses; dsRNA viruses; Reoviridae; Spinareovirinae; Aquareovirus.
NC_005169	2320	Aquareovirus C	Viruses; dsRNA viruses; Reoviridae; Spinareovirinae; Aquareovirus.
NC_005170	2239	Aquareovirus C	Viruses; dsRNA viruses; Reoviridae; Spinareovirinae; Aquareovirus.
NC_005171	2039	Aquareovirus C	Viruses; dsRNA viruses; Reoviridae; Spinareovirinae; Aquareovirus.
NC_005172	1414	Aquareovirus C	Viruses; dsRNA viruses; Reoviridae; Spinareovirinae; Aquareovirus.
NC_005173	1297	Aquareovirus C	Viruses; dsRNA viruses; Reoviridae; Spinareovirinae; Aquareovirus.
NC_005174	1130	Aquareovirus C	Viruses; dsRNA viruses; Reoviridae; Spinareovirinae; Aquareovirus.
NC_005175	909	Aquareovirus C	Viruses; dsRNA viruses; Reoviridae; Spinareovirinae; Aquareovirus.
NC_005176	820	Aquareovirus C	Viruses; dsRNA viruses; Reoviridae; Spinareovirinae; Aquareovirus.
NC_005214	6423	Uukuniemi virus	Viruses; ssRNA viruses; ssRNA negative-strand viruses; Bunyaviridae; Phlebovirus.
NC_005215	3696	Sin Nombre hantavirus	Viruses; ssRNA viruses; ssRNA negative-strand viruses; Bunyaviridae; Hantavirus.
NC_005216	2059	Sin Nombre hantavirus	Viruses; ssRNA viruses; ssRNA negative-strand viruses; Bunyaviridae; Hantavirus.
NC_005217	6562	Sin Nombre hantavirus	Viruses; ssRNA viruses; ssRNA negative-strand viruses; Bunyaviridae; Hantavirus.
NC_005218	1696	Hantaan hantavirus	Viruses; ssRNA viruses; ssRNA negative-strand viruses; Bunyaviridae; Hantavirus.
NC_005219	3616	Hantaan hantavirus	Viruses; ssRNA viruses; ssRNA negative-strand viruses; Bunyaviridae; Hantavirus.
NC_005220	3229	Uukuniemi virus	Viruses; ssRNA viruses; ssRNA negative-strand viruses; Bunyaviridae; Phlebovirus.
NC_005221	1720	Uukuniemi virus	Viruses; ssRNA viruses; ssRNA negative-strand viruses; Bunyaviridae; Phlebovirus.
NC_005222	6533	Hantaan hantavirus	Viruses; ssRNA viruses; ssRNA negative-strand viruses; Bunyaviridae; Hantavirus.
NC_005223	3682	Puumala hantavirus	Viruses; ssRNA viruses; ssRNA negative-strand viruses; Bunyaviridae; Hantavirus.
NC_005224	1830	Puumala hantavirus	Viruses; ssRNA viruses; ssRNA negative-strand viruses; Bunyaviridae; Hantavirus.
NC_005225	6550	Puumala hantavirus	Viruses; ssRNA viruses; ssRNA negative-strand viruses; Bunyaviridae; Hantavirus.
NC_005226	6541	Tula hantavirus	Viruses; ssRNA viruses; ssRNA negative-strand viruses; Bunyaviridae; Hantavirus.
NC_005227	1831	Tula hantavirus	Viruses; ssRNA viruses; ssRNA negative-strand viruses; Bunyaviridae; Hantavirus.
NC_005228	3694	Tula hantavirus	Viruses; ssRNA viruses; ssRNA negative-strand viruses; Bunyaviridae; Hantavirus.
NC_005233	1673	Dobrava-Belgrade hantavirus	Viruses; ssRNA viruses; ssRNA negative-strand viruses; Bunyaviridae; Hantavirus.
NC_005234	3635	Dobrava-Belgrade hantavirus	Viruses; ssRNA viruses; ssRNA negative-strand viruses; Bunyaviridae; Hantavirus.
NC_005235	6532	Dobrava-Belgrade hantavirus	Viruses; ssRNA viruses; ssRNA negative-strand viruses; Bunyaviridae; Hantavirus.
NC_005236	1769	Seoul hantavirus	Viruses; ssRNA viruses; ssRNA negative-strand viruses; Bunyaviridae; Hantavirus.
NC_005237	3651	Seoul hantavirus	Viruses; ssRNA viruses; ssRNA negative-strand viruses; Bunyaviridae; Hantavirus.
NC_005238	6530	Seoul hantavirus	Viruses; ssRNA viruses; ssRNA negative-strand viruses; Bunyaviridae; Hantavirus.
NC_005266	7935	Raspberry ringspot virus	Viruses; ssRNA viruses; ssRNA positive-strand viruses, no DNA stage; Picornavirales; Secoviridae; Comovirinae; Nepovirus.
NC_005267	3914	Raspberry ringspot virus	Viruses; ssRNA viruses; ssRNA positive-strand viruses, no DNA stage; Picornavirales; Secoviridae; Comovirinae; Nepovirus.
NC_005281	8587	Heterosigma akashiwo RNA virus	Viruses; ssRNA viruses; ssRNA positive-strand viruses, no DNA stage; Picornavirales; Marnaviridae; Marnavirus.
NC_005283	15702	Dolphin morbillivirus	Viruses; ssRNA viruses; ssRNA negative-strand viruses; Mononegavirales; Paramyxoviridae; Morbillivirus; Cetacean morbillivirus.
NC_005285	4744	Pelargonium necrotic spot virus	Viruses; ssRNA viruses; ssRNA positive-strand viruses, no DNA stage; Tombusviridae; Tombusvirus.
NC_005286	3923	Pelargonium flower break virus	Viruses; ssRNA viruses; ssRNA positive-strand viruses, no DNA stage; Tombusviridae; Alphacarmovirus.
NC_005287	4421	Johnsongrass chlorotic stripe mosaic virus	Viruses; ssRNA viruses; ssRNA positive-strand viruses, no DNA stage; Tombusviridae; Aureusvirus.
NC_005288	9644	Lily mottle virus	Viruses; ssRNA viruses; ssRNA positive-strand viruses, no DNA stage; Potyviridae; Potyvirus.
NC_005289	5817	Broad bean wilt virus 1	Viruses; ssRNA viruses; ssRNA positive-strand viruses, no DNA stage; Picornavirales; Secoviridae; Comovirinae; Fabavirus.
NC_005290	3446	Broad bean wilt virus 1	Viruses; ssRNA viruses; ssRNA positive-strand viruses, no DNA stage; Picornavirales; Secoviridae; Comovirinae; Fabavirus.
NC_005300	5366	Crimean-Congo hemorrhagic fever nairovirus	Viruses; ssRNA viruses; ssRNA negative-strand viruses; Bunyaviridae; Nairovirus.
NC_005301	12108	Crimean-Congo hemorrhagic fever nairovirus	Viruses; ssRNA viruses; ssRNA negative-strand viruses; Bunyaviridae; Nairovirus.
NC_005302	1672	Crimean-Congo hemorrhagic fever nairovirus	Viruses; ssRNA viruses; ssRNA negative-strand viruses; Bunyaviridae; Nairovirus.
NC_005304	9591	Beet mosaic virus	Viruses; ssRNA viruses; ssRNA positive-strand viruses, no DNA stage; Potyviridae; Potyvirus.
NC_005339	16650	Mossman virus	Viruses; ssRNA viruses; ssRNA negative-strand viruses; Mononegavirales; Paramyxoviridae; unclassified Paramyxoviridae.
NC_005343	8741	Poplar mosaic virus	Viruses; ssRNA viruses; ssRNA positive-strand viruses, no DNA stage; Tymovirales; Betaflexiviridae; Quinvirinae; Carlavirus.
NC_005775	4385	Oropouche virus	Viruses; ssRNA viruses; ssRNA negative-strand viruses; Bunyaviridae; Orthobunyavirus.
NC_005776	6846	Oropouche virus	Viruses; ssRNA viruses; ssRNA negative-strand viruses; Bunyaviridae; Orthobunyavirus.
NC_005777	754	Oropouche virus	Viruses; ssRNA viruses; ssRNA negative-strand viruses; Bunyaviridae; Orthobunyavirus.
NC_005778	9711	Chilli veinal mottle virus	Viruses; ssRNA viruses; ssRNA positive-strand viruses, no DNA stage; Potyviridae; Potyvirus.
NC_005790	7355	Turkey astrovirus 2	Viruses; ssRNA viruses; ssRNA positive-strand viruses, no DNA stage; Astroviridae; Avastrovirus.
NC_005817	2928	Sclerophthora macrospora virus A	Viruses; ssRNA viruses; ssRNA positive-strand viruses, no DNA stage.
NC_005818	1981	Sclerophthora macrospora virus A	Viruses; ssRNA viruses; ssRNA positive-strand viruses, no DNA stage.
NC_005819	977	Sclerophthora macrospora virus A	Viruses; ssRNA viruses; ssRNA positive-strand viruses, no DNA stage.
NC_005831	27553	Human coronavirus NL63	Viruses; ssRNA viruses; ssRNA positive-strand viruses, no DNA stage; Nidovirales; Coronaviridae; Coronavirinae; Alphacoronavirus.
NC_005848	3518	Parietaria mottle virus	Viruses; ssRNA viruses; ssRNA positive-strand viruses, no DNA stage; Bromoviridae; Ilarvirus.
NC_005849	2922	Parietaria mottle virus	Viruses; ssRNA viruses; ssRNA positive-strand viruses, no DNA stage; Bromoviridae; Ilarvirus.
NC_005854	2268	Parietaria mottle virus	Viruses; ssRNA viruses; ssRNA positive-strand viruses, no DNA stage; Bromoviridae; Ilarvirus.
NC_005883	5310	Chalara elegans RNA Virus 1	Viruses; dsRNA viruses; Totiviridae; Victorivirus.
NC_005894	3393	Pirital mammarenavirus	Viruses; ssRNA viruses; ssRNA negative-strand viruses; Arenaviridae; Mammarenavirus.
NC_005895	8066	Strawberry pallidosis-associated virus	Viruses; ssRNA viruses; ssRNA positive-strand viruses, no DNA stage; Closteroviridae; Crinivirus.
NC_005896	7978	Strawberry pallidosis-associated virus	Viruses; ssRNA viruses; ssRNA positive-strand viruses, no DNA stage; Closteroviridae; Crinivirus.
NC_005897	7089	Pirital mammarenavirus	Viruses; ssRNA viruses; ssRNA negative-strand viruses; Arenaviridae; Mammarenavirus.
NC_005898	5492	Dendrolimus punctatus tetravirus	Viruses; ssRNA viruses; ssRNA positive-strand viruses, no DNA stage; Alphatetraviridae; Omegatetravirus; unclassified Omegatetravirus.
NC_005899	2490	Dendrolimus punctatus tetravirus	Viruses; ssRNA viruses; ssRNA positive-strand viruses, no DNA stage; Alphatetraviridae; Omegatetravirus; unclassified Omegatetravirus.
NC_005903	9540	Agropyron mosaic virus	Viruses; ssRNA viruses; ssRNA positive-strand viruses, no DNA stage; Potyviridae; Rymovirus.
NC_005904	9463	Hordeum mosaic virus	Viruses; ssRNA viruses; ssRNA positive-strand viruses, no DNA stage; Potyviridae; Rymovirus.
NC_005965	5129	Gremmeniella abietina RNA virus L2	Viruses; dsRNA viruses; Totiviridae; Totivirus.
NC_005974	13782	Maize fine streak virus	Viruses; ssRNA viruses; ssRNA negative-strand viruses; Mononegavirales; Rhabdoviridae; Nucleorhabdovirus.
NC_005975	12133	Maize mosaic virus	Viruses; ssRNA viruses; ssRNA negative-strand viruses; Mononegavirales; Rhabdoviridae; Nucleorhabdovirus.
NC_005976	1754	Penicillium stoloniferum virus S	Viruses; dsRNA viruses; Partitiviridae; Gammapartitivirus.
NC_005977	1582	Penicillium stoloniferum virus S	Viruses; dsRNA viruses; Partitiviridae; Gammapartitivirus.
NC_005978	3612	Helminthosporium victoriae 145S virus	Viruses; dsRNA viruses; Chrysoviridae; Chrysovirus.
NC_005979	3134	Helminthosporium victoriae 145S virus	Viruses; dsRNA viruses; Chrysoviridae; Chrysovirus.
NC_005980	2972	Helminthosporium victoriae 145S virus	Viruses; dsRNA viruses; Chrysoviridae; Chrysovirus.
NC_005981	2763	Helminthosporium victoriae 145S virus	Viruses; dsRNA viruses; Chrysoviridae; Chrysovirus.
NC_005982	3429	Blotched snakehead virus	Viruses; dsRNA viruses; Birnaviridae; Blosnavirus.
NC_005983	2750	Blotched snakehead virus	Viruses; dsRNA viruses; Birnaviridae; Blosnavirus.
NC_005985	3904	Pelargonium chlorotic ring pattern virus	Viruses; ssRNA viruses; ssRNA positive-strand viruses, no DNA stage; Tombusviridae; Pelarspovirus.
NC_005986	3055	Palyam virus	Viruses; dsRNA viruses; Reoviridae; Sedoreovirinae; Orbivirus.
NC_005987	1610	Palyam virus	Viruses; dsRNA viruses; Reoviridae; Sedoreovirinae; Orbivirus.
NC_005988	1151	Palyam virus	Viruses; dsRNA viruses; Reoviridae; Sedoreovirinae; Orbivirus.
NC_005989	2774	Palyam virus	Viruses; dsRNA viruses; Reoviridae; Sedoreovirinae; Orbivirus.
NC_005990	3930	Palyam virus	Viruses; dsRNA viruses; Reoviridae; Sedoreovirinae; Orbivirus.
NC_005991	1967	Palyam virus	Viruses; dsRNA viruses; Reoviridae; Sedoreovirinae; Orbivirus.
NC_005992	877	Palyam virus	Viruses; dsRNA viruses; Reoviridae; Sedoreovirinae; Orbivirus.
NC_005993	1764	Palyam virus	Viruses; dsRNA viruses; Reoviridae; Sedoreovirinae; Orbivirus.
NC_005994	1059	Palyam virus	Viruses; dsRNA viruses; Reoviridae; Sedoreovirinae; Orbivirus.
NC_005995	728	Palyam virus	Viruses; dsRNA viruses; Reoviridae; Sedoreovirinae; Orbivirus.
NC_005996	3203	African horse sickness virus	Viruses; dsRNA viruses; Reoviridae; Sedoreovirinae; Orbivirus.
NC_005997	4089	St Croix River virus	Viruses; dsRNA viruses; Reoviridae; Sedoreovirinae; Orbivirus.
NC_005998	2747	St Croix River virus	Viruses; dsRNA viruses; Reoviridae; Sedoreovirinae; Orbivirus.
NC_005999	2024	St Croix River virus	Viruses; dsRNA viruses; Reoviridae; Sedoreovirinae; Orbivirus.
NC_006000	2017	St Croix River virus	Viruses; dsRNA viruses; Reoviridae; Sedoreovirinae; Orbivirus.
NC_006001	1664	St Croix River virus	Viruses; dsRNA viruses; Reoviridae; Sedoreovirinae; Orbivirus.
NC_006002	1657	St Croix River virus	Viruses; dsRNA viruses; Reoviridae; Sedoreovirinae; Orbivirus.
NC_006003	1463	St Croix River virus	Viruses; dsRNA viruses; Reoviridae; Sedoreovirinae; Orbivirus.
NC_006004	1256	St Croix River virus	Viruses; dsRNA viruses; Reoviridae; Sedoreovirinae; Orbivirus.
NC_006005	764	St Croix River virus	Viruses; dsRNA viruses; Reoviridae; Sedoreovirinae; Orbivirus.
NC_006006	764	St Croix River virus	Viruses; dsRNA viruses; Reoviridae; Sedoreovirinae; Orbivirus.
NC_006007	1125	Bluetongue virus	Viruses; dsRNA viruses; Reoviridae; Sedoreovirinae; Orbivirus.
NC_006008	1049	Bluetongue virus	Viruses; dsRNA viruses; Reoviridae; Sedoreovirinae; Orbivirus.
NC_006009	758	African horse sickness virus	Viruses; dsRNA viruses; Reoviridae; Sedoreovirinae; Orbivirus.
NC_006010	1638	Bluetongue virus	Viruses; dsRNA viruses; Reoviridae; Sedoreovirinae; Orbivirus.
NC_006011	1179	African horse sickness virus	Viruses; dsRNA viruses; Reoviridae; Sedoreovirinae; Orbivirus.
NC_006012	1978	African horse sickness virus	Viruses; dsRNA viruses; Reoviridae; Sedoreovirinae; Orbivirus.
NC_006013	2953	Bluetongue virus	Viruses; dsRNA viruses; Reoviridae; Sedoreovirinae; Orbivirus.
NC_006014	2772	Bluetongue virus	Viruses; dsRNA viruses; Reoviridae; Sedoreovirinae; Orbivirus.
NC_006015	822	Bluetongue virus	Viruses; dsRNA viruses; Reoviridae; Sedoreovirinae; Orbivirus.
NC_006016	1166	African horse sickness virus	Viruses; dsRNA viruses; Reoviridae; Sedoreovirinae; Orbivirus.
NC_006017	2792	African horse sickness virus	Viruses; dsRNA viruses; Reoviridae; Sedoreovirinae; Orbivirus.
NC_006018	1566	African horse sickness virus	Viruses; dsRNA viruses; Reoviridae; Sedoreovirinae; Orbivirus.
NC_006019	1169	African horse sickness virus	Viruses; dsRNA viruses; Reoviridae; Sedoreovirinae; Orbivirus.
NC_006020	1748	African horse sickness virus	Viruses; dsRNA viruses; Reoviridae; Sedoreovirinae; Orbivirus.
NC_006021	3965	African horse sickness virus	Viruses; dsRNA viruses; Reoviridae; Sedoreovirinae; Orbivirus.
NC_006022	1156	Bluetongue virus	Viruses; dsRNA viruses; Reoviridae; Sedoreovirinae; Orbivirus.
NC_006023	3944	Bluetongue virus	Viruses; dsRNA viruses; Reoviridae; Sedoreovirinae; Orbivirus.
NC_006024	1980	Bluetongue virus	Viruses; dsRNA viruses; Reoviridae; Sedoreovirinae; Orbivirus.
NC_006025	1769	Bluetongue virus	Viruses; dsRNA viruses; Reoviridae; Sedoreovirinae; Orbivirus.
NC_006051	7651	Lettuce ring necrosis virus	Viruses; ssRNA viruses; ssRNA negative-strand viruses; Ophioviridae; Ophiovirus.
NC_006052	1830	Lettuce ring necrosis virus	Viruses; ssRNA viruses; ssRNA negative-strand viruses; Ophioviridae; Ophiovirus.
NC_006053	1527	Lettuce ring necrosis virus	Viruses; ssRNA viruses; ssRNA negative-strand viruses; Ophioviridae; Ophiovirus.
NC_006054	1417	Lettuce ring necrosis virus	Viruses; ssRNA viruses; ssRNA negative-strand viruses; Ophioviridae; Ophiovirus.
NC_006056	3820	Arabis mosaic virus	Viruses; ssRNA viruses; ssRNA positive-strand viruses, no DNA stage; Picornavirales; Secoviridae; Comovirinae; Nepovirus.
NC_006057	7334	Arabis mosaic virus	Viruses; ssRNA viruses; ssRNA positive-strand viruses, no DNA stage; Picornavirales; Secoviridae; Comovirinae; Nepovirus.
NC_006059	6624	Zygocactus virus X	Viruses; ssRNA viruses; ssRNA positive-strand viruses, no DNA stage; Tymovirales; Alphaflexiviridae; Potexvirus.
NC_006060	6653	Opuntia virus X	Viruses; ssRNA viruses; ssRNA positive-strand viruses, no DNA stage; Tymovirales; Alphaflexiviridae; Potexvirus.
NC_006061	3892	Potato yellow vein virus	Viruses; ssRNA viruses; ssRNA positive-strand viruses, no DNA stage; Closteroviridae; Crinivirus.
NC_006062	8035	Potato yellow vein virus	Viruses; ssRNA viruses; ssRNA positive-strand viruses, no DNA stage; Closteroviridae; Crinivirus.
NC_006063	5339	Potato yellow vein virus	Viruses; ssRNA viruses; ssRNA positive-strand viruses, no DNA stage; Closteroviridae; Crinivirus.
NC_006064	3382	Humulus japonicus latent virus	Viruses; ssRNA viruses; ssRNA positive-strand viruses, no DNA stage; Bromoviridae; Ilarvirus.
NC_006065	2810	Humulus japonicus latent virus	Viruses; ssRNA viruses; ssRNA positive-strand viruses, no DNA stage; Bromoviridae; Ilarvirus.
NC_006066	1938	Humulus japonicus latent virus	Viruses; ssRNA viruses; ssRNA positive-strand viruses, no DNA stage; Bromoviridae; Ilarvirus.
NC_006262	10035	Watermelon mosaic virus	Viruses; ssRNA viruses; ssRNA positive-strand viruses, no DNA stage; Potyviridae; Potyvirus.
NC_006264	2587	Gremmeniella abietina mitochondrial RNA virus S2	Viruses; ssRNA viruses; ssRNA positive-strand viruses, no DNA stage; Narnaviridae; Mitovirus; unclassified Mitovirus.
NC_006265	5723	Carrot red leaf virus	Viruses; ssRNA viruses; ssRNA positive-strand viruses, no DNA stage; Luteoviridae; Polerovirus.
NC_006269	7429	Sapovirus Hu/Dresden/pJG-Sap01/DE	Viruses; ssRNA viruses; ssRNA positive-strand viruses, no DNA stage; Caliciviridae; Sapovirus.
NC_006271	7034	Cherry rasp leaf virus	Viruses; ssRNA viruses; ssRNA positive-strand viruses, no DNA stage; Picornavirales; Secoviridae; Cheravirus.
NC_006272	3315	Cherry rasp leaf virus	Viruses; ssRNA viruses; ssRNA positive-strand viruses, no DNA stage; Picornavirales; Secoviridae; Cheravirus.
NC_006275	1955	White clover cryptic virus 1	Viruses; dsRNA viruses; Partitiviridae; Alphapartitivirus.
NC_006276	1708	White clover cryptic virus 1	Viruses; dsRNA viruses; Partitiviridae; Alphapartitivirus.
NC_006296	15882	Rinderpest virus (strain Kabete O)	Viruses; ssRNA viruses; ssRNA negative-strand viruses; Mononegavirales; Paramyxoviridae; Morbillivirus.
NC_006306	935	Influenza C virus (C/Ann Arbor/1/50)	Viruses; ssRNA viruses; ssRNA negative-strand viruses; Orthomyxoviridae; Influenzavirus C.
NC_006307	2325	Influenza C virus (C/Ann Arbor/1/50)	Viruses; ssRNA viruses; ssRNA negative-strand viruses; Orthomyxoviridae; Influenzavirus C.
NC_006308	2265	Influenza C virus (C/Ann Arbor/1/50)	Viruses; ssRNA viruses; ssRNA negative-strand viruses; Orthomyxoviridae; Influenzavirus C.
NC_006309	2130	Influenza C virus (C/Ann Arbor/1/50)	Viruses; ssRNA viruses; ssRNA negative-strand viruses; Orthomyxoviridae; Influenzavirus C.
NC_006310	1968	Influenza C virus (C/Ann Arbor/1/50)	Viruses; ssRNA viruses; ssRNA negative-strand viruses; Orthomyxoviridae; Influenzavirus C.
NC_006311	1807	Influenza C virus (C/Ann Arbor/1/50)	Viruses; ssRNA viruses; ssRNA negative-strand viruses; Orthomyxoviridae; Influenzavirus C.
NC_006312	1125	Influenza C virus (C/Ann Arbor/1/50)	Viruses; ssRNA viruses; ssRNA negative-strand viruses; Orthomyxoviridae; Influenzavirus C.
NC_006313	7133	Sabia mammarenavirus	Viruses; ssRNA viruses; ssRNA negative-strand viruses; Arenaviridae; Mammarenavirus.
NC_006314	8186	Citrus psorosis virus	Viruses; ssRNA viruses; ssRNA negative-strand viruses; Ophioviridae; Ophiovirus.
NC_006315	1645	Citrus psorosis virus	Viruses; ssRNA viruses; ssRNA negative-strand viruses; Ophioviridae; Ophiovirus.
NC_006316	1447	Citrus psorosis virus	Viruses; ssRNA viruses; ssRNA negative-strand viruses; Ophioviridae; Ophiovirus.
NC_006317	3366	Sabia mammarenavirus	Viruses; ssRNA viruses; ssRNA negative-strand viruses; Arenaviridae; Mammarenavirus.
NC_006318	1869	Sandfly fever Naples virus	Viruses; ssRNA viruses; ssRNA negative-strand viruses; Bunyaviridae; Phlebovirus.
NC_006319	6404	Sandfly fever Naples virus	Viruses; ssRNA viruses; ssRNA negative-strand viruses; Bunyaviridae; Phlebovirus.
NC_006320	4215	Sandfly fever Naples virus	Viruses; ssRNA viruses; ssRNA negative-strand viruses; Bunyaviridae; Phlebovirus.
NC_006367	5359	Magnaporthe oryzae virus 1	Viruses; dsRNA viruses; Totiviridae; Victorivirus.
NC_006383	15948	Peste-des-petits-ruminants virus	Viruses; ssRNA viruses; ssRNA negative-strand viruses; Mononegavirales; Paramyxoviridae; Morbillivirus.
NC_006428	15450	Simian virus 41	Viruses; ssRNA viruses; ssRNA negative-strand viruses; Mononegavirales; Paramyxoviridae; Rubulavirus.
NC_006429	11940	Mokola lyssavirus	Viruses; ssRNA viruses; ssRNA negative-strand viruses; Mononegavirales; Rhabdoviridae; Lyssavirus.
NC_006430	15246	Parainfluenza virus 5	Viruses; ssRNA viruses; ssRNA negative-strand viruses; Mononegavirales; Paramyxoviridae; Rubulavirus.
NC_006431	9149	Cryphonectria hypovirus 4	Viruses; dsRNA viruses; Hypoviridae; Hypovirus.
NC_006432	18875	Sudan ebolavirus	Viruses; ssRNA viruses; ssRNA negative-strand viruses; Mononegavirales; Filoviridae; Ebolavirus.
NC_006433	1701	Hantavirus Z10	Viruses; ssRNA viruses; ssRNA negative-strand viruses; Bunyaviridae; Hantavirus; unclassified Hantavirus.
NC_006435	6533	Hantavirus Z10	Viruses; ssRNA viruses; ssRNA negative-strand viruses; Bunyaviridae; Hantavirus; unclassified Hantavirus.
NC_006437	3616	Hantavirus Z10	Viruses; ssRNA viruses; ssRNA negative-strand viruses; Bunyaviridae; Hantavirus; unclassified Hantavirus.
NC_006439	6997	Pichinde mammarenavirus	Viruses; ssRNA viruses; ssRNA negative-strand viruses; Arenaviridae; Mammarenavirus.
NC_006440	1839	Amasya cherry disease-associated mycovirus	Viruses; dsRNA viruses; Partitiviridae; unclassified Partitiviridae.
NC_006441	2002	Amasya cherry disease-associated mycovirus	Viruses; dsRNA viruses; Partitiviridae; unclassified Partitiviridae.
NC_006447	3419	Pichinde mammarenavirus	Viruses; ssRNA viruses; ssRNA negative-strand viruses; Arenaviridae; Mammarenavirus.
NC_006494	10112	Varroa destructor virus-1	Viruses; ssRNA viruses; ssRNA positive-strand viruses, no DNA stage; Picornavirales; Iflaviridae; Iflavirus.
NC_006495	2212	Thogoto virus	Viruses; ssRNA viruses; ssRNA negative-strand viruses; Orthomyxoviridae; Thogotovirus.
NC_006496	1927	Thogoto virus	Viruses; ssRNA viruses; ssRNA negative-strand viruses; Orthomyxoviridae; Thogotovirus.
NC_006497	736	Infectious salmon anemia virus	Viruses; ssRNA viruses; ssRNA negative-strand viruses; Orthomyxoviridae; Isavirus.
NC_006498	966	Infectious salmon anemia virus	Viruses; ssRNA viruses; ssRNA negative-strand viruses; Orthomyxoviridae; Isavirus.
NC_006499	1323	Infectious salmon anemia virus	Viruses; ssRNA viruses; ssRNA negative-strand viruses; Orthomyxoviridae; Isavirus.
NC_006500	1474	Infectious salmon anemia virus	Viruses; ssRNA viruses; ssRNA negative-strand viruses; Orthomyxoviridae; Isavirus.
NC_006501	1787	Infectious salmon anemia virus	Viruses; ssRNA viruses; ssRNA negative-strand viruses; Orthomyxoviridae; Isavirus.
NC_006502	2046	Infectious salmon anemia virus	Viruses; ssRNA viruses; ssRNA negative-strand viruses; Orthomyxoviridae; Isavirus.
NC_006503	2185	Infectious salmon anemia virus	Viruses; ssRNA viruses; ssRNA negative-strand viruses; Orthomyxoviridae; Isavirus.
NC_006504	955	Thogoto virus	Viruses; ssRNA viruses; ssRNA negative-strand viruses; Orthomyxoviridae; Thogotovirus.
NC_006505	2169	Infectious salmon anemia virus	Viruses; ssRNA viruses; ssRNA negative-strand viruses; Orthomyxoviridae; Isavirus.
NC_006506	1574	Thogoto virus	Viruses; ssRNA viruses; ssRNA negative-strand viruses; Orthomyxoviridae; Thogotovirus.
NC_006507	1418	Thogoto virus	Viruses; ssRNA viruses; ssRNA negative-strand viruses; Orthomyxoviridae; Thogotovirus.
NC_006508	2375	Thogoto virus	Viruses; ssRNA viruses; ssRNA negative-strand viruses; Orthomyxoviridae; Thogotovirus.
NC_006550	9104	Sweet potato chlorotic fleck virus	Viruses; ssRNA viruses; ssRNA positive-strand viruses, no DNA stage; Tymovirales; Betaflexiviridae; Quinvirinae; Carlavirus.
NC_006551	11066	Usutu virus	Viruses; ssRNA viruses; ssRNA positive-strand viruses, no DNA stage; Flaviviridae; Flavivirus; Japanese encephalitis virus group.
NC_006553	8289	Avian sapelovirus	Viruses; ssRNA viruses; ssRNA positive-strand viruses, no DNA stage; Picornavirales; Picornaviridae; Sapelovirus.
NC_006554	7476	Sapovirus C12	Viruses; ssRNA viruses; ssRNA positive-strand viruses, no DNA stage; Caliciviridae; Sapovirus.
NC_006559	8026	Solenopsis invicta virus-1	Viruses; ssRNA viruses; ssRNA positive-strand viruses, no DNA stage; Picornavirales; Dicistroviridae; Aparavirus.
NC_006566	3431	Fragaria chiloensis latent virus	Viruses; ssRNA viruses; ssRNA positive-strand viruses, no DNA stage; Bromoviridae; Ilarvirus.
NC_006567	2570	Fragaria chiloensis latent virus	Viruses; ssRNA viruses; ssRNA positive-strand viruses, no DNA stage; Bromoviridae; Ilarvirus.
NC_006568	2484	Fragaria chiloensis latent virus	Viruses; ssRNA viruses; ssRNA positive-strand viruses, no DNA stage; Bromoviridae; Ilarvirus.
NC_006572	7271	Mopeia Lassa virus reassortant 29	Viruses; ssRNA viruses; ssRNA negative-strand viruses; Arenaviridae; unclassified Arenaviridae; Arenavirus; Old world arenaviruses; unclassified Old world arenaviruses.
NC_006573	3402	Mopeia Lassa virus reassortant 29	Viruses; ssRNA viruses; ssRNA negative-strand viruses; Arenaviridae; unclassified Arenaviridae; Arenavirus; Old world arenaviruses; unclassified Old world arenaviruses.
NC_006574	7271	Mopeia virus AN20410	Viruses; ssRNA viruses; ssRNA negative-strand viruses; Arenaviridae; Mammarenavirus.
NC_006575	3427	Mopeia virus AN20410	Viruses; ssRNA viruses; ssRNA negative-strand viruses; Arenaviridae; Mammarenavirus.
NC_006577	29926	Human coronavirus HKU1	Viruses; ssRNA viruses; ssRNA positive-strand viruses, no DNA stage; Nidovirales; Coronaviridae; Coronavirinae; Betacoronavirus.
NC_006579	14885	Pneumonia virus of mice J3666	Viruses; ssRNA viruses; ssRNA negative-strand viruses; Mononegavirales; Pneumoviridae; Orthopneumovirus.
NC_006875	7453	Calicivirus isolate TCG	Viruses; ssRNA viruses; ssRNA positive-strand viruses, no DNA stage; Caliciviridae.
NC_006937	6621	Fusarium graminearum dsRNA mycovirus-1	Viruses; dsRNA viruses.
NC_006939	3683	Olive mild mosaic virus	Viruses; ssRNA viruses; ssRNA positive-strand viruses, no DNA stage; Tombusviridae; Alphanecrovirus.
NC_006941	9751	Cucumber vein yellowing virus	Viruses; ssRNA viruses; ssRNA positive-strand viruses, no DNA stage; Potyviridae; Ipomovirus.
NC_006942	12020	Taro vein chlorosis virus	Viruses; ssRNA viruses; ssRNA negative-strand viruses; Mononegavirales; Rhabdoviridae; Nucleorhabdovirus.
NC_006943	6185	Hydrangea ringspot virus	Viruses; ssRNA viruses; ssRNA positive-strand viruses, no DNA stage; Tymovirales; Alphaflexiviridae; Potexvirus.
NC_006944	15450	Mint virus 1	Viruses; ssRNA viruses; ssRNA positive-strand viruses, no DNA stage; Closteroviridae; Closterovirus.
NC_006946	7494	Apricot pseudo-chlorotic leaf spot virus	Viruses; ssRNA viruses; ssRNA positive-strand viruses, no DNA stage; Tymovirales; Betaflexiviridae; Trivirinae; Trichovirus.
NC_006947	10653	Karshi virus	Viruses; ssRNA viruses; ssRNA positive-strand viruses, no DNA stage; Flaviviridae; Flavivirus; tick-borne encephalitis virus group.
NC_006948	5914	Mint virus X	Viruses; ssRNA viruses; ssRNA positive-strand viruses, no DNA stage; Tymovirales; Alphaflexiviridae; Potexvirus.
NC_006950	6820	Citrus sudden death-associated virus	Viruses; ssRNA viruses; ssRNA positive-strand viruses, no DNA stage; Tymovirales; Tymoviridae; Marafivirus.
NC_006960	2223	Pleurotus ostreatus virus 1	Viruses; dsRNA viruses; Partitiviridae; Betapartitivirus.
NC_006961	2296	Pleurotus ostreatus virus 1	Viruses; dsRNA viruses; Partitiviridae; Betapartitivirus.
NC_006962	7800	Blackberry yellow vein-associated virus	Viruses; ssRNA viruses; ssRNA positive-strand viruses, no DNA stage; Closteroviridae; Crinivirus.
NC_006963	7916	Blackberry yellow vein-associated virus	Viruses; ssRNA viruses; ssRNA positive-strand viruses, no DNA stage; Closteroviridae; Crinivirus.
NC_006964	7496	Strawberry latent ringspot virus	Viruses; ssRNA viruses; ssRNA positive-strand viruses, no DNA stage; Picornavirales; Secoviridae; unassigned Secoviridae.
NC_006965	3842	Strawberry latent ringspot virus	Viruses; ssRNA viruses; ssRNA positive-strand viruses, no DNA stage; Picornavirales; Secoviridae; unassigned Secoviridae.
NC_006999	3176	Cassia yellow blotch virus	Viruses; ssRNA viruses; ssRNA positive-strand viruses, no DNA stage; Bromoviridae; Bromovirus.
NC_007000	2721	Cassia yellow blotch virus	Viruses; ssRNA viruses; ssRNA positive-strand viruses, no DNA stage; Bromoviridae; Bromovirus.
NC_007001	2091	Cassia yellow blotch virus	Viruses; ssRNA viruses; ssRNA positive-strand viruses, no DNA stage; Bromoviridae; Bromovirus.
NC_007017	3883	Pelargonium line pattern virus	Viruses; ssRNA viruses; ssRNA positive-strand viruses, no DNA stage; Tombusviridae; Pelarspovirus.
NC_007020	11440	Tupaia virus	Viruses; ssRNA viruses; ssRNA negative-strand viruses; Mononegavirales; Rhabdoviridae; Tupavirus.
NC_007026	2525	Human picobirnavirus	Viruses; dsRNA viruses; Picobirnaviridae; Picobirnavirus.
NC_007027	1745	Human picobirnavirus	Viruses; dsRNA viruses; Picobirnaviridae; Picobirnavirus.
NC_007069	13883	Phytophthora endornavirus 1	Viruses; dsRNA viruses; Endornaviridae; Endornavirus.
NC_007147	9611	Pennisetum mosaic virus	Viruses; ssRNA viruses; ssRNA positive-strand viruses, no DNA stage; Potyviridae; Potyvirus.
NC_007154	3820	Fiji disease virus	Viruses; dsRNA viruses; Reoviridae; Spinareovirinae; Fijivirus; Fijivirus group 1.
NC_007155	3568	Fiji disease virus	Viruses; dsRNA viruses; Reoviridae; Spinareovirinae; Fijivirus; Fijivirus group 1.
NC_007156	1843	Fiji disease virus	Viruses; dsRNA viruses; Reoviridae; Spinareovirinae; Fijivirus; Fijivirus group 1.
NC_007157	2831	Fiji disease virus	Viruses; dsRNA viruses; Reoviridae; Spinareovirinae; Fijivirus; Fijivirus group 1.
NC_007158	3623	Fiji disease virus	Viruses; dsRNA viruses; Reoviridae; Spinareovirinae; Fijivirus; Fijivirus group 1.
NC_007159	4532	Fiji disease virus	Viruses; dsRNA viruses; Reoviridae; Spinareovirinae; Fijivirus; Fijivirus group 1.
NC_007160	3150	Fiji disease virus	Viruses; dsRNA viruses; Reoviridae; Spinareovirinae; Fijivirus; Fijivirus group 1.
NC_007161	1959	Fiji disease virus	Viruses; dsRNA viruses; Reoviridae; Spinareovirinae; Fijivirus; Fijivirus group 1.
NC_007162	1819	Fiji disease virus	Viruses; dsRNA viruses; Reoviridae; Spinareovirinae; Fijivirus; Fijivirus group 1.
NC_007163	2194	Fiji disease virus	Viruses; dsRNA viruses; Reoviridae; Spinareovirinae; Fijivirus; Fijivirus group 1.
NC_007180	9723	Thunberg fritillary virus	Viruses; ssRNA viruses; ssRNA positive-strand viruses, no DNA stage; Potyviridae; Potyvirus; unclassified Potyvirus.
NC_007192	5823	Lily virus X	Viruses; ssRNA viruses; ssRNA positive-strand viruses, no DNA stage; Tymovirales; Alphaflexiviridae; Potexvirus.
NC_007216	9695	Wisteria vein mosaic virus	Viruses; ssRNA viruses; ssRNA positive-strand viruses, no DNA stage; Potyviridae; Potyvirus.
NC_007221	1677	Penicillium stoloniferum virus F	Viruses; dsRNA viruses; Partitiviridae; Gammapartitivirus.
NC_007222	1500	Penicillium stoloniferum virus F	Viruses; dsRNA viruses; Partitiviridae; Gammapartitivirus.
NC_007223	677	Penicillium stoloniferum virus F	Viruses; dsRNA viruses; Partitiviridae; Gammapartitivirus.
NC_007241	2012	Vicia cryptic virus	Viruses; dsRNA viruses; Partitiviridae; Alphapartitivirus.
NC_007242	1779	Vicia cryptic virus	Viruses; dsRNA viruses; Partitiviridae; Alphapartitivirus.
NC_007289	8478	Potato virus S	Viruses; ssRNA viruses; ssRNA positive-strand viruses, no DNA stage; Tymovirales; Betaflexiviridae; Quinvirinae; Carlavirus.
NC_007340	8595	Tomato chlorosis virus	Viruses; ssRNA viruses; ssRNA positive-strand viruses, no DNA stage; Closteroviridae; Crinivirus.
NC_007341	8247	Tomato chlorosis virus	Viruses; ssRNA viruses; ssRNA positive-strand viruses, no DNA stage; Closteroviridae; Crinivirus.
NC_007357	2341	Influenza A virus (A/goose/Guangdong/1/1996(H5N1))	Viruses; ssRNA viruses; ssRNA negative-strand viruses; Orthomyxoviridae; Influenzavirus A.
NC_007358	2341	Influenza A virus (A/goose/Guangdong/1/1996(H5N1))	Viruses; ssRNA viruses; ssRNA negative-strand viruses; Orthomyxoviridae; Influenzavirus A.
NC_007359	2233	Influenza A virus (A/goose/Guangdong/1/1996(H5N1))	Viruses; ssRNA viruses; ssRNA negative-strand viruses; Orthomyxoviridae; Influenzavirus A.
NC_007360	1565	Influenza A virus (A/goose/Guangdong/1/1996(H5N1))	Viruses; ssRNA viruses; ssRNA negative-strand viruses; Orthomyxoviridae; Influenzavirus A.
NC_007361	1458	Influenza A virus (A/goose/Guangdong/1/1996(H5N1))	Viruses; ssRNA viruses; ssRNA negative-strand viruses; Orthomyxoviridae; Influenzavirus A.
NC_007362	1760	Influenza A virus (A/goose/Guangdong/1/1996(H5N1))	Viruses; ssRNA viruses; ssRNA negative-strand viruses; Orthomyxoviridae; Influenzavirus A.
NC_007363	1027	Influenza A virus (A/goose/Guangdong/1/1996(H5N1))	Viruses; ssRNA viruses; ssRNA negative-strand viruses; Orthomyxoviridae; Influenzavirus A.
NC_007364	865	Influenza A virus (A/goose/Guangdong/1/1996(H5N1))	Viruses; ssRNA viruses; ssRNA negative-strand viruses; Orthomyxoviridae; Influenzavirus A.
NC_007366	1762	Influenza A virus (A/New York/392/2004(H3N2))	Viruses; ssRNA viruses; ssRNA negative-strand viruses; Orthomyxoviridae; Influenzavirus A.
NC_007367	1027	Influenza A virus (A/New York/392/2004(H3N2))	Viruses; ssRNA viruses; ssRNA negative-strand viruses; Orthomyxoviridae; Influenzavirus A.
NC_007368	1467	Influenza A virus (A/New York/392/2004(H3N2))	Viruses; ssRNA viruses; ssRNA negative-strand viruses; Orthomyxoviridae; Influenzavirus A.
NC_007369	1566	Influenza A virus (A/New York/392/2004(H3N2))	Viruses; ssRNA viruses; ssRNA negative-strand viruses; Orthomyxoviridae; Influenzavirus A.
NC_007370	890	Influenza A virus (A/New York/392/2004(H3N2))	Viruses; ssRNA viruses; ssRNA negative-strand viruses; Orthomyxoviridae; Influenzavirus A.
NC_007371	2233	Influenza A virus (A/New York/392/2004(H3N2))	Viruses; ssRNA viruses; ssRNA negative-strand viruses; Orthomyxoviridae; Influenzavirus A.
NC_007372	2341	Influenza A virus (A/New York/392/2004(H3N2))	Viruses; ssRNA viruses; ssRNA negative-strand viruses; Orthomyxoviridae; Influenzavirus A.
NC_007373	2341	Influenza A virus (A/New York/392/2004(H3N2))	Viruses; ssRNA viruses; ssRNA negative-strand viruses; Orthomyxoviridae; Influenzavirus A.
NC_007374	1773	Influenza A virus (A/Korea/426/1968(H2N2))	Viruses; ssRNA viruses; ssRNA negative-strand viruses; Orthomyxoviridae; Influenzavirus A.
NC_007375	2341	Influenza A virus (A/Korea/426/1968(H2N2))	Viruses; ssRNA viruses; ssRNA negative-strand viruses; Orthomyxoviridae; Influenzavirus A.
NC_007376	2233	Influenza A virus (A/Korea/426/1968(H2N2))	Viruses; ssRNA viruses; ssRNA negative-strand viruses; Orthomyxoviridae; Influenzavirus A.
NC_007377	1027	Influenza A virus (A/Korea/426/1968(H2N2))	Viruses; ssRNA viruses; ssRNA negative-strand viruses; Orthomyxoviridae; Influenzavirus A.
NC_007378	2341	Influenza A virus (A/Korea/426/1968(H2N2))	Viruses; ssRNA viruses; ssRNA negative-strand viruses; Orthomyxoviridae; Influenzavirus A.
NC_007380	838	Influenza A virus (A/Korea/426/1968(H2N2))	Viruses; ssRNA viruses; ssRNA negative-strand viruses; Orthomyxoviridae; Influenzavirus A.
NC_007381	1497	Influenza A virus (A/Korea/426/1968(H2N2))	Viruses; ssRNA viruses; ssRNA negative-strand viruses; Orthomyxoviridae; Influenzavirus A.
NC_007382	1410	Influenza A virus (A/Korea/426/1968(H2N2))	Viruses; ssRNA viruses; ssRNA negative-strand viruses; Orthomyxoviridae; Influenzavirus A.
NC_007408	7009	Alstroemeria virus x	Viruses; ssRNA viruses; ssRNA positive-strand viruses, no DNA stage; Tymovirales; Alphaflexiviridae; Potexvirus.
NC_007415	5470	Sclerotinia sclerotiorum debilitation-associated RNA virus	Viruses; ssRNA viruses; ssRNA positive-strand viruses, no DNA stage; Tymovirales; Alphaflexiviridae; Sclerodarnavirus.
NC_007433	10429	Shallot yellow stripe virus	Viruses; ssRNA viruses; ssRNA positive-strand viruses, no DNA stage; Potyviridae; Potyvirus.
NC_007447	28475	Breda virus	Viruses; ssRNA viruses; ssRNA positive-strand viruses, no DNA stage; Nidovirales; Coronaviridae; Torovirinae; Torovirus.
NC_007448	16494	Grapevine leafroll-associated virus 2	Viruses; ssRNA viruses; ssRNA positive-strand viruses, no DNA stage; Closteroviridae; Closterovirus.
NC_007454	18954	J-virus	Viruses; ssRNA viruses; ssRNA negative-strand viruses; Mononegavirales; Paramyxoviridae; unclassified Paramyxoviridae.
NC_007518	4375	Heterocapsa circularisquama RNA virus	Viruses; ssRNA viruses; unassigned ssRNA viruses; Alvernaviridae; Dinornavirus.
NC_007522	9035	Aurantiochytrium single-stranded RNA virus 01	Viruses; ssRNA viruses; ssRNA positive-strand viruses, no DNA stage; Picornavirales; unassigned Picornavirales; Labyrnavirus.
NC_007523	4975	Coniothyrium minitans RNA virus	Viruses; dsRNA viruses; Totiviridae; Victorivirus.
NC_007524	2259	Mycoreovirus 3	Viruses; dsRNA viruses; Reoviridae; Spinareovirinae; Mycoreovirus.
NC_007525	2030	Mycoreovirus 3	Viruses; dsRNA viruses; Reoviridae; Spinareovirinae; Mycoreovirus.
NC_007526	1509	Mycoreovirus 3	Viruses; dsRNA viruses; Reoviridae; Spinareovirinae; Mycoreovirus.
NC_007527	1299	Mycoreovirus 3	Viruses; dsRNA viruses; Reoviridae; Spinareovirinae; Mycoreovirus.
NC_007528	1226	Mycoreovirus 3	Viruses; dsRNA viruses; Reoviridae; Spinareovirinae; Mycoreovirus.
NC_007529	1171	Mycoreovirus 3	Viruses; dsRNA viruses; Reoviridae; Spinareovirinae; Mycoreovirus.
NC_007531	1003	Mycoreovirus 3	Viruses; dsRNA viruses; Reoviridae; Spinareovirinae; Mycoreovirus.
NC_007532	943	Mycoreovirus 3	Viruses; dsRNA viruses; Reoviridae; Spinareovirinae; Mycoreovirus.
NC_007533	3773	Mycoreovirus 3	Viruses; dsRNA viruses; Reoviridae; Spinareovirinae; Mycoreovirus.
NC_007534	2089	Mycoreovirus 3	Viruses; dsRNA viruses; Reoviridae; Spinareovirinae; Mycoreovirus.
NC_007535	4143	Mycoreovirus 3	Viruses; dsRNA viruses; Reoviridae; Spinareovirinae; Mycoreovirus.
NC_007536	3310	Mycoreovirus 3	Viruses; dsRNA viruses; Reoviridae; Spinareovirinae; Mycoreovirus.
NC_007537	2299	Rosellinia necatrix partitivirus 1-W8	Viruses; dsRNA viruses; Partitiviridae; Betapartitivirus.
NC_007538	2279	Rosellinia necatrix partitivirus 1-W8	Viruses; dsRNA viruses; Partitiviridae; Betapartitivirus.
NC_007539	3562	Penicillium chrysogenum virus	Viruses; dsRNA viruses; Chrysoviridae; Chrysovirus.
NC_007540	3200	Penicillium chrysogenum virus	Viruses; dsRNA viruses; Chrysoviridae; Chrysovirus.
NC_007541	2976	Penicillium chrysogenum virus	Viruses; dsRNA viruses; Chrysoviridae; Chrysovirus.
NC_007542	2902	Penicillium chrysogenum virus	Viruses; dsRNA viruses; Chrysoviridae; Chrysovirus.
NC_007543	1350	Rotavirus C	Viruses; dsRNA viruses; Reoviridae; Sedoreovirinae; Rotavirus.
NC_007544	1270	Rotavirus C	Viruses; dsRNA viruses; Reoviridae; Sedoreovirinae; Rotavirus.
NC_007545	1037	Rotavirus C	Viruses; dsRNA viruses; Reoviridae; Sedoreovirinae; Rotavirus.
NC_007546	2736	Rotavirus C	Viruses; dsRNA viruses; Reoviridae; Sedoreovirinae; Rotavirus.
NC_007547	3309	Rotavirus C	Viruses; dsRNA viruses; Reoviridae; Sedoreovirinae; Rotavirus.
NC_007548	3538	Adult diarrheal rotavirus strain J19	Viruses; dsRNA viruses; Reoviridae; Sedoreovirinae; Rotavirus.
NC_007549	2969	Adult diarrheal rotavirus strain J19	Viruses; dsRNA viruses; Reoviridae; Sedoreovirinae; Rotavirus.
NC_007550	2512	Adult diarrheal rotavirus strain J19	Viruses; dsRNA viruses; Reoviridae; Sedoreovirinae; Rotavirus.
NC_007551	2204	Adult diarrheal rotavirus strain J19	Viruses; dsRNA viruses; Reoviridae; Sedoreovirinae; Rotavirus.
NC_007552	1307	Adult diarrheal rotavirus strain J19	Viruses; dsRNA viruses; Reoviridae; Sedoreovirinae; Rotavirus.
NC_007553	1287	Adult diarrheal rotavirus strain J19	Viruses; dsRNA viruses; Reoviridae; Sedoreovirinae; Rotavirus.
NC_007554	1004	Adult diarrheal rotavirus strain J19	Viruses; dsRNA viruses; Reoviridae; Sedoreovirinae; Rotavirus.
NC_007555	932	Adult diarrheal rotavirus strain J19	Viruses; dsRNA viruses; Reoviridae; Sedoreovirinae; Rotavirus.
NC_007556	820	Adult diarrheal rotavirus strain J19	Viruses; dsRNA viruses; Reoviridae; Sedoreovirinae; Rotavirus.
NC_007557	739	Adult diarrheal rotavirus strain J19	Viruses; dsRNA viruses; Reoviridae; Sedoreovirinae; Rotavirus.
NC_007558	649	Adult diarrheal rotavirus strain J19	Viruses; dsRNA viruses; Reoviridae; Sedoreovirinae; Rotavirus.
NC_007559	4170	Operophtera brumata reovirus	Viruses; dsRNA viruses; Reoviridae; unclassified Reoviridae.
NC_007560	3780	Operophtera brumata reovirus	Viruses; dsRNA viruses; Reoviridae; unclassified Reoviridae.
NC_007561	3595	Operophtera brumata reovirus	Viruses; dsRNA viruses; Reoviridae; unclassified Reoviridae.
NC_007562	3362	Operophtera brumata reovirus	Viruses; dsRNA viruses; Reoviridae; unclassified Reoviridae.
NC_007563	2106	Operophtera brumata reovirus	Viruses; dsRNA viruses; Reoviridae; unclassified Reoviridae.
NC_007564	1935	Operophtera brumata reovirus	Viruses; dsRNA viruses; Reoviridae; unclassified Reoviridae.
NC_007565	1606	Operophtera brumata reovirus	Viruses; dsRNA viruses; Reoviridae; unclassified Reoviridae.
NC_007566	1584	Operophtera brumata reovirus	Viruses; dsRNA viruses; Reoviridae; unclassified Reoviridae.
NC_007567	1547	Operophtera brumata reovirus	Viruses; dsRNA viruses; Reoviridae; unclassified Reoviridae.
NC_007568	1509	Operophtera brumata reovirus	Viruses; dsRNA viruses; Reoviridae; unclassified Reoviridae.
NC_007569	730	Rotavirus C	Viruses; dsRNA viruses; Reoviridae; Sedoreovirinae; Rotavirus.
NC_007570	1353	Rotavirus C	Viruses; dsRNA viruses; Reoviridae; Sedoreovirinae; Rotavirus.
NC_007571	1063	Rotavirus C	Viruses; dsRNA viruses; Reoviridae; Sedoreovirinae; Rotavirus.
NC_007572	2283	Rotavirus C	Viruses; dsRNA viruses; Reoviridae; Sedoreovirinae; Rotavirus.
NC_007573	613	Rotavirus C	Viruses; dsRNA viruses; Reoviridae; Sedoreovirinae; Rotavirus.
NC_007574	2166	Rotavirus C	Viruses; dsRNA viruses; Reoviridae; Sedoreovirinae; Rotavirus.
NC_007580	10940	St. Louis encephalitis virus	Viruses; ssRNA viruses; ssRNA positive-strand viruses, no DNA stage; Flaviviridae; Flavivirus; Japanese encephalitis virus group.
NC_007582	3947	Chum salmon reovirus CS	Viruses; dsRNA viruses; Reoviridae; Spinareovirinae; Aquareovirus.
NC_007583	3867	Chum salmon reovirus CS	Viruses; dsRNA viruses; Reoviridae; Spinareovirinae; Aquareovirus.
NC_007584	3690	Chum salmon reovirus CS	Viruses; dsRNA viruses; Reoviridae; Spinareovirinae; Aquareovirus.
NC_007585	1619	Chum salmon reovirus CS	Viruses; dsRNA viruses; Reoviridae; Spinareovirinae; Aquareovirus.
NC_007586	2242	Chum salmon reovirus CS	Viruses; dsRNA viruses; Reoviridae; Spinareovirinae; Aquareovirus.
NC_007587	1395	Chum salmon reovirus CS	Viruses; dsRNA viruses; Reoviridae; Spinareovirinae; Aquareovirus.
NC_007588	1317	Chum salmon reovirus CS	Viruses; dsRNA viruses; Reoviridae; Spinareovirinae; Aquareovirus.
NC_007589	1118	Chum salmon reovirus CS	Viruses; dsRNA viruses; Reoviridae; Spinareovirinae; Aquareovirus.
NC_007590	985	Chum salmon reovirus CS	Viruses; dsRNA viruses; Reoviridae; Spinareovirinae; Aquareovirus.
NC_007591	783	Chum salmon reovirus CS	Viruses; dsRNA viruses; Reoviridae; Spinareovirinae; Aquareovirus.
NC_007592	2052	Chum salmon reovirus CS	Viruses; dsRNA viruses; Reoviridae; Spinareovirinae; Aquareovirus.
NC_007609	6181	Dulcamara mottle virus	Viruses; ssRNA viruses; ssRNA positive-strand viruses, no DNA stage; Tymovirales; Tymoviridae; Tymovirus.
NC_007619	11034	Kelp fly virus	Viruses; ssRNA viruses; ssRNA positive-strand viruses, no DNA stage.
NC_007620	15516	Menangle virus	Viruses; ssRNA viruses; ssRNA negative-strand viruses; Mononegavirales; Paramyxoviridae; Rubulavirus; unclassified Rubulavirus.
NC_007642	12807	Lettuce necrotic yellows virus	Viruses; ssRNA viruses; ssRNA negative-strand viruses; Mononegavirales; Rhabdoviridae; Cytorhabdovirus.
NC_007647	13952	Oryza sativa endornavirus	Viruses; dsRNA viruses; Endornaviridae; Endornavirus.
NC_007648	17635	Vicia faba endornavirus	Viruses; dsRNA viruses; Endornaviridae; Endornavirus.
NC_007649	13936	Oryza rufipogon endornavirus	Viruses; dsRNA viruses; Endornaviridae; Endornavirus.
NC_007652	14071	Avian metapneumovirus	Viruses; ssRNA viruses; ssRNA negative-strand viruses; Mononegavirales; Pneumoviridae; Metapneumovirus.
NC_007656	3993	Yunnan orbivirus	Viruses; dsRNA viruses; Reoviridae; Sedoreovirinae; Orbivirus.
NC_007657	2900	Yunnan orbivirus	Viruses; dsRNA viruses; Reoviridae; Sedoreovirinae; Orbivirus.
NC_007658	2688	Yunnan orbivirus	Viruses; dsRNA viruses; Reoviridae; Sedoreovirinae; Orbivirus.
NC_007659	1993	Yunnan orbivirus	Viruses; dsRNA viruses; Reoviridae; Sedoreovirinae; Orbivirus.
NC_007660	1957	Yunnan orbivirus	Viruses; dsRNA viruses; Reoviridae; Sedoreovirinae; Orbivirus.
NC_007661	1683	Yunnan orbivirus	Viruses; dsRNA viruses; Reoviridae; Sedoreovirinae; Orbivirus.
NC_007662	1504	Yunnan orbivirus	Viruses; dsRNA viruses; Reoviridae; Sedoreovirinae; Orbivirus.
NC_007663	1191	Yunnan orbivirus	Viruses; dsRNA viruses; Reoviridae; Sedoreovirinae; Orbivirus.
NC_007664	1082	Yunnan orbivirus	Viruses; dsRNA viruses; Reoviridae; Sedoreovirinae; Orbivirus.
NC_007665	825	Yunnan orbivirus	Viruses; dsRNA viruses; Reoviridae; Sedoreovirinae; Orbivirus.
NC_007666	3817	Aedes pseudoscutellaris reovirus	Viruses; dsRNA viruses; Reoviridae; Spinareovirinae; Dinovernavirus.
NC_007667	3752	Aedes pseudoscutellaris reovirus	Viruses; dsRNA viruses; Reoviridae; Spinareovirinae; Dinovernavirus.
NC_007668	3732	Aedes pseudoscutellaris reovirus	Viruses; dsRNA viruses; Reoviridae; Spinareovirinae; Dinovernavirus.
NC_007669	3375	Aedes pseudoscutellaris reovirus	Viruses; dsRNA viruses; Reoviridae; Spinareovirinae; Dinovernavirus.
NC_007670	3227	Aedes pseudoscutellaris reovirus	Viruses; dsRNA viruses; Reoviridae; Spinareovirinae; Dinovernavirus.
NC_007671	1775	Aedes pseudoscutellaris reovirus	Viruses; dsRNA viruses; Reoviridae; Spinareovirinae; Dinovernavirus.
NC_007672	1171	Aedes pseudoscutellaris reovirus	Viruses; dsRNA viruses; Reoviridae; Spinareovirinae; Dinovernavirus.
NC_007673	1151	Aedes pseudoscutellaris reovirus	Viruses; dsRNA viruses; Reoviridae; Spinareovirinae; Dinovernavirus.
NC_007674	1147	Aedes pseudoscutellaris reovirus	Viruses; dsRNA viruses; Reoviridae; Spinareovirinae; Dinovernavirus.
NC_007679	6582	Nerine virus X	Viruses; ssRNA viruses; ssRNA positive-strand viruses, no DNA stage; Tymovirales; Alphaflexiviridae; Potexvirus.
NC_007728	10046	East Asian Passiflora virus	Viruses; ssRNA viruses; ssRNA positive-strand viruses, no DNA stage; Potyviridae; Potyvirus.
NC_007729	4094	Maize necrotic streak virus	Viruses; ssRNA viruses; ssRNA positive-strand viruses, no DNA stage; Tombusviridae; Zeavirus.
NC_007731	6607	Alternanthera mosaic virus	Viruses; ssRNA viruses; ssRNA positive-strand viruses, no DNA stage; Tymovirales; Alphaflexiviridae; Potexvirus.
NC_007733	3964	Angelonia flower break virus	Viruses; ssRNA viruses; ssRNA positive-strand viruses, no DNA stage; Tombusviridae; Alphacarmovirus.
NC_007736	3740	Liao ning virus	Viruses; dsRNA viruses; Reoviridae; Sedoreovirinae; Seadornavirus.
NC_007737	3055	Liao ning virus	Viruses; dsRNA viruses; Reoviridae; Sedoreovirinae; Seadornavirus.
NC_007738	2404	Liao ning virus	Viruses; dsRNA viruses; Reoviridae; Sedoreovirinae; Seadornavirus.
NC_007739	2062	Liao ning virus	Viruses; dsRNA viruses; Reoviridae; Sedoreovirinae; Seadornavirus.
NC_007740	1870	Liao ning virus	Viruses; dsRNA viruses; Reoviridae; Sedoreovirinae; Seadornavirus.
NC_007741	1750	Liao ning virus	Viruses; dsRNA viruses; Reoviridae; Sedoreovirinae; Seadornavirus.
NC_007742	1208	Liao ning virus	Viruses; dsRNA viruses; Reoviridae; Sedoreovirinae; Seadornavirus.
NC_007743	1147	Liao ning virus	Viruses; dsRNA viruses; Reoviridae; Sedoreovirinae; Seadornavirus.
NC_007744	943	Liao ning virus	Viruses; dsRNA viruses; Reoviridae; Sedoreovirinae; Seadornavirus.
NC_007745	903	Liao ning virus	Viruses; dsRNA viruses; Reoviridae; Sedoreovirinae; Seadornavirus.
NC_007746	897	Liao ning virus	Viruses; dsRNA viruses; Reoviridae; Sedoreovirinae; Seadornavirus.
NC_007747	760	Liao ning virus	Viruses; dsRNA viruses; Reoviridae; Sedoreovirinae; Seadornavirus.
NC_007748	3987	Peruvian horse sickness virus	Viruses; dsRNA viruses; Reoviridae; Sedoreovirinae; Orbivirus.
NC_007749	2856	Peruvian horse sickness virus	Viruses; dsRNA viruses; Reoviridae; Sedoreovirinae; Orbivirus.
NC_007750	2747	Peruvian horse sickness virus	Viruses; dsRNA viruses; Reoviridae; Sedoreovirinae; Orbivirus.
NC_007751	1996	Peruvian horse sickness virus	Viruses; dsRNA viruses; Reoviridae; Sedoreovirinae; Orbivirus.
NC_007752	1695	Peruvian horse sickness virus	Viruses; dsRNA viruses; Reoviridae; Sedoreovirinae; Orbivirus.
NC_007753	1071	Peruvian horse sickness virus	Viruses; dsRNA viruses; Reoviridae; Sedoreovirinae; Orbivirus.
NC_007754	1180	Peruvian horse sickness virus	Viruses; dsRNA viruses; Reoviridae; Sedoreovirinae; Orbivirus.
NC_007755	1784	Peruvian horse sickness virus	Viruses; dsRNA viruses; Reoviridae; Sedoreovirinae; Orbivirus.
NC_007756	1613	Peruvian horse sickness virus	Viruses; dsRNA viruses; Reoviridae; Sedoreovirinae; Orbivirus.
NC_007757	819	Peruvian horse sickness virus	Viruses; dsRNA viruses; Reoviridae; Sedoreovirinae; Orbivirus.
NC_007803	19212	Beilong virus	Viruses; ssRNA viruses; ssRNA negative-strand viruses; Mononegavirales; Paramyxoviridae; unclassified Paramyxoviridae.
NC_007816	4431	Cucumber leaf spot virus	Viruses; ssRNA viruses; ssRNA positive-strand viruses, no DNA stage; Tombusviridae; Aureusvirus.
NC_007903	3380	Mobala mammarenavirus	Viruses; ssRNA viruses; ssRNA negative-strand viruses; Arenaviridae; Mammarenavirus.
NC_007904	7325	Mobala mammarenavirus	Viruses; ssRNA viruses; ssRNA negative-strand viruses; Arenaviridae; Mammarenavirus.
NC_007905	3366	Ippy mammarenavirus	Viruses; ssRNA viruses; ssRNA negative-strand viruses; Arenaviridae; Mammarenavirus.
NC_007906	7316	Ippy mammarenavirus	Viruses; ssRNA viruses; ssRNA negative-strand viruses; Arenaviridae; Mammarenavirus.
NC_007913	9544	Konjac mosaic virus	Viruses; ssRNA viruses; ssRNA positive-strand viruses, no DNA stage; Potyviridae; Potyvirus.
NC_007915	8226	Penaeid shrimp infectious myonecrosis virus	Viruses; dsRNA viruses; Totiviridae.
NC_007916	7454	Newbury agent 1	Viruses; ssRNA viruses; ssRNA positive-strand viruses, no DNA stage; Caliciviridae; Nebovirus.
NC_007919	12333	Nora virus	Viruses; ssRNA viruses; ssRNA positive-strand viruses, no DNA stage.
NC_007920	10375	Gremmeniella abietina type B RNA virus XL1	Viruses; dsRNA viruses; Endornaviridae; Endornavirus; unclassified Endornavirus.
NC_008020	8739	Daphne virus S	Viruses; ssRNA viruses; ssRNA positive-strand viruses, no DNA stage; Tymovirales; Betaflexiviridae; Quinvirinae; Carlavirus.
NC_008028	9548	Daphne mosaic virus	Viruses; ssRNA viruses; ssRNA positive-strand viruses, no DNA stage; Potyviridae; Potyvirus.
NC_008029	9345	Homalodisca coagulata virus-1	Viruses; ssRNA viruses; ssRNA positive-strand viruses, no DNA stage; Picornavirales; Dicistroviridae; Triatovirus.
NC_008037	2593	Prune dwarf virus	Viruses; ssRNA viruses; ssRNA positive-strand viruses, no DNA stage; Bromoviridae; Ilarvirus.
NC_008038	2129	Prune dwarf virus	Viruses; ssRNA viruses; ssRNA positive-strand viruses, no DNA stage; Bromoviridae; Ilarvirus.
NC_008039	3374	Prune dwarf virus	Viruses; ssRNA viruses; ssRNA positive-strand viruses, no DNA stage; Bromoviridae; Ilarvirus.
NC_008040	3105	Redspotted grouper nervous necrosis virus	Viruses; ssRNA viruses; ssRNA positive-strand viruses, no DNA stage; Nodaviridae; Betanodavirus.
NC_008041	1434	Redspotted grouper nervous necrosis virus	Viruses; ssRNA viruses; ssRNA positive-strand viruses, no DNA stage; Nodaviridae; Betanodavirus.
NC_008169	8745	Citrus leprosis virus C	Viruses; ssRNA viruses; ssRNA positive-strand viruses, no DNA stage.
NC_008170	4986	Citrus leprosis virus C	Viruses; ssRNA viruses; ssRNA positive-strand viruses, no DNA stage.
NC_008171	5792	Micromonas pusilla reovirus	Viruses; dsRNA viruses; Reoviridae; Sedoreovirinae; Mimoreovirus.
NC_008172	4175	Micromonas pusilla reovirus	Viruses; dsRNA viruses; Reoviridae; Sedoreovirinae; Mimoreovirus.
NC_008173	3129	Micromonas pusilla reovirus	Viruses; dsRNA viruses; Reoviridae; Sedoreovirinae; Mimoreovirus.
NC_008174	2833	Micromonas pusilla reovirus	Viruses; dsRNA viruses; Reoviridae; Sedoreovirinae; Mimoreovirus.
NC_008175	2027	Micromonas pusilla reovirus	Viruses; dsRNA viruses; Reoviridae; Sedoreovirinae; Mimoreovirus.
NC_008176	1687	Micromonas pusilla reovirus	Viruses; dsRNA viruses; Reoviridae; Sedoreovirinae; Mimoreovirus.
NC_008177	1556	Micromonas pusilla reovirus	Viruses; dsRNA viruses; Reoviridae; Sedoreovirinae; Mimoreovirus.
NC_008178	1449	Micromonas pusilla reovirus	Viruses; dsRNA viruses; Reoviridae; Sedoreovirinae; Mimoreovirus.
NC_008179	1296	Micromonas pusilla reovirus	Viruses; dsRNA viruses; Reoviridae; Sedoreovirinae; Mimoreovirus.
NC_008180	878	Micromonas pusilla reovirus	Viruses; dsRNA viruses; Reoviridae; Sedoreovirinae; Mimoreovirus.
NC_008181	741	Micromonas pusilla reovirus	Viruses; dsRNA viruses; Reoviridae; Sedoreovirinae; Mimoreovirus.
NC_008182	7581	Black raspberry necrosis virus	Viruses; ssRNA viruses; ssRNA positive-strand viruses, no DNA stage; Picornavirales; Secoviridae; unassigned Secoviridae.
NC_008183	6364	Black raspberry necrosis virus	Viruses; ssRNA viruses; ssRNA positive-strand viruses, no DNA stage; Picornavirales; Secoviridae; unassigned Secoviridae.
NC_008190	1791	Raphanus sativus cryptic virus 1	Viruses; dsRNA viruses; Partitiviridae; unclassified Partitiviridae.
NC_008191	1866	Raphanus sativus cryptic virus 1	Viruses; dsRNA viruses; Partitiviridae; unclassified Partitiviridae.
NC_008249	5900	Chickpea chlorotic stunt virus	Viruses; ssRNA viruses; ssRNA positive-strand viruses, no DNA stage; Luteoviridae; Polerovirus.
NC_008251	6858	Malva mosaic virus	Viruses; ssRNA viruses; ssRNA positive-strand viruses, no DNA stage; Tymovirales; Alphaflexiviridae; Potexvirus.
NC_008266	8539	Narcissus common latent virus	Viruses; ssRNA viruses; ssRNA positive-strand viruses, no DNA stage; Tymovirales; Betaflexiviridae; Quinvirinae; Carlavirus.
NC_008292	8386	Passiflora latent carlavirus	Viruses; ssRNA viruses; ssRNA positive-strand viruses, no DNA stage; Tymovirales; Betaflexiviridae; Quinvirinae; Carlavirus; unclassified Carlavirus.
NC_008294	3573	Pseudomonas phage PRR1	Viruses; ssRNA viruses; ssRNA positive-strand viruses, no DNA stage; Leviviridae; unclassified Leviviridae.
NC_008300	3232	Melon yellow spot virus	Viruses; ssRNA viruses; ssRNA negative-strand viruses; Bunyaviridae; Tospovirus.
NC_008301	3477	Capsicum chlorosis virus	Viruses; ssRNA viruses; ssRNA negative-strand viruses; Bunyaviridae; Tospovirus.
NC_008302	8912	Capsicum chlorosis virus	Viruses; ssRNA viruses; ssRNA negative-strand viruses; Bunyaviridae; Tospovirus.
NC_008303	4823	Capsicum chlorosis virus	Viruses; ssRNA viruses; ssRNA negative-strand viruses; Bunyaviridae; Tospovirus.
NC_008306	8918	Melon yellow spot virus	Viruses; ssRNA viruses; ssRNA negative-strand viruses; Bunyaviridae; Tospovirus.
NC_008307	4815	Melon yellow spot virus	Viruses; ssRNA viruses; ssRNA negative-strand viruses; Bunyaviridae; Tospovirus.
NC_008310	6485	Hibiscus latent Singapore virus	Viruses; ssRNA viruses; ssRNA positive-strand viruses, no DNA stage; Virgaviridae; Tobamovirus.
NC_008311	7382	Norovirus GV	Viruses; ssRNA viruses; ssRNA positive-strand viruses, no DNA stage; Caliciviridae; Norovirus.
NC_008365	6279	Streptocarpus flower break virus	Viruses; ssRNA viruses; ssRNA positive-strand viruses, no DNA stage; Virgaviridae; Tobamovirus.
NC_008366	17039	Strawberry chlorotic fleck-associated virus	Viruses; ssRNA viruses; ssRNA positive-strand viruses, no DNA stage; Closteroviridae; Closterovirus.
NC_008393	9890	Pepper severe mosaic virus	Viruses; ssRNA viruses; ssRNA positive-strand viruses, no DNA stage; Potyviridae; Potyvirus.
NC_008514	11545	Siniperca chuatsi rhabdovirus	Viruses; ssRNA viruses; ssRNA negative-strand viruses; Mononegavirales; Rhabdoviridae; unclassified Rhabdoviridae.
NC_008516	26660	White bream virus	Viruses; ssRNA viruses; ssRNA positive-strand viruses, no DNA stage; Nidovirales; Coronaviridae; Torovirinae; Bafinivirus.
NC_008552	8281	Narcissus symptomless virus	Viruses; ssRNA viruses; ssRNA positive-strand viruses, no DNA stage; Tymovirales; Betaflexiviridae; Quinvirinae; Carlavirus.
NC_008558	10851	Blackberry virus Y	Viruses; ssRNA viruses; ssRNA positive-strand viruses, no DNA stage; Potyviridae; Brambyvirus.
NC_008580	8380	Rabbit vesivirus	Viruses; ssRNA viruses; ssRNA positive-strand viruses, no DNA stage; Caliciviridae; Vesivirus; unclassified Vesivirus.
NC_008585	17481	Raspberry leaf mottle virus	Viruses; ssRNA viruses; ssRNA positive-strand viruses, no DNA stage; Closteroviridae; Closterovirus.
NC_008604	10837	Culex flavivirus	Viruses; ssRNA viruses; ssRNA positive-strand viruses, no DNA stage; Flaviviridae; Flavivirus.
NC_008614	6485	Cucumber mottle virus	Viruses; ssRNA viruses; ssRNA positive-strand viruses, no DNA stage; Virgaviridae; Tobamovirus.
NC_008706	2245	Strawberry necrotic shock virus	Viruses; ssRNA viruses; ssRNA positive-strand viruses, no DNA stage; Bromoviridae; Ilarvirus.
NC_008707	2876	Strawberry necrotic shock virus	Viruses; ssRNA viruses; ssRNA positive-strand viruses, no DNA stage; Bromoviridae; Ilarvirus.
NC_008708	3429	Strawberry necrotic shock virus	Viruses; ssRNA viruses; ssRNA positive-strand viruses, no DNA stage; Bromoviridae; Ilarvirus.
NC_008714	7390	Possum enterovirus W1	Viruses; ssRNA viruses; ssRNA positive-strand viruses, no DNA stage; Picornavirales; Picornaviridae; Enterovirus.
NC_008716	6794	Maracuja mosaic virus	Viruses; ssRNA viruses; ssRNA positive-strand viruses, no DNA stage; Virgaviridae; Tobamovirus.
NC_008718	10510	Entebbe bat virus	Viruses; ssRNA viruses; ssRNA positive-strand viruses, no DNA stage; Flaviviridae; Flavivirus; Rio Bravo virus group.
NC_008719	10793	Sepik virus	Viruses; ssRNA viruses; ssRNA positive-strand viruses, no DNA stage; Flaviviridae; Flavivirus; mosquito-borne viruses.
NC_008728	1931	Mal de Rio Cuarto virus	Viruses; dsRNA viruses; Reoviridae; Spinareovirinae; Fijivirus; Fijivirus group 2.
NC_008729	3566	Mal de Rio Cuarto virus	Viruses; dsRNA viruses; Reoviridae; Spinareovirinae; Fijivirus; Fijivirus group 2.
NC_008730	3617	Mal de Rio Cuarto virus	Viruses; dsRNA viruses; Reoviridae; Spinareovirinae; Fijivirus; Fijivirus group 2.
NC_008731	2639	Mal de Rio Cuarto virus	Viruses; dsRNA viruses; Reoviridae; Spinareovirinae; Fijivirus; Fijivirus group 2.
NC_008732	3826	Mal de Rio Cuarto virus	Viruses; dsRNA viruses; Reoviridae; Spinareovirinae; Fijivirus; Fijivirus group 2.
NC_008733	4501	Mal de Rio Cuarto virus	Viruses; dsRNA viruses; Reoviridae; Spinareovirinae; Fijivirus; Fijivirus group 2.
NC_008734	1798	Mal de Rio Cuarto virus	Viruses; dsRNA viruses; Reoviridae; Spinareovirinae; Fijivirus; Fijivirus group 2.
NC_008735	3162	Mal de Rio Cuarto virus	Viruses; dsRNA viruses; Reoviridae; Spinareovirinae; Fijivirus; Fijivirus group 2.
NC_008736	2186	Mal de Rio Cuarto virus	Viruses; dsRNA viruses; Reoviridae; Spinareovirinae; Fijivirus; Fijivirus group 2.
NC_008737	1870	Mal de Rio Cuarto virus	Viruses; dsRNA viruses; Reoviridae; Spinareovirinae; Fijivirus; Fijivirus group 2.
NC_008824	9816	Narcissus degeneration virus	Viruses; ssRNA viruses; ssRNA positive-strand viruses, no DNA stage; Potyviridae; Potyvirus.
NC_009013	7808	Tomato torrado virus	Viruses; ssRNA viruses; ssRNA positive-strand viruses, no DNA stage; Picornavirales; Secoviridae; Torradovirus.
NC_009017	4172	Nootka lupine vein clearing virus	Viruses; ssRNA viruses; ssRNA positive-strand viruses, no DNA stage; Tombusviridae; Alphacarmovirus.
NC_009019	30286	Tylonycteris bat coronavirus HKU4	Viruses; ssRNA viruses; ssRNA positive-strand viruses, no DNA stage; Nidovirales; Coronaviridae; Coronavirinae; Betacoronavirus.
NC_009020	30482	Pipistrellus bat coronavirus HKU5	Viruses; ssRNA viruses; ssRNA positive-strand viruses, no DNA stage; Nidovirales; Coronaviridae; Coronavirinae; Betacoronavirus.
NC_009021	29114	Rousettus bat coronavirus HKU9	Viruses; ssRNA viruses; ssRNA positive-strand viruses, no DNA stage; Nidovirales; Coronaviridae; Coronavirinae; Betacoronavirus.
NC_009026	10815	Aroa virus	Viruses; ssRNA viruses; ssRNA positive-strand viruses, no DNA stage; Flaviviridae; Flavivirus.
NC_009028	10755	Ilheus virus	Viruses; ssRNA viruses; ssRNA positive-strand viruses, no DNA stage; Flaviviridae; Flavivirus; mosquito-borne viruses.
NC_009029	10874	Kokobera virus	Viruses; ssRNA viruses; ssRNA positive-strand viruses, no DNA stage; Flaviviridae; Flavivirus; Kokobera virus group.
NC_009032	5403	Tomato torrado virus	Viruses; ssRNA viruses; ssRNA positive-strand viruses, no DNA stage; Picornavirales; Secoviridae; Torradovirus.
NC_009041	6395	Rehmannia mosaic virus	Viruses; ssRNA viruses; ssRNA positive-strand viruses, no DNA stage; Virgaviridae; Tobamovirus.
NC_009087	8855	Chrysanthemum virus B	Viruses; ssRNA viruses; ssRNA positive-strand viruses, no DNA stage; Tymovirales; Betaflexiviridae; Quinvirinae; Carlavirus.
NC_009224	5261	Botryotinia fuckeliana totivirus 1	Viruses; dsRNA viruses; Totiviridae; Totivirus.
NC_009241	1578	Rice gall dwarf virus	Viruses; dsRNA viruses; Reoviridae; Sedoreovirinae; Phytoreovirus.
NC_009242	1198	Rice gall dwarf virus	Viruses; dsRNA viruses; Reoviridae; Sedoreovirinae; Phytoreovirus.
NC_009243	3224	Rice gall dwarf virus	Viruses; dsRNA viruses; Reoviridae; Sedoreovirinae; Phytoreovirus.
NC_009244	3514	Rice gall dwarf virus	Viruses; dsRNA viruses; Reoviridae; Sedoreovirinae; Phytoreovirus.
NC_009245	1171	Rice gall dwarf virus	Viruses; dsRNA viruses; Reoviridae; Sedoreovirinae; Phytoreovirus.
NC_009246	1202	Rice gall dwarf virus	Viruses; dsRNA viruses; Reoviridae; Sedoreovirinae; Phytoreovirus.
NC_009247	2542	Rice gall dwarf virus	Viruses; dsRNA viruses; Reoviridae; Sedoreovirinae; Phytoreovirus.
NC_009248	4505	Rice gall dwarf virus	Viruses; dsRNA viruses; Reoviridae; Sedoreovirinae; Phytoreovirus.
NC_009249	2622	Rice gall dwarf virus	Viruses; dsRNA viruses; Reoviridae; Sedoreovirinae; Phytoreovirus.
NC_009250	1648	Rice gall dwarf virus	Viruses; dsRNA viruses; Reoviridae; Sedoreovirinae; Phytoreovirus.
NC_009251	1652	Rice gall dwarf virus	Viruses; dsRNA viruses; Reoviridae; Sedoreovirinae; Phytoreovirus.
NC_009252	853	Rice gall dwarf virus	Viruses; dsRNA viruses; Reoviridae; Sedoreovirinae; Phytoreovirus.
NC_009383	8590	Phlox virus S	Viruses; ssRNA viruses; ssRNA positive-strand viruses, no DNA stage; Tymovirales; Betaflexiviridae; Quinvirinae; Carlavirus.
NC_009448	8115	Saffold virus	Viruses; ssRNA viruses; ssRNA positive-strand viruses, no DNA stage; Picornavirales; Picornaviridae; Cardiovirus.
NC_009489	15486	Mapuera virus	Viruses; ssRNA viruses; ssRNA negative-strand viruses; Mononegavirales; Paramyxoviridae; Rubulavirus.
NC_009519	1734	Fragaria chiloensis cryptic virus	Viruses; dsRNA viruses; Partitiviridae; unclassified Partitiviridae.
NC_009520	1465	Fragaria chiloensis cryptic virus	Viruses; dsRNA viruses; Partitiviridae; unclassified Partitiviridae.
NC_009521	1479	Fragaria chiloensis cryptic virus	Viruses; dsRNA viruses; Partitiviridae; unclassified Partitiviridae.
NC_009527	11966	European bat lyssavirus 1	Viruses; ssRNA viruses; ssRNA negative-strand viruses; Mononegavirales; Rhabdoviridae; Lyssavirus.
NC_009528	11930	European bat lyssavirus 2	Viruses; ssRNA viruses; ssRNA negative-strand viruses; Mononegavirales; Rhabdoviridae; Lyssavirus.
NC_009530	10180	Brevicoryne brassicae picorna-like virus	Viruses; ssRNA viruses; ssRNA positive-strand viruses, no DNA stage; Picornavirales; Iflaviridae; Iflavirus; unclassified Iflavirus.
NC_009532	6223	Okra mosaic virus	Viruses; ssRNA viruses; ssRNA positive-strand viruses, no DNA stage; Tymovirales; Tymoviridae; Tymovirus.
NC_009533	4293	Maize white line mosaic virus	Viruses; ssRNA viruses; ssRNA positive-strand viruses, no DNA stage; Tombusviridae; Aureusvirus.
NC_009536	2309	Citrus variegation virus	Viruses; ssRNA viruses; ssRNA positive-strand viruses, no DNA stage; Bromoviridae; Ilarvirus.
NC_009537	3433	Citrus variegation virus	Viruses; ssRNA viruses; ssRNA positive-strand viruses, no DNA stage; Bromoviridae; Ilarvirus.
NC_009538	2914	Citrus variegation virus	Viruses; ssRNA viruses; ssRNA positive-strand viruses, no DNA stage; Bromoviridae; Ilarvirus.
NC_009544	11319	Solenopsis invicta virus 2	Viruses; ssRNA viruses; ssRNA positive-strand viruses, no DNA stage.
NC_009608	6413	Orchid fleck dichorhavirus	Viruses; ssRNA viruses; ssRNA negative-strand viruses; Mononegavirales; Rhabdoviridae; Dichorhavirus.
NC_009609	6001	Orchid fleck dichorhavirus	Viruses; ssRNA viruses; ssRNA negative-strand viruses; Mononegavirales; Rhabdoviridae; Dichorhavirus.
NC_009640	15180	Porcine rubulavirus	Viruses; ssRNA viruses; ssRNA negative-strand viruses; Mononegavirales; Paramyxoviridae; Rubulavirus.
NC_009642	6375	Bell pepper mottle virus	Viruses; ssRNA viruses; ssRNA positive-strand viruses, no DNA stage; Virgaviridae; Tobamovirus.
NC_009741	9804	Basella rugose mosaic virus	Viruses; ssRNA viruses; ssRNA positive-strand viruses, no DNA stage; Potyviridae; Potyvirus.
NC_009742	9689	Telosma mosaic virus	Viruses; ssRNA viruses; ssRNA positive-strand viruses, no DNA stage; Potyviridae; Potyvirus.
NC_009744	9659	Wild tomato mosaic virus	Viruses; ssRNA viruses; ssRNA positive-strand viruses, no DNA stage; Potyviridae; Potyvirus.
NC_009745	9711	Banana bract mosaic virus	Viruses; ssRNA viruses; ssRNA positive-strand viruses, no DNA stage; Potyviridae; Potyvirus.
NC_009756	4449	Marine RNA virus SOG	Viruses; ssRNA viruses; ssRNA positive-strand viruses, no DNA stage; environmental samples.
NC_009757	9236	Marine RNA virus JP-A	Viruses; ssRNA viruses; ssRNA positive-strand viruses, no DNA stage; Picornavirales; environmental samples.
NC_009758	8926	Marine RNA virus JP-B	Viruses; ssRNA viruses; ssRNA positive-strand viruses, no DNA stage; Picornavirales; environmental samples.
NC_009759	8404	Potato Virus P	Viruses; ssRNA viruses; ssRNA positive-strand viruses, no DNA stage; Tymovirales; Betaflexiviridae; Quinvirinae; Carlavirus.
NC_009764	8727	Coleus vein necrosis virus	Viruses; ssRNA viruses; ssRNA positive-strand viruses, no DNA stage; Tymovirales; Betaflexiviridae; Quinvirinae; Carlavirus.
NC_009805	9636	Wheat eqlid mosaic virus	Viruses; ssRNA viruses; ssRNA positive-strand viruses, no DNA stage; Potyviridae; Tritimovirus.
NC_009823	9711	Hepatitis C virus genotype 2	Viruses; ssRNA viruses; ssRNA positive-strand viruses, no DNA stage; Flaviviridae; Hepacivirus.
NC_009824	9456	Hepatitis C virus genotype 3	Viruses; ssRNA viruses; ssRNA positive-strand viruses, no DNA stage; Flaviviridae; Hepacivirus.
NC_009825	9355	Hepatitis C virus genotype 4	Viruses; ssRNA viruses; ssRNA positive-strand viruses, no DNA stage; Flaviviridae; Hepacivirus.
NC_009826	9343	Hepatitis C virus genotype 5	Viruses; ssRNA viruses; ssRNA positive-strand viruses, no DNA stage; Flaviviridae; Hepacivirus.
NC_009827	9628	Hepatitis C virus genotype 6	Viruses; ssRNA viruses; ssRNA positive-strand viruses, no DNA stage; Flaviviridae; Hepacivirus.
NC_009890	5077	Black raspberry virus F	Viruses; dsRNA viruses; Totiviridae; Totivirus.
NC_009891	6718	Seal picornavirus type 1	Viruses; ssRNA viruses; ssRNA positive-strand viruses, no DNA stage; Picornavirales; Picornaviridae; Aquamavirus.
NC_009892	9005	Peach chlorotic mottle virus	Viruses; ssRNA viruses; ssRNA positive-strand viruses, no DNA stage; Tymovirales; Betaflexiviridae; Quinvirinae; Foveavirus.
NC_009894	6868	Akabane virus	Viruses; ssRNA viruses; ssRNA negative-strand viruses; Bunyaviridae; Orthobunyavirus.
NC_009895	4309	Akabane virus	Viruses; ssRNA viruses; ssRNA negative-strand viruses; Bunyaviridae; Orthobunyavirus.
NC_009896	858	Akabane virus	Viruses; ssRNA viruses; ssRNA negative-strand viruses; Bunyaviridae; Orthobunyavirus.
NC_009942	11029	West Nile virus	Viruses; ssRNA viruses; ssRNA positive-strand viruses, no DNA stage; Flaviviridae; Flavivirus; Japanese encephalitis virus group.
NC_009944	2498	Amasya cherry disease associated chrysovirus	Viruses; dsRNA viruses; Chrysoviridae; Chrysovirus.
NC_009945	2833	Amasya cherry disease associated chrysovirus	Viruses; dsRNA viruses; Chrysoviridae; Chrysovirus.
NC_009946	3128	Amasya cherry disease associated chrysovirus	Viruses; dsRNA viruses; Chrysoviridae; Chrysovirus.
NC_009947	3399	Amasya cherry disease associated chrysovirus	Viruses; dsRNA viruses; Chrysoviridae; Chrysovirus.
NC_009988	27165	Rhinolophus bat coronavirus HKU2	Viruses; ssRNA viruses; ssRNA positive-strand viruses, no DNA stage; Nidovirales; Coronaviridae; Coronavirinae; Alphacoronavirus.
NC_009991	9058	Phlox Virus B	Viruses; ssRNA viruses; ssRNA positive-strand viruses, no DNA stage; Tymovirales; Betaflexiviridae; Quinvirinae; Carlavirus.
NC_009992	14214	Plum bark necrosis stem pitting-associated virus	Viruses; ssRNA viruses; ssRNA positive-strand viruses, no DNA stage; Closteroviridae; Ampelovirus.
NC_009994	9570	Tobacco vein banding mosaic virus	Viruses; ssRNA viruses; ssRNA positive-strand viruses, no DNA stage; Potyviridae; Potyvirus.
NC_009995	9730	Moroccan watermelon mosaic virus	Viruses; ssRNA viruses; ssRNA positive-strand viruses, no DNA stage; Potyviridae; Potyvirus.
NC_009996	7099	Rhinovirus C	Viruses; ssRNA viruses; ssRNA positive-strand viruses, no DNA stage; Picornavirales; Picornaviridae; Enterovirus.
NC_010178	13071	Pineapple mealybug wilt-associated virus 1	Viruses; ssRNA viruses; ssRNA positive-strand viruses, no DNA stage; Closteroviridae; Ampelovirus.
NC_010246	5193	Magnaporthe oryzae virus 2	Viruses; dsRNA viruses; Totiviridae; Victorivirus.
NC_010247	3341	Amapar mammarenavirus	Viruses; ssRNA viruses; ssRNA negative-strand viruses; Arenaviridae; Mammarenavirus.
NC_010248	3535	Oliveros mammarenavirus	Viruses; ssRNA viruses; ssRNA negative-strand viruses; Arenaviridae; Mammarenavirus.
NC_010249	7053	Allpahuayo mammarenavirus	Viruses; ssRNA viruses; ssRNA negative-strand viruses; Arenaviridae; Mammarenavirus.
NC_010250	7184	Oliveros mammarenavirus	Viruses; ssRNA viruses; ssRNA negative-strand viruses; Arenaviridae; Mammarenavirus.
NC_010251	7046	Amapar mammarenavirus	Viruses; ssRNA viruses; ssRNA negative-strand viruses; Arenaviridae; Mammarenavirus.
NC_010252	7106	Cupixi mammarenavirus	Viruses; ssRNA viruses; ssRNA negative-strand viruses; Arenaviridae; Mammarenavirus.
NC_010253	3343	Allpahuayo mammarenavirus	Viruses; ssRNA viruses; ssRNA negative-strand viruses; Arenaviridae; Mammarenavirus.
NC_010254	3332	Cupixi mammarenavirus	Viruses; ssRNA viruses; ssRNA negative-strand viruses; Arenaviridae; Mammarenavirus.
NC_010255	7102	Bear Canyon mammarenavirus	Viruses; ssRNA viruses; ssRNA negative-strand viruses; Arenaviridae; Mammarenavirus.
NC_010256	3339	Bear Canyon mammarenavirus	Viruses; ssRNA viruses; ssRNA negative-strand viruses; Arenaviridae; Mammarenavirus.
NC_010295	5816	Phaius virus X	Viruses; ssRNA viruses; ssRNA positive-strand viruses, no DNA stage; Tymovirales; Alphaflexiviridae; Potexvirus.
NC_010305	8412	Ligustrum necrotic ringspot virus	Viruses; ssRNA viruses; ssRNA positive-strand viruses, no DNA stage; Tymovirales; Betaflexiviridae; Quinvirinae; Carlavirus.
NC_010306	26253	Gill-associated virus	Viruses; ssRNA viruses; ssRNA positive-strand viruses, no DNA stage; Nidovirales; Roniviridae; Okavirus.
NC_010343	1717	Raphanus sativus cryptic virus 2	Viruses; dsRNA viruses; Partitiviridae; unclassified Partitiviridae.
NC_010344	1521	Raphanus sativus cryptic virus 2	Viruses; dsRNA viruses; Partitiviridae; unclassified Partitiviridae.
NC_010345	1485	Raphanus sativus cryptic virus 2	Viruses; dsRNA viruses; Partitiviridae; unclassified Partitiviridae.
NC_010346	1749	Rose cryptic virus 1	Viruses; dsRNA viruses; Partitiviridae; unclassified Partitiviridae.
NC_010347	1485	Rose cryptic virus 1	Viruses; dsRNA viruses; Partitiviridae; unclassified Partitiviridae.
NC_010348	1446	Rose cryptic virus 1	Viruses; dsRNA viruses; Partitiviridae; unclassified Partitiviridae.
NC_010349	1793	Botryotinia fuckeliana partitivirus 1	Viruses; dsRNA viruses; Partitiviridae; unclassified Partitiviridae.
NC_010350	1566	Botryotinia fuckeliana partitivirus 1	Viruses; dsRNA viruses; Partitiviridae; unclassified Partitiviridae.
NC_010351	1383	Botryotinia fuckeliana partitivirus 1	Viruses; dsRNA viruses; Partitiviridae; unclassified Partitiviridae.
NC_010354	7556	Bovine rhinitis B virus	Viruses; ssRNA viruses; ssRNA positive-strand viruses, no DNA stage; Picornavirales; Picornaviridae; Aphthovirus.
NC_010415	7351	Enterovirus J	Viruses; ssRNA viruses; ssRNA positive-strand viruses, no DNA stage; Picornavirales; Picornaviridae; Enterovirus.
NC_010416	6937	Asparagus virus 3	Viruses; ssRNA viruses; ssRNA positive-strand viruses, no DNA stage; Tymovirales; Alphaflexiviridae; Potexvirus.
NC_010434	7674	Lolium latent virus	Viruses; ssRNA viruses; ssRNA positive-strand viruses, no DNA stage; Tymovirales; Alphaflexiviridae; Lolavirus.
NC_010437	28326	Bat coronavirus 1A	Viruses; ssRNA viruses; ssRNA positive-strand viruses, no DNA stage; Nidovirales; Coronaviridae; Coronavirinae; Alphacoronavirus; unclassified Alphacoronavirus.
NC_010438	28773	Miniopterus bat coronavirus HKU8	Viruses; ssRNA viruses; ssRNA positive-strand viruses, no DNA stage; Nidovirales; Coronaviridae; Coronavirinae; Alphacoronavirus.
NC_010489	3279	Tomato zonate spot virus	Viruses; ssRNA viruses; ssRNA negative-strand viruses; Bunyaviridae; Tospovirus.
NC_010490	4945	Tomato zonate spot virus	Viruses; ssRNA viruses; ssRNA negative-strand viruses; Bunyaviridae; Tospovirus.
NC_010491	8919	Tomato zonate spot virus	Viruses; ssRNA viruses; ssRNA negative-strand viruses; Bunyaviridae; Tospovirus.
NC_010521	9836	Squash vein yellowing virus	Viruses; ssRNA viruses; ssRNA positive-strand viruses, no DNA stage; Potyviridae; Ipomovirus.
NC_010538	8550	Hop mosaic virus	Viruses; ssRNA viruses; ssRNA positive-strand viruses, no DNA stage; Tymovirales; Betaflexiviridae; Quinvirinae; Carlavirus.
NC_010560	8965	Bean yellow disorder virus	Viruses; ssRNA viruses; ssRNA positive-strand viruses, no DNA stage; Closteroviridae; Crinivirus.
NC_010561	8530	Bean yellow disorder virus	Viruses; ssRNA viruses; ssRNA positive-strand viruses, no DNA stage; Closteroviridae; Crinivirus.
NC_010562	3357	Chapare mammarenavirus	Viruses; ssRNA viruses; ssRNA negative-strand viruses; Arenaviridae; Mammarenavirus.
NC_010563	7107	Chapare mammarenavirus	Viruses; ssRNA viruses; ssRNA negative-strand viruses; Arenaviridae; Mammarenavirus.
NC_010584	3949	American grass carp reovirus	Viruses; dsRNA viruses; Reoviridae; Spinareovirinae; Aquareovirus.
NC_010585	3876	American grass carp reovirus	Viruses; dsRNA viruses; Reoviridae; Spinareovirinae; Aquareovirus.
NC_010586	3709	American grass carp reovirus	Viruses; dsRNA viruses; Reoviridae; Spinareovirinae; Aquareovirus.
NC_010587	2293	American grass carp reovirus	Viruses; dsRNA viruses; Reoviridae; Spinareovirinae; Aquareovirus.
NC_010588	2237	American grass carp reovirus	Viruses; dsRNA viruses; Reoviridae; Spinareovirinae; Aquareovirus.
NC_010589	2042	American grass carp reovirus	Viruses; dsRNA viruses; Reoviridae; Spinareovirinae; Aquareovirus.
NC_010590	1356	American grass carp reovirus	Viruses; dsRNA viruses; Reoviridae; Spinareovirinae; Aquareovirus.
NC_010591	1305	American grass carp reovirus	Viruses; dsRNA viruses; Reoviridae; Spinareovirinae; Aquareovirus.
NC_010592	1125	American grass carp reovirus	Viruses; dsRNA viruses; Reoviridae; Spinareovirinae; Aquareovirus.
NC_010593	912	American grass carp reovirus	Viruses; dsRNA viruses; Reoviridae; Spinareovirinae; Aquareovirus.
NC_010594	772	American grass carp reovirus	Viruses; dsRNA viruses; Reoviridae; Spinareovirinae; Aquareovirus.
NC_010624	7458	Sapovirus Mc10	Viruses; ssRNA viruses; ssRNA positive-strand viruses, no DNA stage; Caliciviridae; Sapovirus.
NC_010646	31686	Beluga Whale coronavirus SW1	Viruses; ssRNA viruses; ssRNA positive-strand viruses, no DNA stage; Nidovirales; Coronaviridae; Coronavirinae; Gammacoronavirus.
NC_010661	883	Cypovirus 5	Viruses; dsRNA viruses; Reoviridae; Spinareovirinae; Cypovirus.
NC_010662	1830	Cypovirus 5	Viruses; dsRNA viruses; Reoviridae; Spinareovirinae; Cypovirus.
NC_010663	1066	Cypovirus 5	Viruses; dsRNA viruses; Reoviridae; Spinareovirinae; Cypovirus.
NC_010664	1268	Cypovirus 5	Viruses; dsRNA viruses; Reoviridae; Spinareovirinae; Cypovirus.
NC_010665	1930	Cypovirus 5	Viruses; dsRNA viruses; Reoviridae; Spinareovirinae; Cypovirus.
NC_010666	2797	Cypovirus 5	Viruses; dsRNA viruses; Reoviridae; Spinareovirinae; Cypovirus.
NC_010667	3303	Cypovirus 5	Viruses; dsRNA viruses; Reoviridae; Spinareovirinae; Cypovirus.
NC_010668	3713	Cypovirus 5	Viruses; dsRNA viruses; Reoviridae; Spinareovirinae; Cypovirus.
NC_010669	3905	Cypovirus 5	Viruses; dsRNA viruses; Reoviridae; Spinareovirinae; Cypovirus.
NC_010670	4123	Cypovirus 5	Viruses; dsRNA viruses; Reoviridae; Spinareovirinae; Cypovirus.
NC_010700	3316	Whitewater Arroyo mammarenavirus	Viruses; ssRNA viruses; ssRNA negative-strand viruses; Arenaviridae; Mammarenavirus.
NC_010701	3533	Tamiami mammarenavirus	Viruses; ssRNA viruses; ssRNA negative-strand viruses; Arenaviridae; Mammarenavirus.
NC_010702	7141	Tamiami mammarenavirus	Viruses; ssRNA viruses; ssRNA negative-strand viruses; Arenaviridae; Mammarenavirus.
NC_010703	7132	Whitewater Arroyo mammarenavirus	Viruses; ssRNA viruses; ssRNA negative-strand viruses; Arenaviridae; Mammarenavirus.
NC_010704	1530	Thottapalayam hantavirus	Viruses; ssRNA viruses; ssRNA negative-strand viruses; Bunyaviridae; Hantavirus.
NC_010705	2315	Ceratocystis polonica partitivirus	Viruses; dsRNA viruses; Partitiviridae; unclassified Partitiviridae.
NC_010706	2252	Ceratocystis polonica partitivirus	Viruses; dsRNA viruses; Partitiviridae; unclassified Partitiviridae.
NC_010707	6581	Thottapalayam hantavirus	Viruses; ssRNA viruses; ssRNA negative-strand viruses; Bunyaviridae; Hantavirus.
NC_010708	3621	Thottapalayam hantavirus	Viruses; ssRNA viruses; ssRNA negative-strand viruses; Bunyaviridae; Hantavirus.
NC_010709	6064	Radish mosaic virus	Viruses; ssRNA viruses; ssRNA positive-strand viruses, no DNA stage; Picornavirales; Secoviridae; Comovirinae; Comovirus.
NC_010710	4020	Radish mosaic virus	Viruses; ssRNA viruses; ssRNA positive-strand viruses, no DNA stage; Picornavirales; Secoviridae; Comovirinae; Comovirus.
NC_010711	3674	Chronic bee paralysis virus	Viruses; ssRNA viruses; ssRNA positive-strand viruses, no DNA stage.
NC_010712	2305	Chronic bee paralysis virus	Viruses; ssRNA viruses; ssRNA positive-strand viruses, no DNA stage.
NC_010732	5920	Tobacco vein distorting virus	Viruses; ssRNA viruses; ssRNA positive-strand viruses, no DNA stage; Luteoviridae; Polerovirus.
NC_010735	9742	Verbena virus Y	Viruses; ssRNA viruses; ssRNA positive-strand viruses, no DNA stage; Potyviridae; Potyvirus; unclassified Potyvirus.
NC_010736	9842	Algerian watermelon mosaic virus	Viruses; ssRNA viruses; ssRNA positive-strand viruses, no DNA stage; Potyviridae; Potyvirus.
NC_010743	4127	Mycoreovirus 1	Viruses; dsRNA viruses; Reoviridae; Spinareovirinae; Mycoreovirus.
NC_010744	3846	Mycoreovirus 1	Viruses; dsRNA viruses; Reoviridae; Spinareovirinae; Mycoreovirus.
NC_010745	3258	Mycoreovirus 1	Viruses; dsRNA viruses; Reoviridae; Spinareovirinae; Mycoreovirus.
NC_010746	2269	Mycoreovirus 1	Viruses; dsRNA viruses; Reoviridae; Spinareovirinae; Mycoreovirus.
NC_010747	2056	Mycoreovirus 1	Viruses; dsRNA viruses; Reoviridae; Spinareovirinae; Mycoreovirus.
NC_010748	2023	Mycoreovirus 1	Viruses; dsRNA viruses; Reoviridae; Spinareovirinae; Mycoreovirus.
NC_010749	1539	Mycoreovirus 1	Viruses; dsRNA viruses; Reoviridae; Spinareovirinae; Mycoreovirus.
NC_010750	1536	Mycoreovirus 1	Viruses; dsRNA viruses; Reoviridae; Spinareovirinae; Mycoreovirus.
NC_010751	1072	Mycoreovirus 1	Viruses; dsRNA viruses; Reoviridae; Spinareovirinae; Mycoreovirus.
NC_010752	975	Mycoreovirus 1	Viruses; dsRNA viruses; Reoviridae; Spinareovirinae; Mycoreovirus.
NC_010753	732	Mycoreovirus 1	Viruses; dsRNA viruses; Reoviridae; Spinareovirinae; Mycoreovirus.
NC_010754	2305	Ceratocystis resinifera virus 1	Viruses; dsRNA viruses; Partitiviridae; Betapartitivirus.
NC_010755	2207	Ceratocystis resinifera virus 1	Viruses; dsRNA viruses; Partitiviridae; Betapartitivirus.
NC_010756	3406	Parana mammarenavirus	Viruses; ssRNA viruses; ssRNA negative-strand viruses; Arenaviridae; Mammarenavirus.
NC_010757	3410	Flexal mammarenavirus	Viruses; ssRNA viruses; ssRNA negative-strand viruses; Arenaviridae; Mammarenavirus.
NC_010758	3474	Latino mammarenavirus	Viruses; ssRNA viruses; ssRNA negative-strand viruses; Arenaviridae; Mammarenavirus.
NC_010759	7038	Flexal mammarenavirus	Viruses; ssRNA viruses; ssRNA negative-strand viruses; Arenaviridae; Mammarenavirus.
NC_010760	7174	Latino mammarenavirus	Viruses; ssRNA viruses; ssRNA negative-strand viruses; Arenaviridae; Mammarenavirus.
NC_010761	7088	Parana mammarenavirus	Viruses; ssRNA viruses; ssRNA negative-strand viruses; Arenaviridae; Mammarenavirus.
NC_010800	27657	Turkey coronavirus	Viruses; ssRNA viruses; ssRNA positive-strand viruses, no DNA stage; Nidovirales; Coronaviridae; Coronavirinae; Gammacoronavirus.
NC_010806	5808	Rose spring dwarf-associated virus	Viruses; ssRNA viruses; ssRNA positive-strand viruses, no DNA stage; Luteoviridae; Luteovirus.
NC_010809	5674	Melon aphid-borne yellows virus	Viruses; ssRNA viruses; ssRNA positive-strand viruses, no DNA stage; Luteoviridae; Polerovirus.
NC_010810	7961	Human TMEV-like cardiovirus	Viruses; ssRNA viruses; ssRNA positive-strand viruses, no DNA stage; Picornavirales; Picornaviridae; Cardiovirus.
NC_010832	7212	Lettuce virus X	Viruses; ssRNA viruses; ssRNA positive-strand viruses, no DNA stage; Tymovirales; Alphaflexiviridae; Potexvirus.
NC_010944	6381	Brugmansia mild mottle virus	Viruses; ssRNA viruses; ssRNA positive-strand viruses, no DNA stage; Virgaviridae; Tobamovirus.
NC_010954	9656	Fritillary virus Y	Viruses; ssRNA viruses; ssRNA positive-strand viruses, no DNA stage; Potyviridae; Potyvirus.
NC_010984	3567	Alternaria alternata virus 1	Viruses; dsRNA viruses.
NC_010985	2149	Curvularia thermal tolerance virus	Viruses; dsRNA viruses.
NC_010986	1886	Curvularia thermal tolerance virus	Viruses; dsRNA viruses.
NC_010987	7229	Tomato marchitez virus	Viruses; ssRNA viruses; ssRNA positive-strand viruses, no DNA stage; Picornavirales; Secoviridae; Torradovirus.
NC_010988	4906	Tomato marchitez virus	Viruses; ssRNA viruses; ssRNA positive-strand viruses, no DNA stage; Picornavirales; Secoviridae; Torradovirus.
NC_010989	2794	Alternaria alternata virus 1	Viruses; dsRNA viruses.
NC_010990	2576	Alternaria alternata virus 1	Viruses; dsRNA viruses.
NC_010991	1420	Alternaria alternata virus 1	Viruses; dsRNA viruses.
NC_011050	8305	Steller sea lion vesivirus	Viruses; ssRNA viruses; ssRNA positive-strand viruses, no DNA stage; Caliciviridae; Vesivirus; unclassified Vesivirus.
NC_011062	6539	Potato virus T	Viruses; ssRNA viruses; ssRNA positive-strand viruses, no DNA stage; Tymovirales; Betaflexiviridae; Trivirinae; Tepovirus.
NC_011065	2769	Epirus cherry virus	Viruses; ssRNA viruses; ssRNA positive-strand viruses, no DNA stage; Ourmiavirus.
NC_011066	1028	Epirus cherry virus	Viruses; ssRNA viruses; ssRNA positive-strand viruses, no DNA stage; Ourmiavirus.
NC_011067	960	Epirus cherry virus	Viruses; ssRNA viruses; ssRNA positive-strand viruses, no DNA stage; Ourmiavirus.
NC_011068	2814	Ourmia melon virus	Viruses; ssRNA viruses; ssRNA positive-strand viruses, no DNA stage; Ourmiavirus.
NC_011069	1064	Ourmia melon virus	Viruses; ssRNA viruses; ssRNA positive-strand viruses, no DNA stage; Ourmiavirus.
NC_011070	974	Ourmia melon virus	Viruses; ssRNA viruses; ssRNA positive-strand viruses, no DNA stage; Ourmiavirus.
NC_011086	6290	Diascia yellow mottle virus	Viruses; ssRNA viruses; ssRNA positive-strand viruses, no DNA stage; Tymovirales; Tymoviridae; Tymovirus; unclassified Tymovirus.
NC_011106	7564	Grapevine virus E	Viruses; ssRNA viruses; ssRNA positive-strand viruses, no DNA stage; Tymovirales; Betaflexiviridae; Trivirinae; Vitivirus.
NC_011187	3983	Sowbane mosaic virus	Viruses; ssRNA viruses; ssRNA positive-strand viruses, no DNA stage; Sobemovirus.
NC_011189	3418	Mikania micrantha mosaic virus	Viruses; ssRNA viruses; ssRNA positive-strand viruses, no DNA stage; Picornavirales; Secoviridae; Comovirinae; Fabavirus.
NC_011190	5862	Mikania micrantha mosaic virus	Viruses; ssRNA viruses; ssRNA positive-strand viruses, no DNA stage; Picornavirales; Secoviridae; Comovirinae; Fabavirus.
NC_011349	7310	Senecavirus A	Viruses; ssRNA viruses; ssRNA positive-strand viruses, no DNA stage; Picornavirales; Picornaviridae; Senecavirus.
NC_011372	2805	Botrytis cinerea mitovirus 1	Viruses; ssRNA viruses; ssRNA positive-strand viruses, no DNA stage; Narnaviridae; Mitovirus; unclassified Mitovirus.
NC_011400	6171	Astrovirus MLB1	Viruses; ssRNA viruses; ssRNA positive-strand viruses, no DNA stage; Astroviridae; unclassified Astroviridae.
NC_011500	1614	Rotavirus A	Viruses; dsRNA viruses; Reoviridae; Sedoreovirinae; Rotavirus.
NC_011501	1105	Rotavirus A	Viruses; dsRNA viruses; Reoviridae; Sedoreovirinae; Rotavirus.
NC_011502	1059	Rotavirus A	Viruses; dsRNA viruses; Reoviridae; Sedoreovirinae; Rotavirus.
NC_011503	1062	Rotavirus A	Viruses; dsRNA viruses; Reoviridae; Sedoreovirinae; Rotavirus.
NC_011504	751	Rotavirus A	Viruses; dsRNA viruses; Reoviridae; Sedoreovirinae; Rotavirus.
NC_011505	667	Rotavirus A	Viruses; dsRNA viruses; Reoviridae; Sedoreovirinae; Rotavirus.
NC_011506	2693	Rotavirus A	Viruses; dsRNA viruses; Reoviridae; Sedoreovirinae; Rotavirus.
NC_011507	3302	Rotavirus A	Viruses; dsRNA viruses; Reoviridae; Sedoreovirinae; Rotavirus.
NC_011508	2591	Rotavirus A	Viruses; dsRNA viruses; Reoviridae; Sedoreovirinae; Rotavirus.
NC_011509	1356	Rotavirus A	Viruses; dsRNA viruses; Reoviridae; Sedoreovirinae; Rotavirus.
NC_011510	2362	Rotavirus A	Viruses; dsRNA viruses; Reoviridae; Sedoreovirinae; Rotavirus.
NC_011525	7890	Potato latent virus	Viruses; ssRNA viruses; ssRNA positive-strand viruses, no DNA stage; Tymovirales; Betaflexiviridae; Quinvirinae; Carlavirus.
NC_011532	12926	Lettuce yellow mottle virus	Viruses; ssRNA viruses; ssRNA negative-strand viruses; Mononegavirales; Rhabdoviridae; Cytorhabdovirus.
NC_011535	4731	Grapevine Algerian latent virus	Viruses; ssRNA viruses; ssRNA positive-strand viruses, no DNA stage; Tombusviridae; Tombusvirus.
NC_011536	4547	Imperata yellow mottle virus	Viruses; ssRNA viruses; ssRNA positive-strand viruses, no DNA stage; Sobemovirus.
NC_011537	6206	Scrophularia mottle virus	Viruses; ssRNA viruses; ssRNA positive-strand viruses, no DNA stage; Tymovirales; Tymoviridae; Tymovirus.
NC_011538	6285	Nemesia ring necrosis virus	Viruses; ssRNA viruses; ssRNA positive-strand viruses, no DNA stage; Tymovirales; Tymoviridae; Tymovirus.
NC_011539	6154	Plantago mottle virus	Viruses; ssRNA viruses; ssRNA positive-strand viruses, no DNA stage; Tymovirales; Tymoviridae; Tymovirus.
NC_011540	8500	Hippeastrum latent virus	Viruses; ssRNA viruses; ssRNA positive-strand viruses, no DNA stage; Tymovirales; Betaflexiviridae; Quinvirinae; Carlavirus.
NC_011541	9650	Narcissus yellow stripe virus	Viruses; ssRNA viruses; ssRNA positive-strand viruses, no DNA stage; Potyviridae; Potyvirus.
NC_011542	12381	Maize Iranian mosaic virus	Viruses; ssRNA viruses; ssRNA negative-strand viruses; Mononegavirales; Rhabdoviridae; Nucleorhabdovirus.
NC_011543	4652	Poinsettia latent virus	Viruses; ssRNA viruses; ssRNA positive-strand viruses, no DNA stage; Polemovirus.
NC_011544	6528	Hosta virus X	Viruses; ssRNA viruses; ssRNA positive-strand viruses, no DNA stage; Tymovirales; Alphaflexiviridae; Potexvirus.
NC_011549	26396	Thrush coronavirus HKU12-600	Viruses; ssRNA viruses; ssRNA positive-strand viruses, no DNA stage; Nidovirales; Coronaviridae; Coronavirinae.
NC_011550	26552	Munia coronavirus HKU13-3514	Viruses; ssRNA viruses; ssRNA positive-strand viruses, no DNA stage; Nidovirales; Coronaviridae; Coronavirinae.
NC_011552	7988	Peach mosaic virus	Viruses; ssRNA viruses; ssRNA positive-strand viruses, no DNA stage; Tymovirales; Betaflexiviridae; Trivirinae; Trichovirus.
NC_011553	3478	Blackberry chlorotic ringspot virus	Viruses; ssRNA viruses; ssRNA positive-strand viruses, no DNA stage; Bromoviridae; Ilarvirus.
NC_011554	2879	Blackberry chlorotic ringspot virus	Viruses; ssRNA viruses; ssRNA positive-strand viruses, no DNA stage; Bromoviridae; Ilarvirus.
NC_011555	2290	Blackberry chlorotic ringspot virus	Viruses; ssRNA viruses; ssRNA positive-strand viruses, no DNA stage; Bromoviridae; Ilarvirus.
NC_011556	2008	Beet cryptic virus 1	Viruses; dsRNA viruses; Partitiviridae; Alphapartitivirus.
NC_011557	1783	Beet cryptic virus 1	Viruses; dsRNA viruses; Partitiviridae; Alphapartitivirus.
NC_011558	6797	Lettuce big-vein associated virus	Viruses; ssRNA viruses; ssRNA negative-strand viruses; Varicosavirus.
NC_011559	6151	Anagyris vein yellowing virus	Viruses; ssRNA viruses; ssRNA positive-strand viruses, no DNA stage; Tymovirales; Tymoviridae; Tymovirus.
NC_011560	9973	Zantedeschia mild mosaic virus	Viruses; ssRNA viruses; ssRNA positive-strand viruses, no DNA stage; Potyviridae; Potyvirus.
NC_011568	6081	Lettuce big-vein associated virus	Viruses; ssRNA viruses; ssRNA negative-strand viruses; Varicosavirus.
NC_011591	3437	Southern tomato virus	Viruses; dsRNA viruses; Amalgaviridae; Amalgavirus.
NC_011620	6435	Potato virus X	Viruses; ssRNA viruses; ssRNA positive-strand viruses, no DNA stage; Tymovirales; Alphaflexiviridae; Potexvirus.
NC_011639	13196	Wongabel virus	Viruses; ssRNA viruses; ssRNA negative-strand viruses; Mononegavirales; Rhabdoviridae; unassigned Rhabdoviridae.
NC_011643	4009	Soybean yellow mottle mosaic virus	Viruses; ssRNA viruses; ssRNA positive-strand viruses, no DNA stage; Tombusviridae; Gammacarmovirus.
NC_011659	6633	Schlumbergera virus X	Viruses; ssRNA viruses; ssRNA positive-strand viruses, no DNA stage; Tymovirales; Alphaflexiviridae; Potexvirus.
NC_011702	13696	Grapevine leafroll-associated virus 10	Viruses; ssRNA viruses; ssRNA positive-strand viruses, no DNA stage; Closteroviridae; Ampelovirus; unclassified Ampelovirus.
NC_011704	7422	Rabbit calicivirus Australia 1 MIC-07	Viruses; ssRNA viruses; ssRNA positive-strand viruses, no DNA stage; Caliciviridae; Lagovirus; unclassified Lagovirus.
NC_011705	1609	Raphanus sativus cryptic virus 3	Viruses; dsRNA viruses; Partitiviridae; unclassified Partitiviridae.
NC_011706	1581	Raphanus sativus cryptic virus 3	Viruses; dsRNA viruses; Partitiviridae; unclassified Partitiviridae.
NC_011803	6449	Cactus mild mottle virus	Viruses; ssRNA viruses; ssRNA positive-strand viruses, no DNA stage; Virgaviridae; Tobamovirus.
NC_011807	2307	Asparagus virus 2	Viruses; ssRNA viruses; ssRNA positive-strand viruses, no DNA stage; Bromoviridae; Ilarvirus.
NC_011808	3431	Asparagus virus 2	Viruses; ssRNA viruses; ssRNA positive-strand viruses, no DNA stage; Bromoviridae; Ilarvirus.
NC_011809	2916	Asparagus virus 2	Viruses; ssRNA viruses; ssRNA positive-strand viruses, no DNA stage; Bromoviridae; Ilarvirus.
NC_011829	8210	Porcine kobuvirus swine/S-1-HUN/2007/Hungary	Viruses; ssRNA viruses; ssRNA positive-strand viruses, no DNA stage; Picornavirales; Picornaviridae; Kobuvirus.
NC_011918	9792	Pepper veinal mottle virus	Viruses; ssRNA viruses; ssRNA positive-strand viruses, no DNA stage; Potyviridae; Potyvirus.
NC_012038	8542	Helleborus net necrosis virus	Viruses; ssRNA viruses; ssRNA positive-strand viruses, no DNA stage; Tymovirales; Betaflexiviridae; Quinvirinae; Carlavirus.
NC_012091	6501	Pseudomonas phage phi2954	Viruses; dsRNA viruses; Cystoviridae.
NC_012092	3606	Pseudomonas phage phi2954	Viruses; dsRNA viruses; Cystoviridae.
NC_012093	2578	Pseudomonas phage phi2954	Viruses; dsRNA viruses; Cystoviridae.
NC_012134	3350	Gayfeather mild mottle virus	Viruses; ssRNA viruses; ssRNA positive-strand viruses, no DNA stage; Bromoviridae; Cucumovirus.
NC_012135	2935	Gayfeather mild mottle virus	Viruses; ssRNA viruses; ssRNA positive-strand viruses, no DNA stage; Bromoviridae; Cucumovirus.
NC_012136	2214	Gayfeather mild mottle virus	Viruses; ssRNA viruses; ssRNA positive-strand viruses, no DNA stage; Bromoviridae; Cucumovirus.
NC_012210	8604	Red clover vein mosaic virus	Viruses; ssRNA viruses; ssRNA positive-strand viruses, no DNA stage; Tymovirales; Betaflexiviridae; Quinvirinae; Carlavirus.
NC_012211	7118	Allium virus X	Viruses; ssRNA viruses; ssRNA positive-strand viruses, no DNA stage; Tymovirales; Alphaflexiviridae; Potexvirus.
NC_012212	9467	Chaetoceros socialis f. radians RNA virus 01	Viruses; ssRNA viruses; ssRNA positive-strand viruses, no DNA stage; Picornavirales; unassigned Picornavirales; Bacillarnavirus.
NC_012437	7722	Duck astrovirus C-NGB	Viruses; ssRNA viruses; ssRNA positive-strand viruses, no DNA stage; Astroviridae; Avastrovirus; unclassified Avastrovirus.
NC_012484	6506	Grapevine Syrah virus 1	Viruses; ssRNA viruses; ssRNA positive-strand viruses, no DNA stage; Tymovirales; Tymoviridae; Marafivirus.
NC_012519	7781	African oil palm ringspot virus	Viruses; ssRNA viruses; ssRNA positive-strand viruses, no DNA stage; Tymovirales; Betaflexiviridae; unassigned Betaflexiviridae.
NC_012531	10411	Solenopsis invicta virus 3	Viruses; ssRNA viruses; ssRNA positive-strand viruses, no DNA stage.
NC_012532	10794	Zika virus	Viruses; ssRNA viruses; ssRNA positive-strand viruses, no DNA stage; Flaviviridae; Flavivirus.
NC_012533	10723	Kedougou virus	Viruses; ssRNA viruses; ssRNA positive-strand viruses, no DNA stage; Flaviviridae; Flavivirus.
NC_012534	10941	Bagaza virus	Viruses; ssRNA viruses; ssRNA positive-strand viruses, no DNA stage; Flaviviridae; Flavivirus; Ntaya virus group.
NC_012535	4475	Homalodisca vitripennis reovirus	Viruses; dsRNA viruses; Reoviridae; Sedoreovirinae; Phytoreovirus; unclassified Phytoreovirus.
NC_012536	3522	Homalodisca vitripennis reovirus	Viruses; dsRNA viruses; Reoviridae; Sedoreovirinae; Phytoreovirus; unclassified Phytoreovirus.
NC_012537	3180	Homalodisca vitripennis reovirus	Viruses; dsRNA viruses; Reoviridae; Sedoreovirinae; Phytoreovirus; unclassified Phytoreovirus.
NC_012538	2559	Homalodisca vitripennis reovirus	Viruses; dsRNA viruses; Reoviridae; Sedoreovirinae; Phytoreovirus; unclassified Phytoreovirus.
NC_012539	2521	Homalodisca vitripennis reovirus	Viruses; dsRNA viruses; Reoviridae; Sedoreovirinae; Phytoreovirus; unclassified Phytoreovirus.
NC_012540	1665	Homalodisca vitripennis reovirus	Viruses; dsRNA viruses; Reoviridae; Sedoreovirinae; Phytoreovirus; unclassified Phytoreovirus.
NC_012541	1702	Homalodisca vitripennis reovirus	Viruses; dsRNA viruses; Reoviridae; Sedoreovirinae; Phytoreovirus; unclassified Phytoreovirus.
NC_012542	1434	Homalodisca vitripennis reovirus	Viruses; dsRNA viruses; Reoviridae; Sedoreovirinae; Phytoreovirus; unclassified Phytoreovirus.
NC_012543	1187	Homalodisca vitripennis reovirus	Viruses; dsRNA viruses; Reoviridae; Sedoreovirinae; Phytoreovirus; unclassified Phytoreovirus.
NC_012544	1205	Homalodisca vitripennis reovirus	Viruses; dsRNA viruses; Reoviridae; Sedoreovirinae; Phytoreovirus; unclassified Phytoreovirus.
NC_012545	1234	Homalodisca vitripennis reovirus	Viruses; dsRNA viruses; Reoviridae; Sedoreovirinae; Phytoreovirus; unclassified Phytoreovirus.
NC_012546	1040	Homalodisca vitripennis reovirus	Viruses; dsRNA viruses; Reoviridae; Sedoreovirinae; Phytoreovirus; unclassified Phytoreovirus.
NC_012561	11526	Highlands J virus	Viruses; ssRNA viruses; ssRNA positive-strand viruses, no DNA stage; Togaviridae; Alphavirus; WEEV complex.
NC_012585	2896	Thielaviopsis basicola mitovirus	Viruses; ssRNA viruses; ssRNA positive-strand viruses, no DNA stage; Narnaviridae; Mitovirus; unclassified Mitovirus.
NC_012671	10865	Quang Binh virus	Viruses; ssRNA viruses; ssRNA positive-strand viruses, no DNA stage; Flaviviridae; Flavivirus.
NC_012699	6434	Calicivirus pig/AB90/CAN	Viruses; ssRNA viruses; ssRNA positive-strand viruses, no DNA stage; Caliciviridae; St-Valerien swine virus.
NC_012702	11752	Midway nyavirus	Viruses; ssRNA viruses; ssRNA negative-strand viruses; Mononegavirales; Nyamiviridae; Nyavirus.
NC_012703	11631	Nyamanini nyavirus	Viruses; ssRNA viruses; ssRNA negative-strand viruses; Mononegavirales; Nyamiviridae; Nyavirus.
NC_012735	10814	Wesselsbron virus	Viruses; ssRNA viruses; ssRNA positive-strand viruses, no DNA stage; Flaviviridae; Flavivirus; Yellow fever virus group.
NC_012754	3933	Stretch Lagoon orbivirus	Viruses; dsRNA viruses; Reoviridae; Sedoreovirinae; Orbivirus.
NC_012755	2792	Stretch Lagoon orbivirus	Viruses; dsRNA viruses; Reoviridae; Sedoreovirinae; Orbivirus.
NC_012776	3189	Lujo mammarenavirus	Viruses; ssRNA viruses; ssRNA negative-strand viruses; Arenaviridae; Mammarenavirus.
NC_012777	7163	Lujo mammarenavirus	Viruses; ssRNA viruses; ssRNA negative-strand viruses; Arenaviridae; Mammarenavirus.
NC_012798	6580	Human cosavirus E	Viruses; ssRNA viruses; ssRNA positive-strand viruses, no DNA stage; Picornavirales; Picornaviridae; Cosavirus; unclassified Cosavirus.
NC_012799	10282	Triticum mosaic virus	Viruses; ssRNA viruses; ssRNA positive-strand viruses, no DNA stage; Potyviridae; Poacevirus.
NC_012801	7205	Human cosavirus B	Viruses; ssRNA viruses; ssRNA positive-strand viruses, no DNA stage; Picornavirales; Picornaviridae; Cosavirus; unclassified Cosavirus.
NC_012802	7215	Human cosavirus D	Viruses; ssRNA viruses; ssRNA positive-strand viruses, no DNA stage; Picornavirales; Picornaviridae; Cosavirus; unclassified Cosavirus.
NC_012812	12337	Bovine viral diarrhea virus 3 Th/04_KhonKaen	Viruses; ssRNA viruses; ssRNA positive-strand viruses, no DNA stage; Flaviviridae; Pestivirus.
NC_012869	8433	Hydrangea chlorotic mottle virus	Viruses; ssRNA viruses; ssRNA positive-strand viruses, no DNA stage; Tymovirales; Betaflexiviridae; Quinvirinae; Carlavirus.
NC_012909	8591	Lettuce chlorosis virus	Viruses; ssRNA viruses; ssRNA positive-strand viruses, no DNA stage; Closteroviridae; Crinivirus.
NC_012910	8556	Lettuce chlorosis virus	Viruses; ssRNA viruses; ssRNA positive-strand viruses, no DNA stage; Closteroviridae; Crinivirus.
NC_012931	5673	Wheat yellow dwarf virus-GPV	Viruses; ssRNA viruses; ssRNA positive-strand viruses, no DNA stage; Luteoviridae; Polerovirus.
NC_012932	11064	Aedes flavivirus	Viruses; ssRNA viruses; ssRNA positive-strand viruses, no DNA stage; Flaviviridae; Flavivirus.
NC_012957	7982	Salivirus NG-J1	Viruses; ssRNA viruses; ssRNA positive-strand viruses, no DNA stage; Picornavirales; Picornaviridae.
NC_013006	8517	Kalanchoe latent virus	Viruses; ssRNA viruses; ssRNA positive-strand viruses, no DNA stage; Tymovirales; Betaflexiviridae; Quinvirinae; Carlavirus.
NC_013014	1874	Sclerotinia sclerotiorum partitivirus S	Viruses; dsRNA viruses; Partitiviridae; unclassified Partitiviridae.
NC_013015	1852	Sclerotinia sclerotiorum partitivirus S	Viruses; dsRNA viruses; Partitiviridae; unclassified Partitiviridae.
NC_013057	3383	Morogoro mammarenavirus	Viruses; ssRNA viruses; ssRNA negative-strand viruses; Arenaviridae; unclassified Arenaviridae.
NC_013058	7207	Morogoro mammarenavirus	Viruses; ssRNA viruses; ssRNA negative-strand viruses; Arenaviridae; unclassified Arenaviridae.
NC_013060	6586	Astrovirus VA1	Viruses; ssRNA viruses; ssRNA positive-strand viruses, no DNA stage; Astroviridae; unclassified Astroviridae.
NC_013075	7492	Tomato chocolate spot virus	Viruses; ssRNA viruses; ssRNA positive-strand viruses, no DNA stage.
NC_013076	5109	Tomato chocolate spot virus	Viruses; ssRNA viruses; ssRNA positive-strand viruses, no DNA stage.
NC_013105	7040	European mountain ash ringspot-associated virus	Viruses; ssRNA viruses; ssRNA negative-strand viruses; unassigned ssRNA negative-strand viruses; Emaravirus.
NC_013106	2335	European mountain ash ringspot-associated virus	Viruses; ssRNA viruses; ssRNA negative-strand viruses; unassigned ssRNA negative-strand viruses; Emaravirus.
NC_013107	1348	European mountain ash ringspot-associated virus	Viruses; ssRNA viruses; ssRNA negative-strand viruses; unassigned ssRNA negative-strand viruses; Emaravirus.
NC_013108	1559	European mountain ash ringspot-associated virus	Viruses; ssRNA viruses; ssRNA negative-strand viruses; unassigned ssRNA negative-strand viruses; Emaravirus.
NC_013109	2390	Primula malacoides virus China/Mar2007	Viruses; dsRNA viruses; Partitiviridae; Betapartitivirus.
NC_013110	2344	Primula malacoides virus China/Mar2007	Viruses; dsRNA viruses; Partitiviridae; Betapartitivirus.
NC_013111	2740	Cassava virus C	Viruses; ssRNA viruses; ssRNA positive-strand viruses, no DNA stage; Ourmiavirus.
NC_013112	1137	Cassava virus C	Viruses; ssRNA viruses; ssRNA positive-strand viruses, no DNA stage; Ourmiavirus.
NC_013113	958	Cassava virus C	Viruses; ssRNA viruses; ssRNA positive-strand viruses, no DNA stage; Ourmiavirus.
NC_013133	6228	Japanese holly fern mottle virus	Viruses; dsRNA viruses.
NC_013134	3007	Japanese holly fern mottle virus	Viruses; dsRNA viruses.
NC_013218	6082	Turnip ringspot virus	Viruses; ssRNA viruses; ssRNA positive-strand viruses, no DNA stage; Picornavirales; Secoviridae; Comovirinae; Comovirus; unclassified Comovirus.
NC_013219	3985	Turnip ringspot virus	Viruses; ssRNA viruses; ssRNA positive-strand viruses, no DNA stage; Picornavirales; Secoviridae; Comovirinae; Comovirus; unclassified Comovirus.
NC_013220	3220	Phytophthora infestans RNA virus 1	Viruses; ssRNA viruses; ssRNA positive-strand viruses, no DNA stage.
NC_013221	2896	Phytophthora infestans RNA virus 1	Viruses; ssRNA viruses; ssRNA positive-strand viruses, no DNA stage.
NC_013225	3804	Mammalian orthoreovirus 3	Viruses; dsRNA viruses; Reoviridae; Spinareovirinae; Orthoreovirus.
NC_013226	3870	Mammalian orthoreovirus 3	Viruses; dsRNA viruses; Reoviridae; Spinareovirinae; Orthoreovirus.
NC_013227	2251	Mammalian orthoreovirus 3	Viruses; dsRNA viruses; Reoviridae; Spinareovirinae; Orthoreovirus.
NC_013228	2127	Mammalian orthoreovirus 3	Viruses; dsRNA viruses; Reoviridae; Spinareovirinae; Orthoreovirus.
NC_013229	3888	Mammalian orthoreovirus 3	Viruses; dsRNA viruses; Reoviridae; Spinareovirinae; Orthoreovirus.
NC_013230	2241	Mammalian orthoreovirus 3	Viruses; dsRNA viruses; Reoviridae; Spinareovirinae; Orthoreovirus.
NC_013231	1368	Mammalian orthoreovirus 3	Viruses; dsRNA viruses; Reoviridae; Spinareovirinae; Orthoreovirus.
NC_013232	1331	Mammalian orthoreovirus 3	Viruses; dsRNA viruses; Reoviridae; Spinareovirinae; Orthoreovirus.
NC_013233	1198	Mammalian orthoreovirus 3	Viruses; dsRNA viruses; Reoviridae; Spinareovirinae; Orthoreovirus.
NC_013234	1098	Mammalian orthoreovirus 3	Viruses; dsRNA viruses; Reoviridae; Spinareovirinae; Orthoreovirus.
NC_013258	8271	Tomato infectious chlorosis virus	Viruses; ssRNA viruses; ssRNA positive-strand viruses, no DNA stage; Closteroviridae; Crinivirus.
NC_013259	7913	Tomato infectious chlorosis virus	Viruses; ssRNA viruses; ssRNA positive-strand viruses, no DNA stage; Closteroviridae; Crinivirus.
NC_013261	9502	Canna yellow streak virus	Viruses; ssRNA viruses; ssRNA positive-strand viruses, no DNA stage; Potyviridae; Potyvirus.
NC_013266	3249	Melandrium yellow fleck virus	Viruses; ssRNA viruses; ssRNA positive-strand viruses, no DNA stage; Bromoviridae; Bromovirus.
NC_013267	2862	Melandrium yellow fleck virus	Viruses; ssRNA viruses; ssRNA positive-strand viruses, no DNA stage; Bromoviridae; Bromovirus.
NC_013268	2424	Melandrium yellow fleck virus	Viruses; ssRNA viruses; ssRNA positive-strand viruses, no DNA stage; Bromoviridae; Bromovirus.
NC_013396	3942	Epizootic hemorrhagic disease virus (serotype 1 / strain New	Jersey) Viruses; dsRNA viruses; Reoviridae; Sedoreovirinae; Orbivirus.
NC_013397	2968	Epizootic hemorrhagic disease virus (serotype 1 / strain New	Jersey) Viruses; dsRNA viruses; Reoviridae; Sedoreovirinae; Orbivirus.
NC_013398	2768	Epizootic hemorrhagic disease virus (serotype 1 / strain New	Jersey) Viruses; dsRNA viruses; Reoviridae; Sedoreovirinae; Orbivirus.
NC_013399	1983	Epizootic hemorrhagic disease virus (serotype 1 / strain New	Jersey) Viruses; dsRNA viruses; Reoviridae; Sedoreovirinae; Orbivirus.
NC_013400	1803	Epizootic hemorrhagic disease virus (serotype 1 / strain New	Jersey) Viruses; dsRNA viruses; Reoviridae; Sedoreovirinae; Orbivirus.
NC_013401	1640	Epizootic hemorrhagic disease virus (serotype 1 / strain New	Jersey) Viruses; dsRNA viruses; Reoviridae; Sedoreovirinae; Orbivirus.
NC_013402	1162	Epizootic hemorrhagic disease virus (serotype 1 / strain New	Jersey) Viruses; dsRNA viruses; Reoviridae; Sedoreovirinae; Orbivirus.
NC_013403	1186	Epizootic hemorrhagic disease virus (serotype 1 / strain New	Jersey) Viruses; dsRNA viruses; Reoviridae; Sedoreovirinae; Orbivirus.
NC_013404	1143	Epizootic hemorrhagic disease virus (serotype 1 / strain New	Jersey) Viruses; dsRNA viruses; Reoviridae; Sedoreovirinae; Orbivirus.
NC_013405	810	Epizootic hemorrhagic disease virus (serotype 1 / strain New	Jersey) Viruses; dsRNA viruses; Reoviridae; Sedoreovirinae; Orbivirus.
NC_013443	6534	HMO Astrovirus A	Viruses; ssRNA viruses; ssRNA positive-strand viruses, no DNA stage; Astroviridae; Mamastrovirus; unclassified Mamastrovirus.
NC_013447	16614	Helicobasidium mompa endornavirus 1	Viruses; dsRNA viruses; Endornaviridae; Endornavirus.
NC_013458	3101	Barfin flounder nervous necrosis virus	Viruses; ssRNA viruses; ssRNA positive-strand viruses, no DNA stage; Nodaviridae; Betanodavirus.
NC_013459	1433	Barfin flounder nervous necrosis virus	Viruses; ssRNA viruses; ssRNA positive-strand viruses, no DNA stage; Nodaviridae; Betanodavirus.
NC_013461	1422	Tiger puffer nervous necrosis virus	Viruses; ssRNA viruses; ssRNA positive-strand viruses, no DNA stage; Nodaviridae; Betanodavirus.
NC_013469	9098	Fusarium graminearum dsRNA mycovirus-3	Viruses; dsRNA viruses.
NC_013470	2383	Fusarium graminearum dsRNA mycovirus-4	Viruses; dsRNA viruses.
NC_013471	1739	Fusarium graminearum dsRNA mycovirus-4	Viruses; dsRNA viruses.
NC_013499	6780	Drosophila melanogaster totivirus SW-2009a	Viruses; dsRNA viruses; Totiviridae.
NC_013527	8662	Butterbur mosaic virus	Viruses; ssRNA viruses; ssRNA positive-strand viruses, no DNA stage; Tymovirales; Betaflexiviridae; Quinvirinae; Carlavirus.
NC_013528	11381	Fort Morgan virus	Viruses; ssRNA viruses; ssRNA positive-strand viruses, no DNA stage; Togaviridae; Alphavirus; WEEV complex.
NC_013695	7379	Enterovirus J	Viruses; ssRNA viruses; ssRNA positive-strand viruses, no DNA stage; Picornavirales; Picornaviridae; Enterovirus.
NC_013699	5018	Diplodia scrobiculata RNA virus 1	Viruses; dsRNA viruses.
NC_013920	7148	Olive latent virus 3	Viruses; ssRNA viruses; ssRNA positive-strand viruses, no DNA stage; Tymovirales; Tymoviridae; Marafivirus.
NC_013955	15764	Ngaingan virus	Viruses; ssRNA viruses; ssRNA negative-strand viruses; Mononegavirales; Rhabdoviridae; unassigned Rhabdoviridae.
NC_013999	11563	Phlebiopsis gigantea mycovirus dsRNA 1	Viruses; dsRNA viruses; Totiviridae.
NC_014037	9782	Sugarcane streak mosaic virus	Viruses; ssRNA viruses; ssRNA positive-strand viruses, no DNA stage; Potyviridae; Poacevirus.
NC_014038	9965	Sunflower chlorotic mottle virus	Viruses; ssRNA viruses; ssRNA positive-strand viruses, no DNA stage; Potyviridae; Potyvirus.
NC_014064	9489	Freesia mosaic virus	Viruses; ssRNA viruses; ssRNA positive-strand viruses, no DNA stage; Potyviridae; Potyvirus.
NC_014126	6155	Providence virus	Viruses; ssRNA viruses; ssRNA positive-strand viruses, no DNA stage; Carmotetraviridae; Alphacarmotetravirus.
NC_014127	6517	Chiltepin yellow mosaic virus	Viruses; ssRNA viruses; ssRNA positive-strand viruses, no DNA stage; Tymovirales; Tymoviridae; Tymovirus.
NC_014137	9505	Slow bee paralysis virus	Viruses; ssRNA viruses; ssRNA positive-strand viruses, no DNA stage; Picornavirales; Iflaviridae; Iflavirus.
NC_014236	3947	Broome virus	Viruses; dsRNA viruses; Reoviridae; Spinareovirinae; Orthoreovirus; unclassified Orthoreovirus.
NC_014237	3903	Broome virus	Viruses; dsRNA viruses; Reoviridae; Spinareovirinae; Orthoreovirus; unclassified Orthoreovirus.
NC_014238	3848	Broome virus	Viruses; dsRNA viruses; Reoviridae; Spinareovirinae; Orthoreovirus; unclassified Orthoreovirus.
NC_014239	2327	Broome virus	Viruses; dsRNA viruses; Reoviridae; Spinareovirinae; Orthoreovirus; unclassified Orthoreovirus.
NC_014240	2076	Broome virus	Viruses; dsRNA viruses; Reoviridae; Spinareovirinae; Orthoreovirus; unclassified Orthoreovirus.
NC_014241	2068	Broome virus	Viruses; dsRNA viruses; Reoviridae; Spinareovirinae; Orthoreovirus; unclassified Orthoreovirus.
NC_014242	1316	Broome virus	Viruses; dsRNA viruses; Reoviridae; Spinareovirinae; Orthoreovirus; unclassified Orthoreovirus.
NC_014243	1231	Broome virus	Viruses; dsRNA viruses; Reoviridae; Spinareovirinae; Orthoreovirus; unclassified Orthoreovirus.
NC_014244	1203	Broome virus	Viruses; dsRNA viruses; Reoviridae; Spinareovirinae; Orthoreovirus; unclassified Orthoreovirus.
NC_014245	808	Broome virus	Viruses; dsRNA viruses; Reoviridae; Spinareovirinae; Orthoreovirus; unclassified Orthoreovirus.
NC_014252	9750	Panax virus Y	Viruses; ssRNA viruses; ssRNA positive-strand viruses, no DNA stage; Potyviridae; Potyvirus; unclassified Potyvirus.
NC_014325	9741	Bidens mottle virus	Viruses; ssRNA viruses; ssRNA positive-strand viruses, no DNA stage; Potyviridae; Potyvirus.
NC_014359	7951	Spissistilus festinus virus 1	Viruses; dsRNA viruses.
NC_014360	8086	Circulifer tenellus virus 1	Viruses; dsRNA viruses.
NC_014372	18935	Tai Forest ebolavirus	Viruses; ssRNA viruses; ssRNA negative-strand viruses; Mononegavirales; Filoviridae; Ebolavirus.
NC_014373	18940	Bundibugyo ebolavirus	Viruses; ssRNA viruses; ssRNA negative-strand viruses; Mononegavirales; Filoviridae; Ebolavirus.
NC_014395	1690	Rift Valley fever virus	Viruses; ssRNA viruses; ssRNA negative-strand viruses; Bunyaviridae; Phlebovirus.
NC_014396	3885	Rift Valley fever virus	Viruses; ssRNA viruses; ssRNA negative-strand viruses; Bunyaviridae; Phlebovirus.
NC_014397	6404	Rift Valley fever virus	Viruses; ssRNA viruses; ssRNA negative-strand viruses; Bunyaviridae; Phlebovirus.
NC_014411	8035	Passerivirus A1	Viruses; ssRNA viruses; ssRNA positive-strand viruses, no DNA stage; Picornavirales; Picornaviridae; Passerivirus.
NC_014412	7641	Oscivirus A1	Viruses; ssRNA viruses; ssRNA positive-strand viruses, no DNA stage; Picornavirales; Picornaviridae; Oscivirus.
NC_014413	7678	Oscivirus A2	Viruses; ssRNA viruses; ssRNA positive-strand viruses, no DNA stage; Picornavirales; Picornaviridae; Oscivirus.
NC_014462	3554	Magnaporthe oryzae chrysovirus 1	Viruses; dsRNA viruses; Chrysoviridae; Chrysovirus.
NC_014463	3074	Magnaporthe oryzae chrysovirus 1	Viruses; dsRNA viruses; Chrysoviridae; Chrysovirus.
NC_014464	3043	Magnaporthe oryzae chrysovirus 1	Viruses; dsRNA viruses; Chrysoviridae; Chrysovirus.
NC_014465	3250	Magnaporthe oryzae chrysovirus 1	Viruses; dsRNA viruses; Chrysoviridae; Chrysovirus.
NC_014470	29276	Bat coronavirus BM48-31/BGR/2008	Viruses; ssRNA viruses; ssRNA positive-strand viruses, no DNA stage; Nidovirales; Coronaviridae; Coronavirinae; unclassified coronaviruses.
NC_014481	3427	Rhododendron virus A	Viruses; dsRNA viruses; Amalgaviridae; Amalgavirus.
NC_014509	4247	Velvet tobacco mottle virus	Viruses; ssRNA viruses; ssRNA positive-strand viruses, no DNA stage; Sobemovirus.
NC_014511	3274	Rotavirus D chicken/05V0049/DEU/2005	Viruses; dsRNA viruses; Reoviridae; Sedoreovirinae; Rotavirus.
NC_014512	2801	Rotavirus D chicken/05V0049/DEU/2005	Viruses; dsRNA viruses; Reoviridae; Sedoreovirinae; Rotavirus.
NC_014513	2366	Rotavirus D chicken/05V0049/DEU/2005	Viruses; dsRNA viruses; Reoviridae; Sedoreovirinae; Rotavirus.
NC_014514	2104	Rotavirus D chicken/05V0049/DEU/2005	Viruses; dsRNA viruses; Reoviridae; Sedoreovirinae; Rotavirus.
NC_014515	1872	Rotavirus D chicken/05V0049/DEU/2005	Viruses; dsRNA viruses; Reoviridae; Sedoreovirinae; Rotavirus.
NC_014516	1353	Rotavirus D chicken/05V0049/DEU/2005	Viruses; dsRNA viruses; Reoviridae; Sedoreovirinae; Rotavirus.
NC_014517	1242	Rotavirus D chicken/05V0049/DEU/2005	Viruses; dsRNA viruses; Reoviridae; Sedoreovirinae; Rotavirus.
NC_014518	1026	Rotavirus D chicken/05V0049/DEU/2005	Viruses; dsRNA viruses; Reoviridae; Sedoreovirinae; Rotavirus.
NC_014519	1025	Rotavirus D chicken/05V0049/DEU/2005	Viruses; dsRNA viruses; Reoviridae; Sedoreovirinae; Rotavirus.
NC_014520	765	Rotavirus D chicken/05V0049/DEU/2005	Viruses; dsRNA viruses; Reoviridae; Sedoreovirinae; Rotavirus.
NC_014521	672	Rotavirus D chicken/05V0049/DEU/2005	Viruses; dsRNA viruses; Reoviridae; Sedoreovirinae; Rotavirus.
NC_014522	3897	Great Island virus	Viruses; dsRNA viruses; Reoviridae; Sedoreovirinae; Orbivirus.
NC_014523	2794	Great Island virus	Viruses; dsRNA viruses; Reoviridae; Sedoreovirinae; Orbivirus.
NC_014524	1936	Great Island virus	Viruses; dsRNA viruses; Reoviridae; Sedoreovirinae; Orbivirus.
NC_014525	1731	Great Island virus	Viruses; dsRNA viruses; Reoviridae; Sedoreovirinae; Orbivirus.
NC_014526	1722	Great Island virus	Viruses; dsRNA viruses; Reoviridae; Sedoreovirinae; Orbivirus.
NC_014527	1666	Great Island virus	Viruses; dsRNA viruses; Reoviridae; Sedoreovirinae; Orbivirus.
NC_014528	1181	Great Island virus	Viruses; dsRNA viruses; Reoviridae; Sedoreovirinae; Orbivirus.
NC_014529	1172	Great Island virus	Viruses; dsRNA viruses; Reoviridae; Sedoreovirinae; Orbivirus.
NC_014530	1056	Great Island virus	Viruses; dsRNA viruses; Reoviridae; Sedoreovirinae; Orbivirus.
NC_014531	703	Great Island virus	Viruses; dsRNA viruses; Reoviridae; Sedoreovirinae; Orbivirus.
NC_014536	9870	Brugmansia suaveolens mottle virus	Viruses; ssRNA viruses; ssRNA positive-strand viruses, no DNA stage; Potyviridae; Potyvirus.
NC_014545	5866	Cotton leafroll dwarf virus	Viruses; ssRNA viruses; ssRNA positive-strand viruses, no DNA stage; Luteoviridae; Polerovirus.
NC_014546	6643	Frangipani mosaic virus	Viruses; ssRNA viruses; ssRNA positive-strand viruses, no DNA stage; Virgaviridae; Tobamovirus.
NC_014593	3431	Blueberry latent virus	Viruses; dsRNA viruses; Amalgaviridae; Amalgavirus.
NC_014598	3948	Raspberry latent virus	Viruses; dsRNA viruses; Reoviridae; unclassified Reoviridae.
NC_014599	3914	Raspberry latent virus	Viruses; dsRNA viruses; Reoviridae; unclassified Reoviridae.
NC_014600	3818	Raspberry latent virus	Viruses; dsRNA viruses; Reoviridae; unclassified Reoviridae.
NC_014601	3650	Raspberry latent virus	Viruses; dsRNA viruses; Reoviridae; unclassified Reoviridae.
NC_014602	2563	Raspberry latent virus	Viruses; dsRNA viruses; Reoviridae; unclassified Reoviridae.
NC_014603	1996	Raspberry latent virus	Viruses; dsRNA viruses; Reoviridae; unclassified Reoviridae.
NC_014604	1957	Raspberry latent virus	Viruses; dsRNA viruses; Reoviridae; unclassified Reoviridae.
NC_014605	1936	Raspberry latent virus	Viruses; dsRNA viruses; Reoviridae; unclassified Reoviridae.
NC_014606	1205	Raspberry latent virus	Viruses; dsRNA viruses; Reoviridae; unclassified Reoviridae.
NC_014607	1141	Raspberry latent virus	Viruses; dsRNA viruses; Reoviridae; unclassified Reoviridae.
NC_014609	7510	Armigeres subalbatus virus SaX06-AK20	Viruses; dsRNA viruses; Totiviridae.
NC_014708	3167	Southern rice black-streaked dwarf virus	Viruses; dsRNA viruses; Reoviridae; Spinareovirinae; Fijivirus; unclassified Fijivirus.
NC_014709	2651	Southern rice black-streaked dwarf virus	Viruses; dsRNA viruses; Reoviridae; Spinareovirinae; Fijivirus; unclassified Fijivirus.
NC_014710	2176	Southern rice black-streaked dwarf virus	Viruses; dsRNA viruses; Reoviridae; Spinareovirinae; Fijivirus; unclassified Fijivirus.
NC_014711	1928	Southern rice black-streaked dwarf virus	Viruses; dsRNA viruses; Reoviridae; Spinareovirinae; Fijivirus; unclassified Fijivirus.
NC_014712	1900	Southern rice black-streaked dwarf virus	Viruses; dsRNA viruses; Reoviridae; Spinareovirinae; Fijivirus; unclassified Fijivirus.
NC_014713	1798	Southern rice black-streaked dwarf virus	Viruses; dsRNA viruses; Reoviridae; Spinareovirinae; Fijivirus; unclassified Fijivirus.
NC_014714	4500	Southern rice black-streaked dwarf virus	Viruses; dsRNA viruses; Reoviridae; Spinareovirinae; Fijivirus; unclassified Fijivirus.
NC_014715	3815	Southern rice black-streaked dwarf virus	Viruses; dsRNA viruses; Reoviridae; Spinareovirinae; Fijivirus; unclassified Fijivirus.
NC_014716	3618	Southern rice black-streaked dwarf virus	Viruses; dsRNA viruses; Reoviridae; Spinareovirinae; Fijivirus; unclassified Fijivirus.
NC_014717	3571	Southern rice black-streaked dwarf virus	Viruses; dsRNA viruses; Reoviridae; Spinareovirinae; Fijivirus; unclassified Fijivirus.
NC_014742	10820	Sweet potato virus C	Viruses; ssRNA viruses; ssRNA positive-strand viruses, no DNA stage; Potyviridae; Potyvirus.
NC_014791	9070	Ugandan cassava brown streak virus	Viruses; ssRNA viruses; ssRNA positive-strand viruses, no DNA stage; Potyviridae; Ipomovirus.
NC_014793	10436	Mud crab dicistrovirus	Viruses; ssRNA viruses; ssRNA positive-strand viruses, no DNA stage; Picornavirales; Dicistroviridae; unclassified Dicistroviridae.
NC_014898	10113	Lupine mosaic virus	Viruses; ssRNA viruses; ssRNA positive-strand viruses, no DNA stage; Potyviridae; Potyvirus; unclassified Potyvirus.
NC_014905	9917	Apium virus Y	Viruses; ssRNA viruses; ssRNA positive-strand viruses, no DNA stage; Potyviridae; Potyvirus.
NC_014977	1183	Penaeus vannamei nodavirus	Viruses; ssRNA viruses; ssRNA positive-strand viruses, no DNA stage; Nodaviridae; unclassified Nodaviridae.
NC_014978	3111	Penaeus vannamei nodavirus	Viruses; ssRNA viruses; ssRNA positive-strand viruses, no DNA stage; Nodaviridae; unclassified Nodaviridae.
NC_015050	6244	Pepper vein yellows virus	Viruses; ssRNA viruses; ssRNA positive-strand viruses, no DNA stage; Luteoviridae; Polerovirus.
NC_015069	3628	Santeuil nodavirus	Viruses; ssRNA viruses; ssRNA positive-strand viruses, no DNA stage; Nodaviridae; unclassified Nodaviridae.
NC_015070	2653	Santeuil nodavirus	Viruses; ssRNA viruses; ssRNA positive-strand viruses, no DNA stage; Nodaviridae; unclassified Nodaviridae.
NC_015220	7241	Grapevine berry inner necrosis virus	Viruses; ssRNA viruses; ssRNA positive-strand viruses, no DNA stage; Tymovirales; Betaflexiviridae; Trivirinae; Trichovirus.
NC_015227	3929	Trailing lespedeza virus 1	Viruses; ssRNA viruses; ssRNA positive-strand viruses, no DNA stage; Tombusviridae.
NC_015298	7026	Rose rosette virus	Viruses; ssRNA viruses; ssRNA negative-strand viruses; unassigned ssRNA negative-strand viruses; Emaravirus.
NC_015299	2245	Rose rosette virus	Viruses; ssRNA viruses; ssRNA negative-strand viruses; unassigned ssRNA negative-strand viruses; Emaravirus.
NC_015300	1544	Rose rosette virus	Viruses; ssRNA viruses; ssRNA negative-strand viruses; unassigned ssRNA negative-strand viruses; Emaravirus.
NC_015301	1541	Rose rosette virus	Viruses; ssRNA viruses; ssRNA negative-strand viruses; unassigned ssRNA negative-strand viruses; Emaravirus.
NC_015393	9999	Celery mosaic virus	Viruses; ssRNA viruses; ssRNA positive-strand viruses, no DNA stage; Potyviridae; Potyvirus.
NC_015394	9682	Hardenbergia mosaic virus	Viruses; ssRNA viruses; ssRNA positive-strand viruses, no DNA stage; Potyviridae; Potyvirus.
NC_015414	7918	Cherry leaf roll virus	Viruses; ssRNA viruses; ssRNA positive-strand viruses, no DNA stage; Picornavirales; Secoviridae; Comovirinae; Nepovirus.
NC_015415	6360	Cherry leaf roll virus	Viruses; ssRNA viruses; ssRNA positive-strand viruses, no DNA stage; Picornavirales; Secoviridae; Comovirinae; Nepovirus.
NC_015467	3067	Groundnut ringspot and Tomato chlorotic spot virus reassortant	Viruses; ssRNA viruses; ssRNA negative-strand viruses; Bunyaviridae; Tospovirus.
NC_015468	4848	Groundnut ringspot and Tomato chlorotic spot virus reassortant	Viruses; ssRNA viruses; ssRNA negative-strand viruses; Bunyaviridae; Tospovirus.
NC_015469	8876	Groundnut ringspot and Tomato chlorotic spot virus reassortant	Viruses; ssRNA viruses; ssRNA negative-strand viruses; Bunyaviridae; Tospovirus.
NC_015492	7452	Grapevine Bulgarian latent virus	Viruses; ssRNA viruses; ssRNA positive-strand viruses, no DNA stage; Picornavirales; Secoviridae; Comovirinae; Nepovirus.
NC_015493	5821	Grapevine Bulgarian latent virus	Viruses; ssRNA viruses; ssRNA positive-strand viruses, no DNA stage; Picornavirales; Secoviridae; Comovirinae; Nepovirus.
NC_015494	1696	Fig cryptic virus	Viruses; dsRNA viruses; Partitiviridae; Deltapartitivirus.
NC_015495	1415	Fig cryptic virus	Viruses; dsRNA viruses; Partitiviridae; Deltapartitivirus.
NC_015668	20128	Cavally virus	Viruses; ssRNA viruses; ssRNA positive-strand viruses, no DNA stage; Nidovirales; Mesoniviridae; Alphamesonivirus.
NC_015843	10990	Tembusu virus	Viruses; ssRNA viruses; ssRNA positive-strand viruses, no DNA stage; Flaviviridae; Flavivirus; Ntaya virus group.
NC_016003	6495	Tamus red mosaic virus	Viruses; ssRNA viruses; ssRNA positive-strand viruses, no DNA stage; Tymovirales; Alphaflexiviridae; Potexvirus.
NC_016033	4152	Soybean yellow common mosaic virus	Viruses; ssRNA viruses; ssRNA positive-strand viruses, no DNA stage; Sobemovirus; unclassified Sobemovirus.
NC_016038	5666	Brassica yellows virus	Viruses; ssRNA viruses; ssRNA positive-strand viruses, no DNA stage; Luteoviridae; Polerovirus.
NC_016044	9595	Chilli ringspot virus	Viruses; ssRNA viruses; ssRNA positive-strand viruses, no DNA stage; Potyviridae; Potyvirus.
NC_016084	5906	Blueberry necrotic ring blotch virus	Viruses; ssRNA viruses; ssRNA positive-strand viruses, no DNA stage.
NC_016085	3935	Blueberry necrotic ring blotch virus	Viruses; ssRNA viruses; ssRNA positive-strand viruses, no DNA stage.
NC_016086	2588	Blueberry necrotic ring blotch virus	Viruses; ssRNA viruses; ssRNA positive-strand viruses, no DNA stage.
NC_016087	1724	Blueberry necrotic ring blotch virus	Viruses; ssRNA viruses; ssRNA positive-strand viruses, no DNA stage.
NC_016136	12875	Potato yellow dwarf virus	Viruses; ssRNA viruses; ssRNA negative-strand viruses; Mononegavirales; Rhabdoviridae; Nucleorhabdovirus.
NC_016141	8372	Hibiscus green spot virus	Viruses; ssRNA viruses; ssRNA positive-strand viruses, no DNA stage; unclassified Higrevirus.
NC_016142	3134	Hibiscus green spot virus	Viruses; ssRNA viruses; ssRNA positive-strand viruses, no DNA stage; unclassified Higrevirus.
NC_016143	3196	Hibiscus green spot virus	Viruses; ssRNA viruses; ssRNA positive-strand viruses, no DNA stage; unclassified Higrevirus.
NC_016144	18927	Lloviu cuevavirus	Viruses; ssRNA viruses; ssRNA negative-strand viruses; Mononegavirales; Filoviridae; Cuevavirus.
NC_016441	9649	Yam bean mosaic virus	Viruses; ssRNA viruses; ssRNA positive-strand viruses, no DNA stage; Potyviridae; Potyvirus; unclassified Potyvirus.
NC_016443	6139	Chocolate lily virus A	Viruses; ssRNA viruses; ssRNA positive-strand viruses, no DNA stage; Picornavirales; Secoviridae; unassigned Secoviridae.
NC_016444	4735	Chocolate lily virus A	Viruses; ssRNA viruses; ssRNA positive-strand viruses, no DNA stage; Picornavirales; Secoviridae; unassigned Secoviridae.
NC_016648	13459	Persea americana endornavirus 1	Viruses; dsRNA viruses; Endornaviridae; Endornavirus.
NC_016874	3780	Spissistilus festinus reovirus	Viruses; dsRNA viruses; Reoviridae; unclassified Reoviridae.
NC_016875	3325	Spissistilus festinus reovirus	Viruses; dsRNA viruses; Reoviridae; unclassified Reoviridae.
NC_016876	2031	Spissistilus festinus reovirus	Viruses; dsRNA viruses; Reoviridae; unclassified Reoviridae.
NC_016877	1761	Spissistilus festinus reovirus	Viruses; dsRNA viruses; Reoviridae; unclassified Reoviridae.
NC_016878	1121	Spissistilus festinus reovirus	Viruses; dsRNA viruses; Reoviridae; unclassified Reoviridae.
NC_016879	4012	Spissistilus festinus reovirus	Viruses; dsRNA viruses; Reoviridae; unclassified Reoviridae.
NC_016880	3729	Spissistilus festinus reovirus	Viruses; dsRNA viruses; Reoviridae; unclassified Reoviridae.
[truncated: 2,386 more rows]
