# Supplementary material for: A Needle in A Haystack: Tracing Bivalve-Associated Viruses in High-Throughput Transcriptomic Data
Source: Viruses. 2019 Mar 1;11(3):205. doi: 10.3390/v11030205 (PMC6466128; doi:10.3390/v11030205)
Supplement: Supplementary file 1 [file viruses-11-00205-s001.zip › S. Table2.xlsx]

## Sheet: SF2
Supplementary Table 2. Annotation of the 413 viral sequences. The E-value, accession, description and identity of the first blast match are reported, as well as the PFAM domain identified on these sequences (region, E-value, PFAM accession and name).
Bivalve sequence	blast result					Pfam domain
	Lowest E-value	Accession (E-value)	Description (E-value)	Greatest identity %		Region	E-value	Accession	Name
argirr_0002131.m.114723	0.00	YP_009336995	hypothetical protein 2 [Wenzhou picorna-like virus 28] >gi|1110866815|gb|APG78530.1| hypothetical protein 2 [Wenzhou picorna-like virus 28]	62.65		376..614	5.1E-23	PF08762.7	CRPV_capsid
argirr_0002131.m.114723	0.00	YP_009336995	hypothetical protein 2 [Wenzhou picorna-like virus 28] >gi|1110866815|gb|APG78530.1| hypothetical protein 2 [Wenzhou picorna-like virus 28]	62.65		152..246	9.1E-12	PF00073.17	Rhv
argirr_0002131.m.114723	0.00	YP_009336995	hypothetical protein 2 [Wenzhou picorna-like virus 28] >gi|1110866815|gb|APG78530.1| hypothetical protein 2 [Wenzhou picorna-like virus 28]	62.65		2..44	5.2E-5	PF11492.5	Dicistro_VP4
argirr_0003090.m.118125	0.00	YP_009336995	hypothetical protein 2 [Wenzhou picorna-like virus 28] >gi|1110866815|gb|APG78530.1| hypothetical protein 2 [Wenzhou picorna-like virus 28]	74.16		151..325	3.8E-12	PF00073.17	Rhv
argirr_0007765.m.131666	1.25E-118	YP_009336994	hypothetical protein 1 [Wenzhou picorna-like virus 28] >gi|1110866814|gb|APG78529.1| hypothetical protein 1 [Wenzhou picorna-like virus 28]	80.48		3..210	8.2E-35	PF00680.17	RdRP_1
argirr_0024629.m.165634	8.54E-80	YP_009336994	hypothetical protein 1 [Wenzhou picorna-like virus 28] >gi|1110866814|gb|APG78529.1| hypothetical protein 1 [Wenzhou picorna-like virus 28]	80.95		16..94	1.9E-4	PF12381.5	Peptidase_C3G
argirr_0029733.m.174056	2.35E-92	YP_009336994	hypothetical protein 1 [Wenzhou picorna-like virus 28] >gi|1110866814|gb|APG78529.1| hypothetical protein 1 [Wenzhou picorna-like virus 28]	89.61		3..154	1.5E-25	PF00680.17	RdRP_1
argirr_0033078.m.179702	3.18E-23	YP_009336671	hypothetical protein [Wenzhou picorna-like virus 48] >gi|1110863920|gb|APG76679.1| hypothetical protein [Wenzhou picorna-like virus 48]	29.82		26..351	3.9E-24	PF00680.17	RdRP_1
argirr_0033873.m.181058	5.95E-14	YP_009337654	hypothetical protein 1 [Hubei picorna-like virus 25] >gi|1110865877|gb|APG77992.1| hypothetical protein 1 [Hubei picorna-like virus 25]	42.11		2..171	4.8E-20	PF00680.17	RdRP_1
argirr_0033974.m.181276	1.39E-51	YP_009333216	RdRp [Beihai barnacle virus 2] >gi|1110865247|gb|APG77560.1| RdRp [Beihai barnacle virus 2]	69.42		3..123	8.9E-18	PF00978.18	RdRP_2
astsul_0005242.m.191569	2.54E-22	YP_009333437	hypothetical protein 1 [Beihai picorna-like virus 44] >gi|1110867272|gb|APG78866.1| hypothetical protein 1 [Beihai picorna-like virus 44]	50.55		2..102	1.5E-13	PF00680.17	RdRP_1
astsul_0009257.m.198369	7.81E-54	ASG92527	putative non-structural protein [Picornavirales N_OV_001]	45.89		32..229	1.6E-18	PF00680.17	RdRP_1
astsul_0013901.m.205921	4.99E-32	BAG32111	replicase, partial [Hepatitis E virus]	36.87		2..210	4.5E-19	PF00978.18	RdRP_2
astsul_0018993.m.213437	3.96E-62	ASG92527	putative non-structural protein [Picornavirales N_OV_001]	57.38		23..132	8.1E-15	PF00910.19	RNA_helicase
atrpec_0000825	1.48E-45	YP_009337672	hypothetical protein [Wenzhou picorna-like virus 44] >gi|1110866905|gb|APG78587.1| hypothetical protein [Wenzhou picorna-like virus 44]	36.65		106..338	5.3E-24	PF00680.17	RdRP_1
atrpec_0001483	3.24E-29	YP_009333570	hypothetical protein [Beihai picorna-like virus 66] >gi|1110864071|gb|APG76774.1| hypothetical protein [Beihai picorna-like virus 66]	39.80
atrpec_0014155	4.23E-11	YP_009333579	hypothetical protein [Beihai picorna-like virus 106] >gi|1110867408|gb|APG78951.1| hypothetical protein [Beihai picorna-like virus 106]	34.88		2..122	1.1E-11	PF00680.17	RdRP_1
atrpec_0015708	6.36E-120	ASM94052	hypothetical protein [Barns Ness breadcrumb sponge aquatic picorna-like virus 1]	35.51		567..807	4.1E-16	PF08762.7	CRPV_capsid
atrpec_0015708	6.36E-120	ASM94052	hypothetical protein [Barns Ness breadcrumb sponge aquatic picorna-like virus 1]	35.51		216..271	2.0E-11	PF11492.5	Dicistro_VP4
atrpec_0020005	0.00	AYN75540	structural protein [Atrpec virus 1]	100.00		19..151	1.2E-9	PF00073.17	Rhv
atrpec_0020005	0.00	AYN75540	structural protein [Atrpec virus 1]	100.00		630..885	7.4E-21	PF08762.7	CRPV_capsid
atrpec_0020005	0.00	AYN75540	structural protein [Atrpec virus 1]	100.00		213..267	1.1E-7	PF11492.5	Dicistro_VP4
atrpec_0020006	0.00	AYN75539	replicative protein [Atrpec virus 1]	100.00		1336..1822	1.2E-65	PF00680.17	RdRP_1
atrpec_0020006	0.00	AYN75539	replicative protein [Atrpec virus 1]	100.00		1086..1275	1.6E-6	PF00548.17	Peptidase_C3
atrpec_0020006	0.00	AYN75539	replicative protein [Atrpec virus 1]	100.00		492..608	4.5E-33	PF00910.19	RNA_helicase
atrpec_0021696	1.17E-86	YP_009333437	hypothetical protein 1 [Beihai picorna-like virus 44] >gi|1110867272|gb|APG78866.1| hypothetical protein 1 [Beihai picorna-like virus 44]	38.32		152..644	1.3E-46	PF00680.17	RdRP_1
atrpec_0023785	1.24E-55	YP_009333384	hypothetical protein 1 [Beihai picorna-like virus 42] >gi|1110865923|gb|APG78020.1| hypothetical protein 1 [Beihai picorna-like virus 42]	44.84		13..132	1.6E-13	PF00910.19	RNA_helicase
atrpec_0025109	7.93E-76	YP_009333384	hypothetical protein 1 [Beihai picorna-like virus 42] >gi|1110865923|gb|APG78020.1| hypothetical protein 1 [Beihai picorna-like virus 42]	36.79		64..428	4.2E-29	PF00680.17	RdRP_1
atrpec_0025610	3.61E-60	YP_009337288	hypothetical protein 2 [Wenzhou picorna-like virus 51] >gi|1110866867|gb|APG78563.1| hypothetical protein 2 [Wenzhou picorna-like virus 51]	81.34
atrpec_0025661	1.14E-96	YP_009337287	hypothetical protein 1 [Wenzhou picorna-like virus 51] >gi|1110866866|gb|APG78562.1| hypothetical protein 1 [Wenzhou picorna-like virus 51]	81.76
atrpec_0025991	2.52E-16	AYN75563	polyprotein, partial [Mytgal virus 1]	40.66		16..116	9.4E-9	PF00680.17	RdRP_1
atrpec_0026578	2.75E-27	YP_004935381	unnamed protein product [Halastavi arva RNA virus] >gi|347602591|gb|AEP16502.1| replicase protein [Halastavi arva RNA virus]	39.47		2..152	1.5E-23	PF00680.17	RdRP_1
atrpec_0027053	5.13E-104	YP_009333385	hypothetical protein 2 [Beihai picorna-like virus 42] >gi|1110865924|gb|APG78021.1| hypothetical protein 2 [Beihai picorna-like virus 42]	40.00		303..356	8.2E-15	PF11492.5	Dicistro_VP4
atrpec_0027281	2.53E-55	YP_009337288	hypothetical protein 2 [Wenzhou picorna-like virus 51] >gi|1110866867|gb|APG78563.1| hypothetical protein 2 [Wenzhou picorna-like virus 51]	79.65
bathi.fa0083070	6.20E-58	YP_001429584	hypothetical protein JP-B_gp2 [Marine RNA virus JP-B] >gi|147743162|gb|ABQ50602.1| unknown [Marine RNA virus JP-B]	98.95
mytgal_111923_c0_seq1.m.3325157	5.88E-44	YP_001429584	hypothetical protein JP-B_gp2 [Marine RNA virus JP-B] >gi|147743162|gb|ABQ50602.1| unknown [Marine RNA virus JP-B]	53.33		127..165	1.1E-7	PF11492.5	Dicistro_VP4
mytgal_113190_c0_seq1.m.3327664	0.00	YP_009329822	replicative protein [Bivalve RNA virus G5] >gi|1113994721|gb|APJ38009.1| replicative protein [Bivalve RNA virus G5]	82.23		58..449	8.0E-60	PF00680.17	RdRP_1
mytgal_113190_c0_seq2.m.3327668	2.02E-67	AYN75549	structural protein [Halhan virus 1]	65.12		37..173	9.5E-6	PF00073.17	Rhv
mytgal_117329_c0_seq1.m.3331825	4.11E-62	APG77477	hypothetical protein, partial [Sanxia picorna-like virus 7]	90.00		3..109	1.1E-8	PF00680.17	RdRP_1
mytgal_127457_c0_seq1.m.3341483	4.86E-54	ASG92538	putative non-structural protein [Picornavirales Q_sR_OV_042]	54.78		28..140	4.1E-25	PF00910.19	RNA_helicase
mytgal_132765_c0_seq1.m.3346706	3.27E-30	YP_009329977	hypothetical protein 2 [Beihai picorna-like virus 43] >gi|1110864010|gb|APG76735.1| hypothetical protein 2 [Beihai picorna-like virus 43] >gi|1110864099|gb|APG76792.1| hypothetical protein 2 [Beihai picorna-like virus 43] >gi|1110864162|gb|APG76832.1| hyp	49.58
mytgal_13414_c0_seq14.m.3061438	9.40E-26	YP_009333595	hypothetical protein [Beihai picorna-like virus 56] >gi|1110867440|gb|APG78971.1| hypothetical protein [Beihai picorna-like virus 56]	63.16		2..75	6.2E-7	PF00680.17	RdRP_1
mytgal_13414_c0_seq3.m.3061418	3.39E-33	YP_009333595	hypothetical protein [Beihai picorna-like virus 56] >gi|1110867440|gb|APG78971.1| hypothetical protein [Beihai picorna-like virus 56]	52.50		191..268	1.6E-4	PF00680.17	RdRP_1
mytgal_13414_c0_seq7.m.3061430	4.33E-37	YP_009333595	hypothetical protein [Beihai picorna-like virus 56] >gi|1110867440|gb|APG78971.1| hypothetical protein [Beihai picorna-like virus 56]	48.57		2..134	4.7E-11	PF00680.17	RdRP_1
mytgal_13414_c0_seq8.m.3061431	3.70E-30	YP_009333595	hypothetical protein [Beihai picorna-like virus 56] >gi|1110867440|gb|APG78971.1| hypothetical protein [Beihai picorna-like virus 56]	56.12		3..106	8.5E-9	PF00680.17	RdRP_1
mytgal_13414_c0_seq9.m.3061432	1.34E-12	YP_009333595	hypothetical protein [Beihai picorna-like virus 56] >gi|1110867440|gb|APG78971.1| hypothetical protein [Beihai picorna-like virus 56]	52.17		5..102	8.3E-7	PF00680.17	RdRP_1
mytgal_14142_c0_seq1.m.3081417	4.75E-156	YP_009329977	hypothetical protein 2 [Beihai picorna-like virus 43] >gi|1110864010|gb|APG76735.1| hypothetical protein 2 [Beihai picorna-like virus 43] >gi|1110864099|gb|APG76792.1| hypothetical protein 2 [Beihai picorna-like virus 43] >gi|1110864162|gb|APG76832.1| hyp	38.26		592..826	2.3E-8	PF08762.7	CRPV_capsid
mytgal_14142_c0_seq1.m.3081417	4.75E-156	YP_009329977	hypothetical protein 2 [Beihai picorna-like virus 43] >gi|1110864010|gb|APG76735.1| hypothetical protein 2 [Beihai picorna-like virus 43] >gi|1110864099|gb|APG76792.1| hypothetical protein 2 [Beihai picorna-like virus 43] >gi|1110864162|gb|APG76832.1| hyp	38.26		247..299	8.3E-11	PF11492.5	Dicistro_VP4
mytgal_14142_c0_seq1.m.3081417	4.75E-156	YP_009329977	hypothetical protein 2 [Beihai picorna-like virus 43] >gi|1110864010|gb|APG76735.1| hypothetical protein 2 [Beihai picorna-like virus 43] >gi|1110864099|gb|APG76792.1| hypothetical protein 2 [Beihai picorna-like virus 43] >gi|1110864162|gb|APG76832.1| hyp	38.26		49..186	7.1E-5	PF00073.17	Rhv
mytgal_141447_c0_seq1.m.3352943	2.13E-41	YP_009336995	hypothetical protein 2 [Wenzhou picorna-like virus 28] >gi|1110866815|gb|APG78530.1| hypothetical protein 2 [Wenzhou picorna-like virus 28]	63.48		51..125	1.7E-12	PF08762.7	CRPV_capsid
mytgal_161992_c0_seq1.m.3368678	5.67E-75	APG76803	hypothetical protein, partial [Beihai picorna-like virus 36]	56.96		2..203	2.6E-19	PF00680.17	RdRP_1
mytgal_161996_c0_seq1.m.3369580	7.96E-84	YP_009337170	hypothetical protein [Wenzhou picorna-like virus 45] >gi|1110866849|gb|APG78552.1| hypothetical protein [Wenzhou picorna-like virus 45]	61.95
mytgal_176259_c0_seq1.m.3380564	2.02E-34	YP_009337258	hypothetical protein [Wenzhou picorna-like virus 24] >gi|1110866862|gb|APG78560.1| hypothetical protein [Wenzhou picorna-like virus 24]	79.73
mytgal_180160_c0_seq1.m.3383851	9.91E-48	YP_009336743	hypothetical protein 1 [Wenling crustacean virus 3] >gi|1110866754|gb|APG78493.1| hypothetical protein 1 [Wenling crustacean virus 3]	59.20		6..47	1.9E-7	PF00548.17	Peptidase_C3
mytgal_194403_c0_seq1.m.3393860	8.31E-22	YP_009333535	hypothetical protein 1 [Beihai picorna-like virus 79] >gi|1110864017|gb|APG76739.1| hypothetical protein 1 [Beihai picorna-like virus 79]	50.00		2..85	1.0E-13	PF00680.17	RdRP_1
mytgal_196660_c0_seq1.m.3395061	7.38E-40	AYN75549	structural protein [Halhan virus 1]	72.22
mytgal_201494_c0_seq1.m.3398092	1.39E-39	AYN75548	replicative protein [Halhan virus 1]	61.54
mytgal_202476_c0_seq1.m.3399436	2.84E-57	YP_009336671	hypothetical protein [Wenzhou picorna-like virus 48] >gi|1110863920|gb|APG76679.1| hypothetical protein [Wenzhou picorna-like virus 48]	80.56
mytgal_203238_c0_seq1.m.3399376	5.85E-14	YP_009336698	hypothetical protein 1 [Changjiang picorna-like virus 11] >gi|1110867507|gb|APG79013.1| hypothetical protein 1 [Changjiang picorna-like virus 11]	40.00		2..94	3.2E-10	PF00680.17	RdRP_1
mytgal_203309_c0_seq1.m.3399777	8.34E-28	YP_009330013	hypothetical protein [Beihai picorna-like virus 103] >gi|1110863961|gb|APG76703.1| hypothetical protein [Beihai picorna-like virus 103]	52.34
mytgal_206003_c0_seq1.m.3401494	1.85E-51	YP_009329823	structural protein [Bivalve RNA virus G5] >gi|1113994722|gb|APJ38010.1| structural protein [Bivalve RNA virus G5]	83.51		2..96	1.4E-6	PF08762.7	CRPV_capsid
mytgal_209930_c0_seq1.m.3402826	2.09E-49	APG78969	hypothetical protein 1 [Beihai mollusks virus 1]	97.92
mytgal_212874_c0_seq1.m.3405757	4.78E-27	AGF70700	RNA-dependent RNA polymerase [Rose yellow leaf virus]	62.86		2..78	1.2E-27	PF00998.20	RdRP_3
mytgal_222285_c0_seq1.m.3412604	1.24E-47	APG76841	hypothetical protein 2, partial [Beihai mollusks virus 1]	98.73		47..79	5.2E-7	PF11492.5	Dicistro_VP4
mytgal_224281_c0_seq1.m.3414032	4.34E-71	YP_009333437	hypothetical protein 1 [Beihai picorna-like virus 44] >gi|1110867272|gb|APG78866.1| hypothetical protein 1 [Beihai picorna-like virus 44]	77.46		2..150	8.8E-18	PF00680.17	RdRP_1
mytgal_226634_c0_seq1.m.3414509	7.38E-15	BAR91508	RNA polymerase, partial [Negev virus]	47.17		2..90	4.8E-10	PF00978.18	RdRP_2
mytgal_229867_c0_seq1.m.3417076	1.02E-26	YP_007517174	polymerase-associated protein [Furcraea necrotic streak virus] >gi|259906638|gb|ACW84407.1| polymerase-associated protein [Furcraea necrotic streak virus]	53.75		2..87	4.6E-24	PF00998.20	RdRP_3
mytgal_232688_c0_seq1.m.3419173	3.58E-40	AYN75548	replicative protein [Halhan virus 1]	88.73
mytgal_233105_c0_seq1.m.3418966	2.12E-37	YP_009329823	structural protein [Bivalve RNA virus G5] >gi|1113994722|gb|APJ38010.1| structural protein [Bivalve RNA virus G5]	91.30
mytgal_41952_c0_seq1.m.3209367	0.00	YP_009329819	replicative protein [Bivalve RNA virus G2] >gi|1113994716|gb|APJ38006.1| replicative protein [Bivalve RNA virus G2]	97.68		426..543	6.0E-20	PF00910.19	RNA_helicase
mytgal_41952_c0_seq10.m.3209439	3.38E-123	YP_009329819	replicative protein [Bivalve RNA virus G2] >gi|1113994716|gb|APJ38006.1| replicative protein [Bivalve RNA virus G2]	100.00
mytgal_41952_c0_seq5.m.3209421	3.63E-127	YP_009329820	structural protein [Bivalve RNA virus G2] >gi|1113994717|gb|APJ38007.1| structural protein [Bivalve RNA virus G2]	100.00
mytgal_41952_c0_seq6.m.3209424	0.00	YP_009329820	structural protein [Bivalve RNA virus G2] >gi|1113994717|gb|APJ38007.1| structural protein [Bivalve RNA virus G2]	98.46
mytgal_4308_c0_seq1.m.2982299	0.00	YP_009329817	replicative protein [Bivalve RNA virus G1] >gi|1113994713|gb|APJ38004.1| replicative protein [Bivalve RNA virus G1]	100.00		1237..1302	6.5E-6	PF00548.17	Peptidase_C3
mytgal_4308_c0_seq1.m.2982299	0.00	YP_009329817	replicative protein [Bivalve RNA virus G1] >gi|1113994713|gb|APJ38004.1| replicative protein [Bivalve RNA virus G1]	100.00		560..673	3.4E-21	PF00910.19	RNA_helicase
mytgal_4308_c0_seq1.m.2982299	0.00	YP_009329817	replicative protein [Bivalve RNA virus G1] >gi|1113994713|gb|APJ38004.1| replicative protein [Bivalve RNA virus G1]	100.00		1373..1856	1.1E-70	PF00680.17	RdRP_1
mytgal_4308_c0_seq1.m.2982300	0.00	YP_009329818	structural protein [Bivalve RNA virus G1] >gi|1113994714|gb|APJ38005.1| structural protein [Bivalve RNA virus G1]	100.00		35..206	2.1E-8	PF00073.17	Rhv
mytgal_4308_c0_seq1.m.2982300	0.00	YP_009329818	structural protein [Bivalve RNA virus G1] >gi|1113994714|gb|APJ38005.1| structural protein [Bivalve RNA virus G1]	100.00		294..348	2.5E-6	PF11492.5	Dicistro_VP4
mytgal_4308_c0_seq1.m.2982300	0.00	YP_009329818	structural protein [Bivalve RNA virus G1] >gi|1113994714|gb|APJ38005.1| structural protein [Bivalve RNA virus G1]	100.00		652..852	2.8E-19	PF08762.7	CRPV_capsid
mytgal_52004_c0_seq1.m.3245550	4.33E-161	AWK77863	nonstructural polyprotein [Renmark bee virus 3]	43.15		401..853	3.1E-51	PF00680.17	RdRP_1
mytgal_56259_c0_seq1.m.3251573	0.00	AYN75563	polyprotein, partial [Mytgal virus 1]	100.00		1383..1515	4.2E-5	PF00073.17	Rhv
mytgal_56259_c0_seq1.m.3251573	0.00	AYN75563	polyprotein, partial [Mytgal virus 1]	100.00		497..1010	2.1E-34	PF00680.17	RdRP_1
mytgal_57143_c0_seq1.m.3254614	5.82E-148	AYN75549	structural protein [Halhan virus 1]	69.55		5..56	8.0E-8	PF11492.5	Dicistro_VP4
mytgal_57143_c0_seq3.m.3254620	1.91E-55	ASG92546	putative structural protein [Picornavirales Q_sR_OV_023]	61.90		2..131	4.1E-11	PF08762.7	CRPV_capsid
mytgal_57143_c0_seq6.m.3254625	1.33E-51	ASG92539	putative structural protein [Picornavirales Q_sR_OV_042]	70.97
mytgal_60482_c0_seq1.m.3261650	8.97E-28	AVK59475	putative 67.3 kDa coat protein [Nephila clavipes virus 2]	35.64		23..285	1.7E-21	PF00915.17	Calici_coat
mytgal_60482_c0_seq1.m.3261651	1.15E-9	YP_009333485	hypothetical protein 1 [Beihai picorna-like virus 120] >gi|1110864224|gb|APG76873.1| hypothetical protein 1 [Beihai picorna-like virus 120]	38.24		4..182	8.1E-7	PF00680.17	RdRP_1
mytgal_60482_c0_seq2.m.3261658	1.72E-29	YP_009337325	hypothetical protein 1 [Hubei picorna-like virus 77] >gi|1110866617|gb|APG78408.1| hypothetical protein 1 [Hubei picorna-like virus 77]	32.02		33..430	6.0E-30	PF00680.17	RdRP_1
mytgal_78260_c0_seq1.m.3290351	6.12E-56	YP_009329820	structural protein [Bivalve RNA virus G2] >gi|1113994717|gb|APJ38007.1| structural protein [Bivalve RNA virus G2]	89.80
mytgal_80453_c0_seq1.m.3293187	1.48E-22	YP_009337407	hypothetical protein 1 [Changjiang tombus-like virus 20] >gi|1110863304|gb|APG76264.1| hypothetical protein 1 [Changjiang tombus-like virus 20]	37.14		3..159	4.2E-7	PF00978.18	RdRP_2
mytgal_84169_c0_seq1.m.3297974	0.00	APG77477	hypothetical protein, partial [Sanxia picorna-like virus 7]	98.52		3..291	7.6E-28	PF00680.17	RdRP_1
mytgal_85861_c0_seq1.m.3297838	5.15E-88	YP_009337287	hypothetical protein 1 [Wenzhou picorna-like virus 51] >gi|1110866866|gb|APG78562.1| hypothetical protein 1 [Wenzhou picorna-like virus 51]	100.00
mytgal_86160_c0_seq1.m.3300404	6.98E-47	NP_944776	polyprotein [Heterosigma akashiwo RNA virus] >gi|33150486|gb|AAP97137.1| polyprotein [Heterosigma akashiwo RNA virus SOG263]	94.23
mytgal_99441_c0_seq1.m.3312735	7.14E-57	YP_001429583	hypothetical protein JP-B_gp1 [Marine RNA virus JP-B] >gi|147743161|gb|ABQ50601.1| unknown [Marine RNA virus JP-B]	43.35		20..129	9.5E-13	PF00910.19	RNA_helicase
cracor_0046832.m.587115	1.55E-52	YP_009336507	hypothetical protein 2 [Hubei orthoptera virus 3] >gi|1110866953|gb|APG78618.1| hypothetical protein 2 [Hubei orthoptera virus 3]	61.54
cracor_0054732.m.598185	4.27E-32	YP_009345893	hypothetical protein [Wuhan insect virus 12] >gi|1110863888|gb|APG76660.1| hypothetical protein [Wuhan insect virus 12] >gi|1110866719|gb|APG78471.1| hypothetical protein [Wuhan insect virus 12]	63.86
cracor_0055212.m.598776	5.21E-77	YP_002790880	putative structural polyprotein [Solenopsis invicta virus 3] >gi|1279751695|sp|C1JCT2.2|POLFS_SINV3 RecName: Full=Polyprotein-FSD; Contains: RecName: Full=Helicase; Contains: RecName: Full=3C-like protease; Short=3CL-PRO; Contains: RecName: Full=RNA-direc	59.23		19..230	1.0E-10	PF00680.17	RdRP_1
cracor_0055624.m.599261	5.28E-51	AND80527	polyprotein [Sacbrood virus]	100.00
cracor_0059128.m.603646	7.59E-112	AAP76313	polyprotein, partial [Sacbrood virus]	99.42
cragig_231809	0.00	YP_009329825	replicative protein [Bivalve hepelivirus G] >gi|1113994726|gb|APJ38012.1| replicative protein [Bivalve hepelivirus G]	100.00		1381..1746	1.7E-26	PF00978.18	RdRP_2
cragig_231809	0.00	YP_009329825	replicative protein [Bivalve hepelivirus G] >gi|1113994726|gb|APJ38012.1| replicative protein [Bivalve hepelivirus G]	100.00		53..338	1.1E-19	PF01660.14	Vmethyltransf
cragig_231809	0.00	YP_009329825	replicative protein [Bivalve hepelivirus G] >gi|1113994726|gb|APJ38012.1| replicative protein [Bivalve hepelivirus G]	100.00		929..1164	3.3E-16	PF01443.15	Viral_helicase1
cragig_243449	4.09E-55	YP_009333595	hypothetical protein [Beihai picorna-like virus 56] >gi|1110867440|gb|APG78971.1| hypothetical protein [Beihai picorna-like virus 56]	31.94		128..245	2.8E-8	PF00910.19	RNA_helicase
cragig_253674	0.00	YP_009329819	replicative protein [Bivalve RNA virus G2] >gi|1113994716|gb|APJ38006.1| replicative protein [Bivalve RNA virus G2]	100.00		3..350	1.6E-51	PF00680.17	RdRP_1
cragig_253675	1.11E-97	YP_009329820	structural protein [Bivalve RNA virus G2] >gi|1113994717|gb|APJ38007.1| structural protein [Bivalve RNA virus G2]	85.19
cragig_253676	1.40E-162	YP_009329820	structural protein [Bivalve RNA virus G2] >gi|1113994717|gb|APJ38007.1| structural protein [Bivalve RNA virus G2]	94.87		23..125	4.0E-8	PF00073.17	Rhv
cragig_253682	1.03E-104	YP_009329819	replicative protein [Bivalve RNA virus G2] >gi|1113994716|gb|APJ38006.1| replicative protein [Bivalve RNA virus G2]	99.37		38..159	3.5E-13	PF00680.17	RdRP_1
cragig_253688	1.29E-46	YP_009329820	structural protein [Bivalve RNA virus G2] >gi|1113994717|gb|APJ38007.1| structural protein [Bivalve RNA virus G2]	83.33
cragig_253690	1.28E-83	YP_009329819	replicative protein [Bivalve RNA virus G2] >gi|1113994716|gb|APJ38006.1| replicative protein [Bivalve RNA virus G2]	98.45
cragig_253694	1.12E-70	YP_009329819	replicative protein [Bivalve RNA virus G2] >gi|1113994716|gb|APJ38006.1| replicative protein [Bivalve RNA virus G2]	98.21
cragig_253696	3.78E-66	YP_009329820	structural protein [Bivalve RNA virus G2] >gi|1113994717|gb|APJ38007.1| structural protein [Bivalve RNA virus G2]	90.00
cragig_280275	0.00	NP_944776	polyprotein [Heterosigma akashiwo RNA virus] >gi|33150486|gb|AAP97137.1| polyprotein [Heterosigma akashiwo RNA virus SOG263]	96.00		1237..1640	4.8E-41	PF00680.17	RdRP_1
cragig_280275	0.00	NP_944776	polyprotein [Heterosigma akashiwo RNA virus] >gi|33150486|gb|AAP97137.1| polyprotein [Heterosigma akashiwo RNA virus SOG263]	96.00		500..622	3.1E-19	PF00910.19	RNA_helicase
cragig_280275	0.00	NP_944776	polyprotein [Heterosigma akashiwo RNA virus] >gi|33150486|gb|AAP97137.1| polyprotein [Heterosigma akashiwo RNA virus SOG263]	96.00		1961..2016	2.9E-21	PF11492.5	Dicistro_VP4
cragig_280275	0.00	NP_944776	polyprotein [Heterosigma akashiwo RNA virus] >gi|33150486|gb|AAP97137.1| polyprotein [Heterosigma akashiwo RNA virus SOG263]	96.00		2303..2534	4.3E-8	PF08762.7	CRPV_capsid
cragig_283957	0.00	YP_009329824	polyprotein [Bivalve RNA virus G4] >gi|1113994724|gb|APJ38011.1| polyprotein [Bivalve RNA virus G4]	100.00
cragig_299800	0.00	YP_009329822	replicative protein [Bivalve RNA virus G5] >gi|1113994721|gb|APJ38009.1| replicative protein [Bivalve RNA virus G5]	100.00		526..638	1.9E-25	PF00910.19	RNA_helicase
cragig_299800	0.00	YP_009329822	replicative protein [Bivalve RNA virus G5] >gi|1113994721|gb|APJ38009.1| replicative protein [Bivalve RNA virus G5]	100.00		1480..1917	1.1E-70	PF00680.17	RdRP_1
cragig_299801	0.00	YP_009329823	structural protein [Bivalve RNA virus G5] >gi|1113994722|gb|APJ38010.1| structural protein [Bivalve RNA virus G5]	100.00		282..335	3.6E-14	PF11492.5	Dicistro_VP4
cragig_299801	0.00	YP_009329823	structural protein [Bivalve RNA virus G5] >gi|1113994722|gb|APJ38010.1| structural protein [Bivalve RNA virus G5]	100.00		626..827	7.1E-15	PF08762.7	CRPV_capsid
cragig_299801	0.00	YP_009329823	structural protein [Bivalve RNA virus G5] >gi|1113994722|gb|APJ38010.1| structural protein [Bivalve RNA virus G5]	100.00		87..207	1.4E-7	PF00073.17	Rhv
cragig_301750	1.34E-109	ASG92539	putative structural protein [Picornavirales Q_sR_OV_042]	66.12		134..187	6.1E-8	PF11492.5	Dicistro_VP4
cragig_301756	1.09E-47	ASG92546	putative structural protein [Picornavirales Q_sR_OV_023]	60.77		3..127	7.7E-5	PF08762.7	CRPV_capsid
cragig_301760	4.66E-33	ASG92539	putative structural protein [Picornavirales Q_sR_OV_042]	60.82
cragig_302465	0.00	YP_009329821	polyprotein [Bivalve RNA virus G3] >gi|1113994719|gb|APJ38008.1| polyprotein [Bivalve RNA virus G3]	100.00		968..1146	1.5E-6	PF00548.17	Peptidase_C3
cragig_302465	0.00	YP_009329821	polyprotein [Bivalve RNA virus G3] >gi|1113994719|gb|APJ38008.1| polyprotein [Bivalve RNA virus G3]	100.00		517..630	2.5E-10	PF00910.19	RNA_helicase
cragig_302465	0.00	YP_009329821	polyprotein [Bivalve RNA virus G3] >gi|1113994719|gb|APJ38008.1| polyprotein [Bivalve RNA virus G3]	100.00		1922..2053	7.2E-5	PF00073.17	Rhv
cragig_302465	0.00	YP_009329821	polyprotein [Bivalve RNA virus G3] >gi|1113994719|gb|APJ38008.1| polyprotein [Bivalve RNA virus G3]	100.00		1247..1716	6.1E-41	PF00680.17	RdRP_1
cragig_302465	0.00	YP_009329821	polyprotein [Bivalve RNA virus G3] >gi|1113994719|gb|APJ38008.1| polyprotein [Bivalve RNA virus G3]	100.00		2446..2664	2.4E-11	PF08762.7	CRPV_capsid
cragig_302704	9.55E-130	YP_009329820	structural protein [Bivalve RNA virus G2] >gi|1113994717|gb|APJ38007.1| structural protein [Bivalve RNA virus G2]	89.50
cragig_304710	0.00	YP_009333595	hypothetical protein [Beihai picorna-like virus 56] >gi|1110867440|gb|APG78971.1| hypothetical protein [Beihai picorna-like virus 56]	37.38		566..665	4.0E-5	PF00073.17	Rhv
cragig_304710	0.00	YP_009333595	hypothetical protein [Beihai picorna-like virus 56] >gi|1110867440|gb|APG78971.1| hypothetical protein [Beihai picorna-like virus 56]	37.38		3..122	2.8E-7	PF00680.17	RdRP_1
cragig_304734	8.75E-47	YP_009333595	hypothetical protein [Beihai picorna-like virus 56] >gi|1110867440|gb|APG78971.1| hypothetical protein [Beihai picorna-like virus 56]	68.07		2..118	3.1E-18	PF00680.17	RdRP_1
cragig_304738	1.51E-27	YP_009333595	hypothetical protein [Beihai picorna-like virus 56] >gi|1110867440|gb|APG78971.1| hypothetical protein [Beihai picorna-like virus 56]	55.66		3..104	2.1E-13	PF00680.17	RdRP_1
cragig_304740	2.95E-25	YP_009333595	hypothetical protein [Beihai picorna-like virus 56] >gi|1110867440|gb|APG78971.1| hypothetical protein [Beihai picorna-like virus 56]	53.66		4..95	2.2E-7	PF00680.17	RdRP_1
cragig_309950	0.00	AYN75541	replicative protein [Cragig virus 1]	100.00		1072..1532	3.3E-56	PF00680.17	RdRP_1
cragig_309950	0.00	AYN75541	replicative protein [Cragig virus 1]	100.00		416..536	1.4E-15	PF00910.19	RNA_helicase
cragig_309951	0.00	AYN75542	structural protein [Cragig virus 1]	100.00		77..207	9.2E-5	PF00073.17	Rhv
cragig_309951	0.00	AYN75542	structural protein [Cragig virus 1]	100.00		264..319	2.3E-15	PF11492.5	Dicistro_VP4
cragig_309951	0.00	AYN75542	structural protein [Cragig virus 1]	100.00		631..868	1.7E-13	PF08762.7	CRPV_capsid
cragig_310486	1.18E-164	APG76803	hypothetical protein, partial [Beihai picorna-like virus 36]	54.56		589..837	6.5E-12	PF08762.7	CRPV_capsid
cragig_310486	1.18E-164	APG76803	hypothetical protein, partial [Beihai picorna-like virus 36]	54.56		62..200	4.0E-5	PF00073.17	Rhv
cragig_310486	1.18E-164	APG76803	hypothetical protein, partial [Beihai picorna-like virus 36]	54.56		235..289	6.0E-14	PF11492.5	Dicistro_VP4
cragig_312105	5.50E-29	APG79007	hypothetical protein 2 [Shahe picorna-like virus 9]	29.30		168..288	1.8E-4	PF00073.17	Rhv
cragig_312105	5.50E-29	APG79007	hypothetical protein 2 [Shahe picorna-like virus 9]	29.30		376..585	1.7E-6	PF08762.7	CRPV_capsid
cragig_312106	2.76E-76	AKA63263	nonstructural polyprotein [Cricket paralysis virus] >gi|798547303|gb|AKA63265.1| nonstructural polyprotein [Cricket paralysis virus]	36.75		13..510	4.8E-68	PF00680.17	RdRP_1
cragig_313881	0.00	AYN75545	polyprotein, partial [Cragig virus 3]	100.00		227..338	2.8E-13	PF00910.19	RNA_helicase
cragig_313881	0.00	AYN75545	polyprotein, partial [Cragig virus 3]	100.00		850..1314	3.5E-34	PF00680.17	RdRP_1
cragig_314375	6.24E-74	APG78902	hypothetical protein, partial [Beihai picorna-like virus 97]	29.32		649..812	1.1E-12	PF08762.7	CRPV_capsid
cragig_314375	6.24E-74	APG78902	hypothetical protein, partial [Beihai picorna-like virus 97]	29.32		62..223	6.6E-7	PF00073.17	Rhv
cragig_315041	2.21E-27	AAA45733	RNA-directed RNA polymerase, partial [Hepatitis E virus]	36.67		2..220	6.8E-21	PF00978.18	RdRP_2
cragig_316784	0.00	AYN75543	replicative protein [Cragig virus 2]	100.00		855..1174	8.3E-19	PF00680.17	RdRP_1
cragig_316784	0.00	AYN75543	replicative protein [Cragig virus 2]	100.00		83..195	3.7E-13	PF00910.19	RNA_helicase
cragig_316784	0.00	AYN75543	replicative protein [Cragig virus 2]	100.00		596..764	7.7E-5	PF00548.17	Peptidase_C3
cragig_316785	0.00	AYN75544	structural protein [Cragig virus 2]	100.00		307..434	3.3E-7	PF00073.17	Rhv
cragig_316785	0.00	AYN75544	structural protein [Cragig virus 2]	100.00		848..1061	8.6E-7	PF08762.7	CRPV_capsid
cragig_317518	0.00	AYN75565	hypothetical protein [Mytgal virus 2]	100.00
cragig_317519	0.00	AYN75564	replicative protein, partial [Mytgal virus 2]	100.00		243..511	9.0E-13	PF00680.17	RdRP_1
cragig_317957	4.68E-56	ASG92545	putative non-structural protein [Picornavirales Q_sR_OV_023]	54.71		2..170	4.4E-21	PF00680.17	RdRP_1
cragig_319517	9.43E-51	ASG92533	putative structural protein [Picornavirales N_OV_013]	27.10
cragig_319803	6.35E-108	YP_009337257	hypothetical protein 2 [Hubei picorna-like virus 4] >gi|1110866606|gb|APG78401.1| hypothetical protein 2 [Hubei picorna-like virus 4]	50.98
cragig_320829	4.36E-59	YP_009333180	hypothetical protein 1 [Wenling picorna-like virus 2] >gi|1110866749|gb|APG78490.1| hypothetical protein 1 [Wenling picorna-like virus 2]	45.26		2..82	1.3E-17	PF00910.19	RNA_helicase
cragig_320846	0.00	APG76803	hypothetical protein, partial [Beihai picorna-like virus 36]	51.22		327..821	3.8E-44	PF00680.17	RdRP_1
cragig_322766	0.00	YP_009337287	hypothetical protein 1 [Wenzhou picorna-like virus 51] >gi|1110866866|gb|APG78562.1| hypothetical protein 1 [Wenzhou picorna-like virus 51]	46.49
cragig_322909	9.07E-39	YP_009337206	hypothetical protein 1 [Wenzhou picorna-like virus 9] >gi|1110866854|gb|APG78555.1| hypothetical protein 1 [Wenzhou picorna-like virus 9]	35.04		19..383	3.6E-30	PF00680.17	RdRP_1
cragig_322982	2.90E-162	APG76803	hypothetical protein, partial [Beihai picorna-like virus 36]	54.86		345..454	1.8E-11	PF00910.19	RNA_helicase
cragig_323240	4.45E-69	ASG92538	putative non-structural protein [Picornavirales Q_sR_OV_042]	57.54		94..138	4.2E-7	PF00548.17	Peptidase_C3
cragig_323241	3.57E-36	YP_009333551	hypothetical protein 1 [Beihai picorna-like virus 85] >gi|1110864040|gb|APG76754.1| hypothetical protein 1 [Beihai picorna-like virus 85]	46.97
cragig_323637	1.29E-114	YP_009329820	structural protein [Bivalve RNA virus G2] >gi|1113994717|gb|APJ38007.1| structural protein [Bivalve RNA virus G2]	86.41		8..109	7.7E-10	PF00073.17	Rhv
cragig_324269	1.46E-45	YP_009329820	structural protein [Bivalve RNA virus G2] >gi|1113994717|gb|APJ38007.1| structural protein [Bivalve RNA virus G2]	88.24
cragig_324427	6.93E-34	APG78902	hypothetical protein, partial [Beihai picorna-like virus 97]	37.76		230..338	6.8E-16	PF00910.19	RNA_helicase
cragig_325236	9.47E-20	AHE37882	RNA-dependent RNA polymerase, partial [uncultured marine RNA virus]	44.09		3..197	9.1E-12	PF00680.17	RdRP_1
cragig_325666	1.01E-49	YP_009333545	hypothetical protein [Beihai picorna-like virus 48] >gi|1110867356|gb|APG78918.1| hypothetical protein [Beihai picorna-like virus 48]	31.34		204..299	3.6E-9	PF00073.17	Rhv
cragig_325666	1.01E-49	YP_009333545	hypothetical protein [Beihai picorna-like virus 48] >gi|1110867356|gb|APG78918.1| hypothetical protein [Beihai picorna-like virus 48]	31.34		394..656	6.0E-6	PF08762.7	CRPV_capsid
cragig_325666	1.01E-49	YP_009333545	hypothetical protein [Beihai picorna-like virus 48] >gi|1110867356|gb|APG78918.1| hypothetical protein [Beihai picorna-like virus 48]	31.34		49..99	1.1E-6	PF11492.5	Dicistro_VP4
cragig_325748	0.00	YP_009337170	hypothetical protein [Wenzhou picorna-like virus 45] >gi|1110866849|gb|APG78552.1| hypothetical protein [Wenzhou picorna-like virus 45]	78.40		2..296	9.5E-19	PF00680.17	RdRP_1
cragig_326179	5.53E-134	YP_009337170	hypothetical protein [Wenzhou picorna-like virus 45] >gi|1110866849|gb|APG78552.1| hypothetical protein [Wenzhou picorna-like virus 45]	72.79
cragig_326273	5.07E-92	YP_009330008	hypothetical protein [Changjiang crawfish virus 4] >gi|1110865740|gb|APG77911.1| hypothetical protein [Changjiang crawfish virus 4]	35.87		311..723	9.2E-55	PF00680.17	RdRP_1
cragig_326707	1.23E-85	YP_009329820	structural protein [Bivalve RNA virus G2] >gi|1113994717|gb|APJ38007.1| structural protein [Bivalve RNA virus G2]	73.10
cragig_326807	9.02E-53	YP_009336782	hypothetical protein 2 [Changjiang picorna-like virus 13] >gi|1110867533|gb|APG79030.1| hypothetical protein 2 [Changjiang picorna-like virus 13]	34.05		11..133	3.6E-6	PF00073.17	Rhv
cragig_327373	2.74E-16	YP_009336781	hypothetical protein 1 [Changjiang picorna-like virus 13] >gi|1110867532|gb|APG79029.1| hypothetical protein 1 [Changjiang picorna-like virus 13]	34.95		13..260	9.4E-11	PF00680.17	RdRP_1
cragig_327888	4.40E-15	YP_009337246	hypothetical protein 1 [Wenzhou picorna-like virus 32] >gi|1110866859|gb|APG78558.1| hypothetical protein 1 [Wenzhou picorna-like virus 32]	43.86		4..202	2.5E-15	PF00680.17	RdRP_1
cragig_328001	2.99E-43	YP_009337256	hypothetical protein 1 [Hubei picorna-like virus 4] >gi|1110866605|gb|APG78400.1| hypothetical protein 1 [Hubei picorna-like virus 4]	42.46
cragig_328202	6.61E-86	YP_009333576	hypothetical protein 1 [Beihai picorna-like virus 121] >gi|1110864078|gb|APG76778.1| hypothetical protein 1 [Beihai picorna-like virus 121]	30.20		567..750	2.5E-14	PF00915.17	Calici_coat
cragig_328202	6.61E-86	YP_009333576	hypothetical protein 1 [Beihai picorna-like virus 121] >gi|1110864078|gb|APG76778.1| hypothetical protein 1 [Beihai picorna-like virus 121]	30.20		34..547	3.0E-65	PF00680.17	RdRP_1
cragig_328384	2.37E-85	YP_009330013	hypothetical protein [Beihai picorna-like virus 103] >gi|1110863961|gb|APG76703.1| hypothetical protein [Beihai picorna-like virus 103]	68.92		6..218	2.1E-8	PF08762.7	CRPV_capsid
cragig_328586	2.74E-31	APG78915	hypothetical protein 2, partial [Beihai picorna-like virus 38]	65.82
cragig_328614	4.40E-33	YP_009333485	hypothetical protein 1 [Beihai picorna-like virus 120] >gi|1110864224|gb|APG76873.1| hypothetical protein 1 [Beihai picorna-like virus 120]	32.02		7..376	6.4E-29	PF00680.17	RdRP_1
cragig_328644	4.56E-119	YP_009336862	hypothetical protein 1 [Wenzhou picorna-like virus 40] >gi|1110866784|gb|APG78510.1| hypothetical protein 1 [Wenzhou picorna-like virus 40]	50.77		2..371	1.3E-43	PF00680.17	RdRP_1
cragig_328726	0.00	YP_009337257	hypothetical protein 2 [Hubei picorna-like virus 4] >gi|1110866606|gb|APG78401.1| hypothetical protein 2 [Hubei picorna-like virus 4]	62.19		374..512	1.1E-4	PF00073.17	Rhv
cragig_328726	0.00	YP_009337257	hypothetical protein 2 [Hubei picorna-like virus 4] >gi|1110866606|gb|APG78401.1| hypothetical protein 2 [Hubei picorna-like virus 4]	62.19		250..303	1.1E-17	PF11492.5	Dicistro_VP4
cragig_328900	8.70E-18	YP_009333427	hypothetical protein [Beihai picorna-like virus 55] >gi|1110863932|gb|APG76686.1| hypothetical protein [Beihai picorna-like virus 55] >gi|1110867317|gb|APG78895.1| hypothetical protein [Beihai picorna-like virus 55]	39.51		2..154	4.7E-9	PF00680.17	RdRP_1
cragig_329077	3.54E-150	YP_009330013	hypothetical protein [Beihai picorna-like virus 103] >gi|1110863961|gb|APG76703.1| hypothetical protein [Beihai picorna-like virus 103]	80.38		14..72	1.4E-6	PF00548.17	Peptidase_C3
cragig_329631	1.39E-140	YP_009337256	hypothetical protein 1 [Hubei picorna-like virus 4] >gi|1110866605|gb|APG78400.1| hypothetical protein 1 [Hubei picorna-like virus 4]	64.26		3..316	7.1E-46	PF00680.17	RdRP_1
cragig_329641	3.89E-35	APG77368	hypothetical protein [Shahe picorna-like virus 14]	38.55		132..177	2.9E-8	PF11492.5	Dicistro_VP4
cragig_329858	8.79E-35	YP_001429584	hypothetical protein JP-B_gp2 [Marine RNA virus JP-B] >gi|147743162|gb|ABQ50602.1| unknown [Marine RNA virus JP-B]	44.71
cragig_329884	4.43E-93	YP_009337170	hypothetical protein [Wenzhou picorna-like virus 45] >gi|1110866849|gb|APG78552.1| hypothetical protein [Wenzhou picorna-like virus 45]	58.61
cragig_329955	2.05E-57	YP_009337170	hypothetical protein [Wenzhou picorna-like virus 45] >gi|1110866849|gb|APG78552.1| hypothetical protein [Wenzhou picorna-like virus 45]	57.14
cragig_330038	8.76E-96	YP_009337170	hypothetical protein [Wenzhou picorna-like virus 45] >gi|1110866849|gb|APG78552.1| hypothetical protein [Wenzhou picorna-like virus 45]	65.16
cragig_330799	1.16E-31	APG77368	hypothetical protein [Shahe picorna-like virus 14]	52.89		2..56	3.6E-8	PF00910.19	RNA_helicase
cragig_330850	1.73E-28	YP_009337256	hypothetical protein 1 [Hubei picorna-like virus 4] >gi|1110866605|gb|APG78400.1| hypothetical protein 1 [Hubei picorna-like virus 4]	42.31
cragig_331203	3.75E-116	YP_009333504	hypothetical protein 1 [Beihai picorna-like virus 49] >gi|1110867311|gb|APG78891.1| hypothetical protein 1 [Beihai picorna-like virus 49]	65.31		47..158	2.2E-13	PF00910.19	RNA_helicase
cragig_331317	5.69E-41	YP_009330121	hypothetical protein 1 [Beihai picorna-like virus 70] >gi|1110864120|gb|APG76805.1| hypothetical protein 1 [Beihai picorna-like virus 70]	62.75
cragig_331607	2.59E-7	AWK77873	nonstructural polyprotein, partial [Robinvale bee virus 5]	37.93		59..189	1.5E-7	PF00680.17	RdRP_1
cragig_331612	4.61E-169	YP_009330013	hypothetical protein [Beihai picorna-like virus 103] >gi|1110863961|gb|APG76703.1| hypothetical protein [Beihai picorna-like virus 103]	80.52
cragig_331911	1.30E-47	YP_009333548	hypothetical protein 2 [Beihai picorna-like virus 72] >gi|1110864035|gb|APG76751.1| hypothetical protein 2 [Beihai picorna-like virus 72]	57.33		105..142	2.2E-5	PF08762.7	CRPV_capsid
cragig_332363	2.14E-24	AWK77841	nonstructural polyprotein, partial [Darwin bee virus 1]	43.40		3..155	1.0E-23	PF00680.17	RdRP_1
cragig_332527	1.86E-35	APG76803	hypothetical protein, partial [Beihai picorna-like virus 36]	52.50
cragig_332546	2.90E-40	APG76916	hypothetical protein 2 [Beihai picorna-like virus 70]	55.38		7..130	7.0E-6	PF00073.17	Rhv
cragig_332562	1.56E-48	YP_009337170	hypothetical protein [Wenzhou picorna-like virus 45] >gi|1110866849|gb|APG78552.1| hypothetical protein [Wenzhou picorna-like virus 45]	69.81
cragig_332636	1.49E-66	YP_009333503	hypothetical protein 2 [Beihai picorna-like virus 81] >gi|1110865776|gb|APG77932.1| hypothetical protein 2 [Beihai picorna-like virus 81]	46.98		14..170	8.0E-6	PF00073.17	Rhv
cragig_332656	4.46E-38	YP_009337170	hypothetical protein [Wenzhou picorna-like virus 45] >gi|1110866849|gb|APG78552.1| hypothetical protein [Wenzhou picorna-like virus 45]	58.33
cragig_332683	7.71E-24	YP_009330067	hypothetical protein 2 [Beihai picorna-like virus 15] >gi|1110863995|gb|APG76725.1| hypothetical protein 2 [Beihai picorna-like virus 15] >gi|1110864021|gb|APG76742.1| hypothetical protein 2 [Beihai picorna-like virus 15] >gi|1110864108|gb|APG76798.1| hyp	54.05
cragig_332717	2.02E-34	YP_009336819	hypothetical protein [Shahe picorna-like virus 10] >gi|1110864984|gb|APG77386.1| hypothetical protein [Shahe picorna-like virus 10]	47.86		2..142	2.7E-23	PF00680.17	RdRP_1
cragig_333400	9.93E-84	YP_009329823	structural protein [Bivalve RNA virus G5] >gi|1113994722|gb|APJ38010.1| structural protein [Bivalve RNA virus G5]	85.52		12..138	1.1E-5	PF08762.7	CRPV_capsid
cragig_333847	9.38E-58	YP_009333581	hypothetical protein 1 [Beihai picorna-like virus 11] >gi|1110867413|gb|APG78954.1| hypothetical protein 1 [Beihai picorna-like virus 11]	87.50
cragig_333862	1.48E-31	YP_009333246	replicase [Beihai hepe-like virus 10] >gi|1110865288|gb|APG77591.1| replicase [Beihai hepe-like virus 10]	41.03		3..156	2.1E-5	PF00978.18	RdRP_2
cragig_334014	6.46E-31	YP_001429584	hypothetical protein JP-B_gp2 [Marine RNA virus JP-B] >gi|147743162|gb|ABQ50602.1| unknown [Marine RNA virus JP-B]	49.23		74..129	4.3E-13	PF11492.5	Dicistro_VP4
cragig_334265	1.88E-18	YP_009333392	hypothetical protein 1 [Beihai picorna-like virus 119] >gi|1110864140|gb|APG76817.1| hypothetical protein 1 [Beihai picorna-like virus 119]	40.78		4..122	1.2E-12	PF00680.17	RdRP_1
cragig_334686	5.01E-41	YP_009336902	hypothetical protein [Shahe picorna-like virus 14] >gi|1110864999|gb|APG77395.1| hypothetical protein [Shahe picorna-like virus 14]	38.81		97..261	2.1E-8	PF00680.17	RdRP_1
cragig_335028	1.11E-19	ASM94050	hypothetical protein [Barns Ness breadcrumb sponge picorna-like virus 3]	43.84		2..100	2.1E-22	PF00680.17	RdRP_1
cragig_335031	1.79E-54	YP_009337170	hypothetical protein [Wenzhou picorna-like virus 45] >gi|1110866849|gb|APG78552.1| hypothetical protein [Wenzhou picorna-like virus 45]	76.79
cragig_335247	1.85E-65	YP_009337374	hypothetical protein 2 [Wenzhou picorna-like virus 1] >gi|1110866883|gb|APG78573.1| hypothetical protein 2 [Wenzhou picorna-like virus 1]	97.12		6..105	1.8E-6	PF08762.7	CRPV_capsid
cragig_335346	3.34E-40	YP_009336538	hypothetical protein 2 [Changjiang picorna-like virus 3] >gi|1110867475|gb|APG78993.1| hypothetical protein 2 [Changjiang picorna-like virus 3]	45.91
cragig_335518	1.98E-86	YP_009337228	hypothetical protein [Wenzhou picorna-like virus 13] >gi|1110866857|gb|APG78557.1| hypothetical protein [Wenzhou picorna-like virus 13]	98.51
cragig_335774	9.53E-60	YP_009330013	hypothetical protein [Beihai picorna-like virus 103] >gi|1110863961|gb|APG76703.1| hypothetical protein [Beihai picorna-like virus 103]	85.71
cragig_335777	1.30E-73	YP_009337228	hypothetical protein [Wenzhou picorna-like virus 13] >gi|1110866857|gb|APG78557.1| hypothetical protein [Wenzhou picorna-like virus 13]	88.24
cragig_335844	1.50E-55	AYN75539	replicative protein [Atrpec virus 1]	73.42		3..137	1.9E-26	PF00680.17	RdRP_1
cragig_335900	1.83E-61	YP_009333581	hypothetical protein 1 [Beihai picorna-like virus 11] >gi|1110867413|gb|APG78954.1| hypothetical protein 1 [Beihai picorna-like virus 11]	87.27
cragig_335960	7.61E-58	YP_009333491	hypothetical protein 1 [Beihai picorna-like virus 102] >gi|1110867297|gb|APG78882.1| hypothetical protein 1 [Beihai picorna-like virus 102]	68.70		3..83	9.1E-16	PF00910.19	RNA_helicase
cragig_336192	2.23E-54	AYD68776	structural polyprotein, partial [Marine RNA virus BC-2]	100.00
cragig_336198	3.19E-30	YP_009333529	hypothetical protein 2 [Beihai picorna-like virus 9] >gi|1110864013|gb|APG76737.1| hypothetical protein 2 [Beihai picorna-like virus 9]	59.26		29..84	4.7E-15	PF11492.5	Dicistro_VP4
cragig_336201	8.45E-34	YP_009333342	hypothetical protein 1 [Beihai paphia shell virus 2] >gi|1110866935|gb|APG78606.1| hypothetical protein 1 [Beihai paphia shell virus 2] >gi|1110867428|gb|APG78963.1| hypothetical protein 2 [Beihai paphia shell virus 2]	54.29		7..118	1.7E-14	PF00680.17	RdRP_1
cragig_336325	1.89E-65	APG76841	hypothetical protein 2, partial [Beihai mollusks virus 1]	96.23		8..63	3.4E-18	PF11492.5	Dicistro_VP4
crassostreavirginica0042879.m.855855	9.12E-5	YP_009030047	polyprotein [Duck megrivirus] >gi|515425888|gb|AGO68205.1| polyprotein [Megrivirus A]	44.44		2..207	1.5E-4	PF00680.17	RdRP_1
elicom_SRR5136464_1_contig_16232	0.00	AYN75546	replicative protein [Elicom virus 1]	100.00		904..1159	1.6E-11	PF00978.18	RdRP_2
elicom_SRR5136464_1_contig_16232	0.00	AYN75546	replicative protein [Elicom virus 1]	100.00		50..347	1.0E-15	PF01660.14	Vmethyltransf
elicom_SRR5136464_1_contig_16232	0.00	AYN75546	replicative protein [Elicom virus 1]	100.00		529..754	1.8E-28	PF01443.15	Viral_helicase1
ennten0066893.m.1173920	4.04E-48	ASG92531	putative structural protein [Picornavirales N_OV_137]	44.32		2..45	6.0E-8	PF11492.5	Dicistro_VP4
latell_2nd0016447.m.1216090	1.93E-40	AWK77864	structural polyprotein [Renmark bee virus 3]	52.94
latell_2nd0019130.m.1220207	1.55E-77	YP_009230121	polyprotein [Marine RNA virus PAL156] >gi|998490659|gb|AMK49156.1| polyprotein [Marine RNA virus PAL156]	90.51
Laternula_ass.fa.transdecoder0000817	2.90E-8	APG78902	hypothetical protein, partial [Beihai picorna-like virus 97]	36.67		2..112	2.8E-9	PF00680.17	RdRP_1
macbal0020329.m.1729375	1.85E-49	YP_009337421	hypothetical protein 2 [Wenzhou picorna-like virus 53] >gi|1110866892|gb|APG78579.1| hypothetical protein 2 [Wenzhou picorna-like virus 53]	52.30		72..124	4.3E-10	PF11492.5	Dicistro_VP4
macbal0020343.m.1729398	1.12E-57	APG78925	hypothetical protein 2 [Beihai mollusks virus 2]	52.46
ME_ass0113882.m.1907891	7.85	AAM43584	lysis protein [Enterobacteria phage T7] >gi|21165764|gb|AAM43585.1| lysis protein [Enterobacteria phage T7] >gi|21165766|gb|AAM43586.1| lysis protein [Enterobacteria phage T7] >gi|21165768|gb|AAM43587.1| lysis protein [Enterobacteria phage T7] >gi|2116577	45.45		202..337	4.5E-5	PF02123.13	RdRP_4
ME_ass0265677.m.2049539	0.00	AYN75560	replicative protein [Mytedu virus 1]	100.00		368..477	1.1E-13	PF00910.19	RNA_helicase
ME_ass0265677.m.2049539	0.00	AYN75560	replicative protein [Mytedu virus 1]	100.00		1161..1608	1.4E-40	PF00680.17	RdRP_1
ME_ass0265677.m.2049540	0.00	AYN75562	structural protein, partial [Mytedu virus 1]	100.00		35..88	6.7E-7	PF11492.5	Dicistro_VP4
ME_ass0265677.m.2049541	0.00	AYN75561	hypothetical protein [Mytedu virus 1]	100.00		75..169	3.0E-6	PF00073.17	Rhv
ME_ass0267253.m.2052513	1.39E-88	ASM94056	hypothetical protein [Barns Ness breadcrumb sponge aquatic picorna-like virus 3]	40.00		128..179	6.5E-11	PF11492.5	Dicistro_VP4
ME_ass0267253.m.2052513	1.39E-88	ASM94056	hypothetical protein [Barns Ness breadcrumb sponge aquatic picorna-like virus 3]	40.00		486..722	3.2E-15	PF08762.7	CRPV_capsid
ME_ass0267550.m.2052968	5.38E-47	APG76780	hypothetical protein 1 [Beihai picorna-like virus 25]	37.50		27..277	1.1E-29	PF00680.17	RdRP_1
ME_ass0268014.m.2053767	2.18E-25	AQP31137	polyprotein, partial [Bat fisalivirus]	43.24		3..145	1.5E-10	PF00680.17	RdRP_1
ME_ass0268514.m.2054540	4.17E-92	ASM94054	hypothetical protein [Barns Ness breadcrumb sponge aquatic picorna-like virus 2]	81.36		37..174	8.4E-10	PF08762.7	CRPV_capsid
ME_ass0269244.m.2055658	3.38E-27	APG78884	hypothetical protein 2, partial [Wenzhou picorna-like virus 5]	41.88
ME_ass0272114.m.2059592	1.53E-10	ASG92549	putative polyprotein [Picornavirales Q_sR_OV_022]	46.51		10..90	1.0E-8	PF00680.17	RdRP_1
ME_ass0277065.m.2065894	0.00	AYN75555	structural protein [Halhan virus 3]	89.04		78..254	5.7E-7	PF08762.7	CRPV_capsid
ME_ass0347700.m.2122027	1.30E-96	ASM94057	hypothetical protein, partial [Barns Ness breadcrumb sponge aquatic picorna-like virus 4]	95.15
ME_ass0347796.m.2122149	3.74E-111	YP_009333574	hypothetical protein 2 [Beihai picorna-like virus 21] >gi|1110867404|gb|APG78949.1| hypothetical protein 2 [Beihai picorna-like virus 21]	70.51		80..270	5.4E-11	PF08762.7	CRPV_capsid
ME_ass0347931.m.2122335	0.00	YP_009333582	hypothetical protein 2 [Beihai picorna-like virus 11] >gi|1110867414|gb|APG78955.1| hypothetical protein 2 [Beihai picorna-like virus 11]	75.07		85..140	7.2E-11	PF11492.5	Dicistro_VP4
ME_ass0347931.m.2122335	0.00	YP_009333582	hypothetical protein 2 [Beihai picorna-like virus 11] >gi|1110867414|gb|APG78955.1| hypothetical protein 2 [Beihai picorna-like virus 11]	75.07		440..671	7.1E-10	PF08762.7	CRPV_capsid
ME_ass0348054.m.2122495	0.00	YP_009333582	hypothetical protein 2 [Beihai picorna-like virus 11] >gi|1110867414|gb|APG78955.1| hypothetical protein 2 [Beihai picorna-like virus 11]	73.47		355..586	5.0E-7	PF08762.7	CRPV_capsid
ME_ass0348054.m.2122495	0.00	YP_009333582	hypothetical protein 2 [Beihai picorna-like virus 11] >gi|1110867414|gb|APG78955.1| hypothetical protein 2 [Beihai picorna-like virus 11]	73.47		2..48	5.5E-10	PF11492.5	Dicistro_VP4
ME_ass0348220.m.2122697	2.26E-36	AYD68777	non-structural polyprotein [Marine RNA virus BC-3]	58.42
ME_ass0348335.m.2122849	2.23E-122	YP_009388485	polyprotein [Fur seal picorna-like virus] >gi|1207849778|gb|ASA69347.1| polyprotein [Fur seal picorna-like virus]	77.73		2..233	3.0E-26	PF00680.17	RdRP_1
ME_ass0348421.m.2122954	9.85E-60	YP_009333282	hypothetical protein 2 [Beihai octopus virus 1] >gi|1110867370|gb|APG78927.1| hypothetical protein 2 [Beihai octopus virus 1]	74.38		9..121	1.8E-5	PF00073.17	Rhv
ME_ass0348465.m.2123006	2.15E-117	YP_009336810	hypothetical protein [Shahe picorna-like virus 13] >gi|1110864960|gb|APG77371.1| hypothetical protein [Shahe picorna-like virus 13] >gi|1110864982|gb|APG77385.1| hypothetical protein [Shahe picorna-like virus 13]	83.74		5..204	2.0E-15	PF00680.17	RdRP_1
ME_ass0348548.m.2123111	6.04E-28	YP_009337373	hypothetical protein 1 [Wenzhou picorna-like virus 1] >gi|1110866882|gb|APG78572.1| hypothetical protein 1 [Wenzhou picorna-like virus 1]	94.74
ME_ass0348554.m.2123118	1.69E-50	YP_009336706	hypothetical protein [Wenzhou picorna-like virus 27] >gi|1110865975|gb|APG78054.1| hypothetical protein [Wenzhou picorna-like virus 27]	88.89
ME_ass0348596.m.2123169	1.03E-76	YP_009337373	hypothetical protein 1 [Wenzhou picorna-like virus 1] >gi|1110866882|gb|APG78572.1| hypothetical protein 1 [Wenzhou picorna-like virus 1]	90.48		2..133	1.4E-17	PF00680.17	RdRP_1
ME_ass0348613.m.2123187	6.71E-60	YP_009336714	hypothetical protein 1 [Wenzhou picorna-like virus 7] >gi|1110865977|gb|APG78055.1| hypothetical protein 1 [Wenzhou picorna-like virus 7]	84.91		2..103	6.1E-5	PF00680.17	RdRP_1
ME_ass0348710.m.2123298	2.30E-58	YP_009330023	hypothetical protein [Beihai picorna-like virus 73] >gi|1110864237|gb|APG76882.1| hypothetical protein [Beihai picorna-like virus 73]	98.84		2..82	2.5E-12	PF00073.17	Rhv
ME_ass0348803.m.2123394	1.15E-42	YP_009336810	hypothetical protein [Shahe picorna-like virus 13] >gi|1110864960|gb|APG77371.1| hypothetical protein [Shahe picorna-like virus 13] >gi|1110864982|gb|APG77385.1| hypothetical protein [Shahe picorna-like virus 13]	80.00
ME_ass0348805.m.2123400	4.54E-49	ASM94057	hypothetical protein, partial [Barns Ness breadcrumb sponge aquatic picorna-like virus 4]	85.71
ME_ass0348852.m.2123452	7.16E-49	AYD68775	non-structural polyprotein, partial [Marine RNA virus BC-2]	60.61
ME_ass0348950.m.2123562	2.49E-91	ASM94057	hypothetical protein, partial [Barns Ness breadcrumb sponge aquatic picorna-like virus 4]	97.16
ME_ass0348953.m.2123564	1.13E-66	ASM94057	hypothetical protein, partial [Barns Ness breadcrumb sponge aquatic picorna-like virus 4]	97.20		5..86	3.2E-8	PF00910.19	RNA_helicase
ME_ass0348967.m.2123582	2.81E-56	APG78540	hypothetical protein 2 [Wenzhou picorna-like virus 29]	53.67		2..178	1.8E-6	PF12264.5	Waikav_capsid_1
ME_ass0348967.m.2123582	2.81E-56	APG78540	hypothetical protein 2 [Wenzhou picorna-like virus 29]	53.67		13..141	7.6E-8	PF00073.17	Rhv
ME_ass0349293.m.2123923	3.29E-96	APG76766	hypothetical protein [Beihai picorna-like virus 73]	89.63
ME_ass0349475.m.2124110	9.08E-35	YP_009337373	hypothetical protein 1 [Wenzhou picorna-like virus 1] >gi|1110866882|gb|APG78572.1| hypothetical protein 1 [Wenzhou picorna-like virus 1]	52.07
ME_ass0349524.m.2124159	5.02E-34	YP_009333528	hypothetical protein 1 [Beihai picorna-like virus 9] >gi|1110864012|gb|APG76736.1| hypothetical protein 1 [Beihai picorna-like virus 9]	59.09
mizyes_illumina0080513.m.2452602	7.84E-86	AIY53986	capsid protein, partial [Nilaparvata lugens C virus]	100.00
mizyes_illumina0087628.m.2461061	8.51E-22	YP_009508070	replicase [Citrus leprosis virus C2] >gi|449042862|gb|AGE82887.1| replicase [Citrus leprosis virus C2]	32.37		2..219	1.4E-29	PF00978.18	RdRP_2
mizyes_illumina0087629.m.2461063	1.18E-11	YP_009388601	RdRp [Aedes camptorhynchus negev-like virus] >gi|1207104153|gb|ASA47360.1| RdRp [Aedes camptorhynchus negev-like virus]	33.91		2..195	1.0E-23	PF00978.18	RdRP_2
mizyes_illumina0088784.m.2462384	0.00	AYN75571	replicative protein [Rudphi virus 5]	100.00		885..1062	5.6E-6	PF00548.17	Peptidase_C3
mizyes_illumina0088784.m.2462384	0.00	AYN75571	replicative protein [Rudphi virus 5]	100.00		386..495	1.3E-12	PF00910.19	RNA_helicase
mizyes_illumina0088784.m.2462384	0.00	AYN75571	replicative protein [Rudphi virus 5]	100.00		1191..1634	2.4E-38	PF00680.17	RdRP_1
mizyes_illumina0088784.m.2462385	0.00	AYN75572	structural protein [Rudphi virus 5]	100.00		225..280	3.9E-13	PF11492.5	Dicistro_VP4
mizyes_illumina0088784.m.2462385	0.00	AYN75572	structural protein [Rudphi virus 5]	100.00		52..188	1.8E-5	PF00073.17	Rhv
mizyes_illumina0088784.m.2462385	0.00	AYN75572	structural protein [Rudphi virus 5]	100.00		573..810	2.5E-12	PF08762.7	CRPV_capsid
mizyes_illumina0091968.m.2466575	2.37E-41	YP_009336538	hypothetical protein 2 [Changjiang picorna-like virus 3] >gi|1110867475|gb|APG78993.1| hypothetical protein 2 [Changjiang picorna-like virus 3]	35.19
mizyes_illumina0092250.m.2467013	6.13E-26	YP_009333341	hypothetical protein [Beihai paphia shell virus 3] >gi|1110867445|gb|APG78974.1| hypothetical protein [Beihai paphia shell virus 3]	39.77		109..191	6.3E-11	PF00910.19	RNA_helicase
mizyes_illumina0092327.m.2467119	1.34E-36	YP_009333341	hypothetical protein [Beihai paphia shell virus 3] >gi|1110867445|gb|APG78974.1| hypothetical protein [Beihai paphia shell virus 3]	38.98		2..209	4.4E-12	PF00680.17	RdRP_1
mizyes_illumina0094153.m.2470165	3.20E-132	YP_398835	capsid protein precursor [Aurantiochytrium single-stranded RNA virus 01]	50.85		15..69	3.8E-8	PF11492.5	Dicistro_VP4
mizyes_illumina0094153.m.2470165	3.20E-132	YP_398835	capsid protein precursor [Aurantiochytrium single-stranded RNA virus 01]	50.85		358..460	3.2E-7	PF08762.7	CRPV_capsid
mizyes_illumina0094312.m.2470373	0.00	YP_009336647	hypothetical protein 2 [Wenzhou picorna-like virus 2] >gi|1110863915|gb|APG76676.1| hypothetical protein 2 [Wenzhou picorna-like virus 2] >gi|1110866839|gb|APG78546.1| hypothetical protein 2 [Wenzhou picorna-like virus 2]	84.18		148..328	1.4E-4	PF08762.7	CRPV_capsid
mizyes_illumina0106882.m.2490909	6.64E-54	YP_009337374	hypothetical protein 2 [Wenzhou picorna-like virus 1] >gi|1110866883|gb|APG78573.1| hypothetical protein 2 [Wenzhou picorna-like virus 1]	98.89
mizyes_illumina0107258.m.2491473	5.24E-52	YP_009047193	predicted replication-associated protein [Asterionellopsis glacialis RNA virus] >gi|666669515|dbj|BAP16719.1| predicted replication-associated protein [Asterionellopsis glacialis RNA virus]	86.02
mizyes_illumina0107408.m.2491739	2.32E-33	AYN75572	structural protein [Rudphi virus 5]	50.00		53..162	2.0E-7	PF00073.17	Rhv
mizyes_illumina0110083.m.2496065	4.10E-39	YP_009333438	hypothetical protein 2 [Beihai picorna-like virus 44] >gi|1110867273|gb|APG78867.1| hypothetical protein 2 [Beihai picorna-like virus 44]	64.95
mizyes_illumina0110162.m.2496182	5.80E-31	YP_009047194	predicted structural protein [Asterionellopsis glacialis RNA virus] >gi|666669516|dbj|BAP16720.1| predicted structural protein [Asterionellopsis glacialis RNA virus]	63.53
mizyes_SRR4415806_1_contig_19262	4.68E-30	YP_009337170	hypothetical protein [Wenzhou picorna-like virus 45] >gi|1110866849|gb|APG78552.1| hypothetical protein [Wenzhou picorna-like virus 45]	50.00		3..133	2.1E-6	PF00073.17	Rhv
mizyes_SRR4415806_1_contig_30497	4.09E-42	YP_009337170	hypothetical protein [Wenzhou picorna-like virus 45] >gi|1110866849|gb|APG78552.1| hypothetical protein [Wenzhou picorna-like virus 45]	39.11
mizyes_SRR4415806_1_contig_3699	2.73E-64	YP_009333341	hypothetical protein [Beihai paphia shell virus 3] >gi|1110867445|gb|APG78974.1| hypothetical protein [Beihai paphia shell virus 3]	36.27
mizyes_SRR4415806_1_contig_5230	1.11E-43	YP_009337170	hypothetical protein [Wenzhou picorna-like virus 45] >gi|1110866849|gb|APG78552.1| hypothetical protein [Wenzhou picorna-like virus 45]	45.95
mizyes_SRR4415809_1_contig_3230	0.00	ASG92537	putative structural protein, partial [Picornavirales N_OV_064]	56.74		227..282	8.4E-15	PF11492.5	Dicistro_VP4
mizyes_SRR4415809_1_contig_3230	0.00	ASG92537	putative structural protein, partial [Picornavirales N_OV_064]	56.74		38..185	4.6E-13	PF00073.17	Rhv
mizyes_SRR4415809_1_contig_3231	7.95E-119	ASG92537	putative structural protein, partial [Picornavirales N_OV_064]	55.00		58..113	4.9E-15	PF11492.5	Dicistro_VP4
mizyes_SRR4415809_1_contig_554	0.00	AYN75556	polyprotein [Mizyes virus 1]	100.00		535..653	5.2E-5	PF00910.19	RNA_helicase
mizyes_SRR4415809_1_contig_554	0.00	AYN75556	polyprotein [Mizyes virus 1]	100.00		1306..1756	2.3E-44	PF00680.17	RdRP_1
mizyes_SRR4415813_1_contig_11992	6.56E-77	ASM94056	hypothetical protein [Barns Ness breadcrumb sponge aquatic picorna-like virus 3]	36.31		464..693	2.5E-12	PF08762.7	CRPV_capsid
mizyes_SRR4415813_1_contig_11992	6.56E-77	ASM94056	hypothetical protein [Barns Ness breadcrumb sponge aquatic picorna-like virus 3]	36.31		125..178	9.6E-14	PF11492.5	Dicistro_VP4
mizyes_SRR4415813_1_contig_38067	7.39E-30	AYN75563	polyprotein, partial [Mytgal virus 1]	31.30		7..326	1.1E-24	PF00680.17	RdRP_1
mytcor_SRX1411193_trimmed_contig_32349.m.2859831	0.00	YP_009337672	hypothetical protein [Wenzhou picorna-like virus 44] >gi|1110866905|gb|APG78587.1| hypothetical protein [Wenzhou picorna-like virus 44]	36.36		33..525	8.1E-34	PF00680.17	RdRP_1
mytcor_SRX1411193_trimmed_contig_78467.m.2909338	0.00	AYN75557	replicative protein, partial [Mytcor virus 1]	100.00		273..421	1.1E-7	PF13532.3	2OG-FeII_Oxy_2
mytcor_SRX1411193_trimmed_contig_78467.m.2909338	0.00	AYN75557	replicative protein, partial [Mytcor virus 1]	100.00		543..773	9.8E-50	PF01443.15	Viral_helicase1
mytcor_SRX1411193_trimmed_contig_78467.m.2909338	0.00	AYN75557	replicative protein, partial [Mytcor virus 1]	100.00		923..1252	6.0E-14	PF00978.18	RdRP_2
mytcor_SRX1411193_trimmed_contig_89665.m.2921079	0.00	AFI57885	RdRp [Zygocactus virus X]	95.94		275..631	1.8E-13	PF00978.18	RdRP_2
mytcor_SRX1411193_trimmed_contig_89665.m.2921079	0.00	AFI57885	RdRp [Zygocactus virus X]	95.94		2..153	5.8E-25	PF01443.15	Viral_helicase1
ostedu0010126.m.3723080	0.00	YP_009047194	predicted structural protein [Asterionellopsis glacialis RNA virus] >gi|666669516|dbj|BAP16720.1| predicted structural protein [Asterionellopsis glacialis RNA virus]	73.67		236..289	3.0E-13	PF11492.5	Dicistro_VP4
ostedu0012790.m.3729108	0.00	YP_009047193	predicted replication-associated protein [Asterionellopsis glacialis RNA virus] >gi|666669515|dbj|BAP16719.1| predicted replication-associated protein [Asterionellopsis glacialis RNA virus]	60.51		231..340	5.7E-15	PF00910.19	RNA_helicase
ostedu0015759.m.3735485	2.48E-152	YP_009333201	hypothetical protein 2 [Shahe picorna-like virus 8] >gi|1110864958|gb|APG77370.1| hypothetical protein 2 [Shahe picorna-like virus 8] >gi|1110864974|gb|APG77380.1| hypothetical protein 2 [Shahe picorna-like virus 8] >gi|1110865014|gb|APG77404.1| hypotheti	46.30		51..154	2.9E-9	PF00073.17	Rhv
ostedu0015759.m.3735485	2.48E-152	YP_009333201	hypothetical protein 2 [Shahe picorna-like virus 8] >gi|1110864958|gb|APG77370.1| hypothetical protein 2 [Shahe picorna-like virus 8] >gi|1110864974|gb|APG77380.1| hypothetical protein 2 [Shahe picorna-like virus 8] >gi|1110865014|gb|APG77404.1| hypotheti	46.30		315..522	3.6E-18	PF08762.7	CRPV_capsid
ostedu0022577.m.3749244	1.22E-161	YP_009047194	predicted structural protein [Asterionellopsis glacialis RNA virus] >gi|666669516|dbj|BAP16720.1| predicted structural protein [Asterionellopsis glacialis RNA virus]	62.04		147..374	7.4E-9	PF08762.7	CRPV_capsid
ostedu0026455.m.3756348	2.61E-162	YP_009333200	hypothetical protein 1 [Shahe picorna-like virus 8] >gi|1110864973|gb|APG77379.1| hypothetical protein 1 [Shahe picorna-like virus 8] >gi|1110865013|gb|APG77403.1| hypothetical protein 1 [Shahe picorna-like virus 8]	71.43		62..322	1.8E-37	PF00680.17	RdRP_1
ostedu0027302.m.3757790	1.83E-168	YP_009047193	predicted replication-associated protein [Asterionellopsis glacialis RNA virus] >gi|666669515|dbj|BAP16719.1| predicted replication-associated protein [Asterionellopsis glacialis RNA virus]	80.25		107..319	6.2E-13	PF00680.17	RdRP_1
ostedu0030146.m.3762685	1.55E-60	YP_009333201	hypothetical protein 2 [Shahe picorna-like virus 8] >gi|1110864958|gb|APG77370.1| hypothetical protein 2 [Shahe picorna-like virus 8] >gi|1110864974|gb|APG77380.1| hypothetical protein 2 [Shahe picorna-like virus 8] >gi|1110865014|gb|APG77404.1| hypotheti	55.51		157..207	4.1E-8	PF11492.5	Dicistro_VP4
ostedu0031031.m.3764109	6.72E-152	YP_009047193	predicted replication-associated protein [Asterionellopsis glacialis RNA virus] >gi|666669515|dbj|BAP16719.1| predicted replication-associated protein [Asterionellopsis glacialis RNA virus]	81.89		2..263	2.2E-34	PF00680.17	RdRP_1
ostedu0031031.m.3764110	3.35E-43	YP_009047194	predicted structural protein [Asterionellopsis glacialis RNA virus] >gi|666669516|dbj|BAP16720.1| predicted structural protein [Asterionellopsis glacialis RNA virus]	60.61
ostedu0033341.m.3767850	1.22E-44	APG78540	hypothetical protein 2 [Wenzhou picorna-like virus 29]	49.07		15..151	2.1E-9	PF00073.17	Rhv
ostedu0044371.m.3783849	7.87E-86	YP_009333200	hypothetical protein 1 [Shahe picorna-like virus 8] >gi|1110864973|gb|APG77379.1| hypothetical protein 1 [Shahe picorna-like virus 8] >gi|1110865013|gb|APG77403.1| hypothetical protein 1 [Shahe picorna-like virus 8]	71.66		7..182	9.0E-19	PF00680.17	RdRP_1
ostedu0046002.m.3785932	3.76E-127	AYD68776	structural polyprotein, partial [Marine RNA virus BC-2]	78.50
ostedu0053711.m.3796330	8.88E-26	YP_009333585	hypothetical protein [Beihai picorna-like virus 122] >gi|1110867418|gb|APG78957.1| hypothetical protein [Beihai picorna-like virus 122]	29.90		41..267	1.3E-6	PF00915.17	Calici_coat
ostedu0053816.m.3796438	1.22E-89	ASG92545	putative non-structural protein [Picornavirales Q_sR_OV_023]	74.72
ostedu0053816.m.3796439	1.75E-58	ASG92538	putative non-structural protein [Picornavirales Q_sR_OV_042]	75.36		7..48	1.2E-5	PF00548.17	Peptidase_C3
ostedu0054153.m.3796797	3.05E-71	YP_009329822	replicative protein [Bivalve RNA virus G5] >gi|1113994721|gb|APJ38009.1| replicative protein [Bivalve RNA virus G5]	77.85		40..148	1.9E-7	PF00680.17	RdRP_1
ostedu0054171.m.3796815	5.41E-55	YP_009329977	hypothetical protein 2 [Beihai picorna-like virus 43] >gi|1110864010|gb|APG76735.1| hypothetical protein 2 [Beihai picorna-like virus 43] >gi|1110864099|gb|APG76792.1| hypothetical protein 2 [Beihai picorna-like virus 43] >gi|1110864162|gb|APG76832.1| hyp	53.17		83..138	3.2E-18	PF11492.5	Dicistro_VP4
ostedu0057215.m.3801500	9.70E-93	YP_009230120	polyprotein [Marine RNA virus PAL156] >gi|998490658|gb|AMK49155.1| polyprotein [Marine RNA virus PAL156]	72.19		39..148	4.0E-11	PF00910.19	RNA_helicase
ostedu0057221.m.3801512	1.36E-65	ASM94057	hypothetical protein, partial [Barns Ness breadcrumb sponge aquatic picorna-like virus 4]	95.33		30..107	4.5E-7	PF00910.19	RNA_helicase
ostedu0057225.m.3801520	1.01E-47	YP_009230122	polyprotein [Marine RNA virus PAL438] >gi|998490662|gb|AMK49158.1| polyprotein [Marine RNA virus PAL438]	56.67		87..151	6.1E-6	PF12381.5	Peptidase_C3G
ostedu0057229.m.3801526	3.14E-103	ASM94057	hypothetical protein, partial [Barns Ness breadcrumb sponge aquatic picorna-like virus 4]	94.05
ostedu0057241.m.3801537	4.78E-62	YP_009388485	polyprotein [Fur seal picorna-like virus] >gi|1207849778|gb|ASA69347.1| polyprotein [Fur seal picorna-like virus]	71.53
ostlur0008388.m.3827140	0.00	AYN75570	structural protein [Rudphi virus 4]	86.46		194..438	1.7E-12	PF08762.7	CRPV_capsid
ostste0000484.m.3881852	0.00	AYN75570	structural protein [Rudphi virus 4]	99.64		609..846	5.6E-11	PF08762.7	CRPV_capsid
ostste0000484.m.3881852	0.00	AYN75570	structural protein [Rudphi virus 4]	99.64		255..309	1.0E-9	PF11492.5	Dicistro_VP4
pervir_0002833.m.4102627	1.02E-59	YP_009333586	hypothetical protein 1 [Beihai picorna-like virus 20] >gi|1110864092|gb|APG76787.1| hypothetical protein 1 [Beihai picorna-like virus 20]	48.57		5..91	1.2E-7	PF00910.19	RNA_helicase
pervir_0026088.m.4172903	1.26E-37	APG78883	hypothetical protein 1 [Wenzhou picorna-like virus 5]	43.51
pervir_0029299.m.4180106	0.00	YP_009333282	hypothetical protein 2 [Beihai octopus virus 1] >gi|1110867370|gb|APG78927.1| hypothetical protein 2 [Beihai octopus virus 1]	61.78		615..859	1.7E-12	PF08762.7	CRPV_capsid
pervir_0029299.m.4180106	0.00	YP_009333282	hypothetical protein 2 [Beihai octopus virus 1] >gi|1110867370|gb|APG78927.1| hypothetical protein 2 [Beihai octopus virus 1]	61.78		271..325	1.2E-11	PF11492.5	Dicistro_VP4
pervir_0050383.m.4215119	4.53E-52	YP_009333303	hypothetical protein 1 [Beihai paphia shell virus 1] >gi|1110867394|gb|APG78942.1| hypothetical protein 1 [Beihai paphia shell virus 1]	66.15
pervir_0062537.m.4229572	2.29E-95	ASM94055	hypothetical protein [Barns Ness breadcrumb sponge aquatic picorna-like virus 3]	46.34		245..423	1.8E-7	PF00548.17	Peptidase_C3
pervir_0065734.m.4232868	3.12E-42	YP_009333586	hypothetical protein 1 [Beihai picorna-like virus 20] >gi|1110864092|gb|APG76787.1| hypothetical protein 1 [Beihai picorna-like virus 20]	61.61
pyggra0085920.m.4546009	5.62E-37	YP_009333545	hypothetical protein [Beihai picorna-like virus 48] >gi|1110867356|gb|APG78918.1| hypothetical protein [Beihai picorna-like virus 48]	57.26
ruddec_SRR974930_1_contig_48574	2.51E-40	YP_392465	polyprotein [Aurantiochytrium single-stranded RNA virus 01] >gi|78271915|dbj|BAE47143.1| polyprotein [Aurantiochytrium single-stranded RNA virus 01]	67.35
ruddec_SRR974930_1_contig_888	2.36E-45	YP_009333309	hypothetical protein [Beihai octopus virus 2] >gi|1110867416|gb|APG78956.1| hypothetical protein [Beihai octopus virus 2]	45.64		2..177	1.5E-15	PF00680.17	RdRP_1
ruddec_SRR974930_1_contig_9593	1.02E-79	AYN75569	replicative protein [Rudphi virus 4]	91.97
ruddec_SRR974932_1_contig_11684	3.49E-31	YP_009333309	hypothetical protein [Beihai octopus virus 2] >gi|1110867416|gb|APG78956.1| hypothetical protein [Beihai octopus virus 2]	42.68		2..137	1.8E-11	PF00680.17	RdRP_1
ruddec_SRR974933_1_contig_18445	7.39E-104	YP_009333309	hypothetical protein [Beihai octopus virus 2] >gi|1110867416|gb|APG78956.1| hypothetical protein [Beihai octopus virus 2]	56.74		2..277	1.9E-39	PF00680.17	RdRP_1
ruddec_SRR974934_1_contig_32510	1.55E-93	YP_009333309	hypothetical protein [Beihai octopus virus 2] >gi|1110867416|gb|APG78956.1| hypothetical protein [Beihai octopus virus 2]	61.14		6..237	6.4E-34	PF00680.17	RdRP_1
ruddec_SRR974934_1_contig_32510	4.93E-24	YP_009333309	hypothetical protein [Beihai octopus virus 2] >gi|1110867416|gb|APG78956.1| hypothetical protein [Beihai octopus virus 2]	45.76		32..136	1.3E-6	PF00680.17	RdRP_1
ruddec_SRR974935_1_contig_20523	3.15E-56	YP_009333309	hypothetical protein [Beihai octopus virus 2] >gi|1110867416|gb|APG78956.1| hypothetical protein [Beihai octopus virus 2]	47.37		91..200	6.2E-20	PF00910.19	RNA_helicase
ruddec_SRR974935_1_contig_7034	1.19E-150	YP_009333309	hypothetical protein [Beihai octopus virus 2] >gi|1110867416|gb|APG78956.1| hypothetical protein [Beihai octopus virus 2]	39.11		328..690	1.0E-33	PF00680.17	RdRP_1
rudphi_SRR2601008_1_contig_122632.m.308170	2.09E-34	AYN75541	replicative protein [Cragig virus 1]	50.00		5..134	1.9E-20	PF00680.17	RdRP_1
rudphi_SRR2601008_1_contig_122951.m.308247	3.26E-74	YP_009337309	hypothetical protein 1 [Wenzhou picorna-like virus 6] >gi|1110866871|gb|APG78565.1| hypothetical protein 1 [Wenzhou picorna-like virus 6]	65.50
rudphi_SRR2601008_1_contig_127698.m.309376	7.91E-37	YP_009337883	RNA-dependent RNA polymerase [Hubei orthoptera virus 4] >gi|1110863877|gb|APG76654.1| RNA-dependent RNA polymerase [Hubei orthoptera virus 4]	52.89
rudphi_SRR2601008_1_contig_129331.m.309782	6.15E-64	ASG92550	putative non-structural protein [Picornavirales Q_sR_OV_011]	95.90		2..122	1.8E-13	PF00680.17	RdRP_1
rudphi_SRR2601008_1_contig_136335.m.311193	1.17E-59	YP_009337309	hypothetical protein 1 [Wenzhou picorna-like virus 6] >gi|1110866871|gb|APG78565.1| hypothetical protein 1 [Wenzhou picorna-like virus 6]	87.25		3..85	2.6E-11	PF00910.19	RNA_helicase
rudphi_SRR2601010_1_contig_112851.m.378900	7.62E-61	YP_009337310	hypothetical protein 2 [Wenzhou picorna-like virus 6] >gi|1110866872|gb|APG78566.1| hypothetical protein 2 [Wenzhou picorna-like virus 6]	84.68
rudphi_SRR2601010_1_contig_117251.m.380001	4.38E-65	ASG92551	putative structural protein [Picornavirales Q_sR_OV_011]	94.39		2..87	1.2E-8	PF00073.17	Rhv
rudphi_SRR2601010_1_contig_119748.m.380560	4.75E-63	ASG92550	putative non-structural protein [Picornavirales Q_sR_OV_011]	94.12		2..102	6.8E-24	PF00680.17	RdRP_1
rudphi_SRR2601010_1_contig_34263.m.357765	9.01E-74	ASG92551	putative structural protein [Picornavirales Q_sR_OV_011]	90.24		11..124	2.8E-10	PF08762.7	CRPV_capsid
rudphi_SRR2601010_1_contig_54564.m.363259	8.31E-38	AIO11151	protein A [Mosinovirus]	48.92
rudphi_SRR2601010_1_contig_62729.m.365388	2.63E-71	YP_009337309	hypothetical protein 1 [Wenzhou picorna-like virus 6] >gi|1110866871|gb|APG78565.1| hypothetical protein 1 [Wenzhou picorna-like virus 6]	59.04		2..101	8.0E-6	PF00548.17	Peptidase_C3
rudphi_SRR2601010_1_contig_63936.m.365710	1.34E-64	YP_009337309	hypothetical protein 1 [Wenzhou picorna-like virus 6] >gi|1110866871|gb|APG78565.1| hypothetical protein 1 [Wenzhou picorna-like virus 6]	71.54
rudphi_SRR2601010_1_contig_68683.m.366971	6.40E-62	YP_009337883	RNA-dependent RNA polymerase [Hubei orthoptera virus 4] >gi|1110863877|gb|APG76654.1| RNA-dependent RNA polymerase [Hubei orthoptera virus 4]	48.93
rudphi_SRR2601010_1_contig_72853.m.368090	1.55E-63	AWK77890	polyprotein, partial [Perth bee virus 7]	59.76		42..97	5.4E-9	PF11492.5	Dicistro_VP4
rudphi_SRR2601010_1_contig_9290.m.350720	0.00	YP_009337310	hypothetical protein 2 [Wenzhou picorna-like virus 6] >gi|1110866872|gb|APG78566.1| hypothetical protein 2 [Wenzhou picorna-like virus 6]	81.19		176..312	6.3E-6	PF08762.7	CRPV_capsid
rudphi_SRR2601010_1_contig_94637.m.374040	1.64E-66	ASG92550	putative non-structural protein [Picornavirales Q_sR_OV_011]	90.74		2..80	9.7E-24	PF00910.19	RNA_helicase
rudphi_SRR2601010_1_contig_96799.m.374635	1.70E-93	YP_009337309	hypothetical protein 1 [Wenzhou picorna-like virus 6] >gi|1110866871|gb|APG78565.1| hypothetical protein 1 [Wenzhou picorna-like virus 6]	75.98		2..178	2.8E-17	PF00680.17	RdRP_1
rudphi_SRR2601023_1_contig_105367.m.410735	2.59E-58	YP_009337310	hypothetical protein 2 [Wenzhou picorna-like virus 6] >gi|1110866872|gb|APG78566.1| hypothetical protein 2 [Wenzhou picorna-like virus 6]	84.68		51..103	5.9E-12	PF11492.5	Dicistro_VP4
rudphi_SRR2601025_1_contig_133903.m.450106	1.16E-73	YP_009337310	hypothetical protein 2 [Wenzhou picorna-like virus 6] >gi|1110866872|gb|APG78566.1| hypothetical protein 2 [Wenzhou picorna-like virus 6]	80.28		36..109	1.4E-4	PF00073.17	Rhv
rudphi_SRR2601026_1_contig_156874.m.493444	7.27E-71	YP_009337310	hypothetical protein 2 [Wenzhou picorna-like virus 6] >gi|1110866872|gb|APG78566.1| hypothetical protein 2 [Wenzhou picorna-like virus 6]	84.85		12..92	1.1E-4	PF00073.17	Rhv
rudphi_SRR2601029_1_contig_104173.m.554861	1.24E-111	ASG92551	putative structural protein [Picornavirales Q_sR_OV_011]	66.80		30..235	2.4E-26	PF08762.7	CRPV_capsid
rudphi_SRR2601029_1_contig_140606.m.563461	5.13E-85	ASG92550	putative non-structural protein [Picornavirales Q_sR_OV_011]	90.12		2..172	5.8E-22	PF00680.17	RdRP_1
rudphi_SRR2601029_1_contig_141119.m.563566	3.09E-57	YP_009337310	hypothetical protein 2 [Wenzhou picorna-like virus 6] >gi|1110866872|gb|APG78566.1| hypothetical protein 2 [Wenzhou picorna-like virus 6]	77.68
rudphi_SRR2601029_1_contig_151783.m.565525	1.38E-64	YP_009337309	hypothetical protein 1 [Wenzhou picorna-like virus 6] >gi|1110866871|gb|APG78565.1| hypothetical protein 1 [Wenzhou picorna-like virus 6]	70.63
rudphi_SRR2601029_1_contig_52060.m.540685	7.22E-38	YP_009337883	RNA-dependent RNA polymerase [Hubei orthoptera virus 4] >gi|1110863877|gb|APG76654.1| RNA-dependent RNA polymerase [Hubei orthoptera virus 4]	52.71
rudphi_SRR2601029_1_contig_99353.m.553647	1.26E-49	YP_009337309	hypothetical protein 1 [Wenzhou picorna-like virus 6] >gi|1110866871|gb|APG78565.1| hypothetical protein 1 [Wenzhou picorna-like virus 6]	61.07
rudphi_SRR2601029_1_contig_99410.m.553669	5.16E-63	YP_009337309	hypothetical protein 1 [Wenzhou picorna-like virus 6] >gi|1110866871|gb|APG78565.1| hypothetical protein 1 [Wenzhou picorna-like virus 6]	47.66
rudphi_SRR2601032_1_contig_100681.m.655772	2.95E-33	YP_009337309	hypothetical protein 1 [Wenzhou picorna-like virus 6] >gi|1110866871|gb|APG78565.1| hypothetical protein 1 [Wenzhou picorna-like virus 6]	72.60
rudphi_SRR2601032_1_contig_101421.m.655906	3.49E-23	YP_009345907	non-structural polyprotein [Bat dicibavirus] >gi|1146000749|gb|AQP31142.1| non-structural polyprotein [Bat dicibavirus]	43.70		2..118	1.9E-11	PF00680.17	RdRP_1
rudphi_SRR2601032_1_contig_55474.m.644926	9.57E-107	ASG92551	putative structural protein [Picornavirales Q_sR_OV_011]	76.53		28..82	1.0E-8	PF11492.5	Dicistro_VP4
rudphi_SRR2601032_1_contig_71078.m.648683	3.27E-51	YP_009337309	hypothetical protein 1 [Wenzhou picorna-like virus 6] >gi|1110866871|gb|APG78565.1| hypothetical protein 1 [Wenzhou picorna-like virus 6]	50.64
rudphi_SRR2601032_1_contig_73752.m.649368	3.24E-111	YP_009337310	hypothetical protein 2 [Wenzhou picorna-like virus 6] >gi|1110866872|gb|APG78566.1| hypothetical protein 2 [Wenzhou picorna-like virus 6]	84.31		21..113	4.1E-6	PF00073.17	Rhv
rudphi_SRR2601032_1_contig_73752.m.649368	3.24E-111	YP_009337310	hypothetical protein 2 [Wenzhou picorna-like virus 6] >gi|1110866872|gb|APG78566.1| hypothetical protein 2 [Wenzhou picorna-like virus 6]	84.31		172..203	6.0E-5	PF11492.5	Dicistro_VP4
rudphi_SRR2601032_1_contig_77017.m.650190	8.69E-121	YP_009337310	hypothetical protein 2 [Wenzhou picorna-like virus 6] >gi|1110866872|gb|APG78566.1| hypothetical protein 2 [Wenzhou picorna-like virus 6]	83.58		10..62	2.2E-11	PF11492.5	Dicistro_VP4
rudphi_SRR2601032_1_contig_79634.m.650832	3.71E-80	ASG92550	putative non-structural protein [Picornavirales Q_sR_OV_011]	85.91		2..137	8.0E-17	PF00680.17	RdRP_1
rudphi_SRR2601032_1_contig_83617.m.651808	8.22E-84	YP_009337310	hypothetical protein 2 [Wenzhou picorna-like virus 6] >gi|1110866872|gb|APG78566.1| hypothetical protein 2 [Wenzhou picorna-like virus 6]	79.74		2..162	1.9E-9	PF08762.7	CRPV_capsid
rudphi_SRR2601032_1_contig_85396.m.652238	1.18E-79	ASG92551	putative structural protein [Picornavirales Q_sR_OV_011]	87.77		19..137	6.3E-5	PF00073.17	Rhv
rudphi_SRR280911_1_contig_11.m.7647	0.00	AYN75568	polyprotein, partial [Rudphi virus 3]	100.00		2701..2914	5.8E-5	PF08762.7	CRPV_capsid
rudphi_SRR280911_1_contig_11.m.7647	0.00	AYN75568	polyprotein, partial [Rudphi virus 3]	100.00		1335..1472	2.3E-6	PF00548.17	Peptidase_C3
rudphi_SRR280911_1_contig_11.m.7647	0.00	AYN75568	polyprotein, partial [Rudphi virus 3]	100.00		1542..2018	4.8E-43	PF00680.17	RdRP_1
rudphi_SRR280911_1_contig_11.m.7647	0.00	AYN75568	polyprotein, partial [Rudphi virus 3]	100.00		822..925	2.9E-10	PF00910.19	RNA_helicase
rudphi_SRR280911_1_contig_11.m.7647	0.00	AYN75568	polyprotein, partial [Rudphi virus 3]	100.00		2070..2209	5.5E-6	PF00073.17	Rhv
rudphi_SRR281066_1_contig_545.m.117645	1.33E-90	AYN75568	polyprotein, partial [Rudphi virus 3]	98.62
rudphi_SRR281066_1_contig_680.m.117750	1.11E-143	YP_009337437	hypothetical protein [Wenzhou gastropodes virus 2] >gi|1110866894|gb|APG78580.1| hypothetical protein [Wenzhou gastropodes virus 2] >gi|1110866910|gb|APG78590.1| hypothetical protein [Wenzhou gastropodes virus 2]	92.03
rudphi_SRR3196410_1_contig_11885.m.1007138	0.00	AYN75568	polyprotein, partial [Rudphi virus 3]	88.26		270..483	1.5E-7	PF08762.7	CRPV_capsid
rudphi_SRR3196449_1_contig_12338.m.1035964	1.28E-97	AYN75568	polyprotein, partial [Rudphi virus 3]	78.71
rudphi_SRR3196449_1_contig_5908.m.1033759	9.28E-56	YP_009337437	hypothetical protein [Wenzhou gastropodes virus 2] >gi|1110866894|gb|APG78580.1| hypothetical protein [Wenzhou gastropodes virus 2] >gi|1110866910|gb|APG78590.1| hypothetical protein [Wenzhou gastropodes virus 2]	95.45
rudphi_SRR3196486_1_contig_1368.m.1049396	2.09E-109	AYN75568	polyprotein, partial [Rudphi virus 3]	85.45
rudphi_SRR3196486_1_contig_624.m.1048940	0.00	YP_009337437	hypothetical protein [Wenzhou gastropodes virus 2] >gi|1110866894|gb|APG78580.1| hypothetical protein [Wenzhou gastropodes virus 2] >gi|1110866910|gb|APG78590.1| hypothetical protein [Wenzhou gastropodes virus 2]	89.36		876..1053	1.8E-7	PF08762.7	CRPV_capsid
rudphi_SRR3196486_1_contig_624.m.1048940	0.00	YP_009337437	hypothetical protein [Wenzhou gastropodes virus 2] >gi|1110866894|gb|APG78580.1| hypothetical protein [Wenzhou gastropodes virus 2] >gi|1110866910|gb|APG78590.1| hypothetical protein [Wenzhou gastropodes virus 2]	89.36		16..195	3.5E-16	PF00680.17	RdRP_1
rudphi_SRR3196486_1_contig_624.m.1048940	0.00	YP_009337437	hypothetical protein [Wenzhou gastropodes virus 2] >gi|1110866894|gb|APG78580.1| hypothetical protein [Wenzhou gastropodes virus 2] >gi|1110866910|gb|APG78590.1| hypothetical protein [Wenzhou gastropodes virus 2]	89.36		246..393	1.1E-6	PF00073.17	Rhv
rudphi_SRR3196486_1_contig_998.m.1049171	3.70E-122	YP_009337437	hypothetical protein [Wenzhou gastropodes virus 2] >gi|1110866894|gb|APG78580.1| hypothetical protein [Wenzhou gastropodes virus 2] >gi|1110866910|gb|APG78590.1| hypothetical protein [Wenzhou gastropodes virus 2]	83.61
rudphi_SRR391718_trimmed_contig_917.m.163481	6.86E-15	YP_009423854	hypothetical protein 1 [Tioga picorna-like virus 1] >gi|1236773864|gb|ASV51919.1| hypothetical protein 1 [Tioga picorna-like virus 1]	35.85		2..190	4.1E-13	PF00680.17	RdRP_1
rudphi_0000001.m.4678709	0.00	AYN75569	replicative protein [Rudphi virus 4]	95.16		469..578	5.2E-9	PF00910.19	RNA_helicase
rudphi_0000001.m.4678709	0.00	AYN75569	replicative protein [Rudphi virus 4]	95.16		1372..1781	2.5E-47	PF00680.17	RdRP_1
rudphi_0003967.m.4686849	6.75E-32	YP_009333390	hypothetical protein 1 [Beihai picorna-like virus 47] >gi|1110865929|gb|APG78024.1| hypothetical protein 1 [Beihai picorna-like virus 47]	36.53		2..209	2.5E-15	PF00680.17	RdRP_1
rudphi_0009850.m.4697180	7.57E-17	YP_009337800	hypothetical protein [Sanxia picorna-like virus 5] >gi|1110865147|gb|APG77486.1| hypothetical protein [Sanxia picorna-like virus 5]	40.21		3..124	2.2E-10	PF00680.17	RdRP_1
S15_poly_0001637|m.1100	9.43E-33	YP_009336707	hypothetical protein 1 [Shahe picorna-like virus 2] >gi|1110864952|gb|APG77366.1| hypothetical protein 1 [Shahe picorna-like virus 2]	30.13		85..424	2.4E-15	PF00680.17	RdRP_1
S15_poly_0002515_m.1488	4.43E-99	YP_009336699	hypothetical protein 2 [Changjiang picorna-like virus 11] >gi|1110867508|gb|APG79014.1| hypothetical protein 2 [Changjiang picorna-like virus 11]	58.47
S15_poly_0002608|m.1525	8.39E-29	YP_009333281	hypothetical protein 1 [Beihai octopus virus 1] >gi|1110867369|gb|APG78926.1| hypothetical protein 1 [Beihai octopus virus 1]	47.06		1..110	1.9E-5	PF00680.17	RdRP_1
S15_poly_0004148|m.2022	1.50E-41	APG78917	hypothetical protein, partial [Beihai picorna-like virus 13]	58.27		2..146	4.5E-7	PF00680.17	RdRP_1
S15_poly_0004727|m.2141	1.71E-46	YP_009336698	hypothetical protein 1 [Changjiang picorna-like virus 11] >gi|1110867507|gb|APG79013.1| hypothetical protein 1 [Changjiang picorna-like virus 11]	84.85		1..97	1.5E-21	PF00680.17	RdRP_1
S15_ribo_0000005_m.6	0.00	YP_009333573	hypothetical protein 1 [Beihai picorna-like virus 21] >gi|1110867403|gb|APG78948.1| hypothetical protein 1 [Beihai picorna-like virus 21]	55.54		350..460	1.0E-15	PF00910.19	RNA_helicase
S15_ribo_0000005_m.6	0.00	YP_009333573	hypothetical protein 1 [Beihai picorna-like virus 21] >gi|1110867403|gb|APG78948.1| hypothetical protein 1 [Beihai picorna-like virus 21]	55.54		849..1033	1.5E-6	PF00548.17	Peptidase_C3
S15_ribo_0000005_m.6	0.00	YP_009333573	hypothetical protein 1 [Beihai picorna-like virus 21] >gi|1110867403|gb|APG78948.1| hypothetical protein 1 [Beihai picorna-like virus 21]	55.54		1168..1607	2.0E-40	PF00680.17	RdRP_1
S15_ribo_0000026|m.32	1.43E-77	NP_044732	replicase [Galinsoga mosaic virus] >gi|2213432|emb|CAA73863.1| replicase [Galinsoga mosaic virus]	35.01		1..309	1.8E-73	PF00998.20	RdRP_3
S15_ribo_0000026|m.32	1.43E-77	NP_044732	replicase [Galinsoga mosaic virus] >gi|2213432|emb|CAA73863.1| replicase [Galinsoga mosaic virus]	35.01		328..494	5.1E-25	PF00998.20	RdRP_3
S15_ribo_0000040_m.46	0.00	YP_009336759	RNA-dependent RNA polymerase [Hubei narna-like virus 12] >gi|1110864710|gb|APG77197.1| RNA-dependent RNA polymerase [Hubei narna-like virus 12]	65.57		207..311	2.7E-29	PF00910.19	RNA_helicase
S15_ribo_0000043_m.47	0.00	YP_009336898	hypothetical protein 1 [Wenzhou picorna-like virus 41] >gi|1110866790|gb|APG78514.1| hypothetical protein 1 [Wenzhou picorna-like virus 41]	34.24		545..648	3.3E-18	PF00910.19	RNA_helicase
S15_ribo_0000043_m.47	0.00	YP_009336898	hypothetical protein 1 [Wenzhou picorna-like virus 41] >gi|1110866790|gb|APG78514.1| hypothetical protein 1 [Wenzhou picorna-like virus 41]	34.24		1194..1607	6.0E-45	PF00680.17	RdRP_1
S15_ribo_0000043_m.48	2.56E-113	YP_009336899	hypothetical protein 2 [Wenzhou picorna-like virus 41] >gi|1110866791|gb|APG78515.1| hypothetical protein 2 [Wenzhou picorna-like virus 41]	52.65		365..549	1.3E-5	PF08762.7	CRPV_capsid
S15_ribo_0000043_m.48	2.56E-113	YP_009336899	hypothetical protein 2 [Wenzhou picorna-like virus 41] >gi|1110866791|gb|APG78515.1| hypothetical protein 2 [Wenzhou picorna-like virus 41]	52.65		72..179	3.8E-6	PF00073.17	Rhv
S15_ribo_0000056_m.68	0.00	YP_006732323	polyprotein [Rhizosolenia setigera RNA virus 01] >gi|88193754|dbj|BAE79742.1| polyprotein [Rhizosolenia setigera RNA virus 01]	58.63		912..1087	8.7E-5	PF00548.17	Peptidase_C3
S15_ribo_0000056_m.68	0.00	YP_006732323	polyprotein [Rhizosolenia setigera RNA virus 01] >gi|88193754|dbj|BAE79742.1| polyprotein [Rhizosolenia setigera RNA virus 01]	58.63		1222..1687	1.3E-42	PF00680.17	RdRP_1
S15_ribo_0000056_m.68	0.00	YP_006732323	polyprotein [Rhizosolenia setigera RNA virus 01] >gi|88193754|dbj|BAE79742.1| polyprotein [Rhizosolenia setigera RNA virus 01]	58.63		433..550	3.4E-12	PF00910.19	RNA_helicase
S15_ribo_0000056_m.69	0.00	YP_006732324	capsid proteins [Rhizosolenia setigera RNA virus 01] >gi|88193755|dbj|BAE79743.1| capsid proteins [Rhizosolenia setigera RNA virus 01]	46.56		831..1068	9.7E-12	PF08762.7	CRPV_capsid
S15_ribo_0000056_m.69	0.00	YP_006732324	capsid proteins [Rhizosolenia setigera RNA virus 01] >gi|88193755|dbj|BAE79743.1| capsid proteins [Rhizosolenia setigera RNA virus 01]	46.56		579..799	6.6E-5	PF00073.17	Rhv
S15_ribo_0000056_m.69	0.00	YP_006732324	capsid proteins [Rhizosolenia setigera RNA virus 01] >gi|88193755|dbj|BAE79743.1| capsid proteins [Rhizosolenia setigera RNA virus 01]	46.56		291..422	2.0E-4	PF00073.17	Rhv
S15_ribo_0000056_m.69	0.00	YP_006732324	capsid proteins [Rhizosolenia setigera RNA virus 01] >gi|88193755|dbj|BAE79743.1| capsid proteins [Rhizosolenia setigera RNA virus 01]	46.56		470..526	1.5E-16	PF11492.5	Dicistro_VP4
S15_ribo_0000106_m.97	0.00	YP_009333574	hypothetical protein 2 [Beihai picorna-like virus 21] >gi|1110867404|gb|APG78949.1| hypothetical protein 2 [Beihai picorna-like virus 21]	64.35		649..889	2.7E-15	PF08762.7	CRPV_capsid
S15_ribo_0000106_m.97	0.00	YP_009333574	hypothetical protein 2 [Beihai picorna-like virus 21] >gi|1110867404|gb|APG78949.1| hypothetical protein 2 [Beihai picorna-like virus 21]	64.35		287..343	2.3E-9	PF11492.5	Dicistro_VP4
S15_ribo_0000113_m.106	0.00	YP_006732323	polyprotein [Rhizosolenia setigera RNA virus 01] >gi|88193754|dbj|BAE79742.1| polyprotein [Rhizosolenia setigera RNA virus 01]	60.53		437..554	9.7E-11	PF00910.19	RNA_helicase
S15_ribo_0000113_m.106	0.00	YP_006732323	polyprotein [Rhizosolenia setigera RNA virus 01] >gi|88193754|dbj|BAE79742.1| polyprotein [Rhizosolenia setigera RNA virus 01]	60.53		1199..1658	2.7E-44	PF00680.17	RdRP_1
S15_ribo_0000113_m.106	0.00	YP_006732323	polyprotein [Rhizosolenia setigera RNA virus 01] >gi|88193754|dbj|BAE79742.1| polyprotein [Rhizosolenia setigera RNA virus 01]	60.53		890..1063	5.0E-7	PF00548.17	Peptidase_C3
S15_ribo_0000155|m.131	5.12E-75	NP_044732	replicase [Galinsoga mosaic virus] >gi|2213432|emb|CAA73863.1| replicase [Galinsoga mosaic virus]	39.43		1..341	3.1E-80	PF00998.20	RdRP_3
S15_ribo_0000178|m.143	1.99E-61	YP_009111312	polyprotein [Fisavirus 1] >gi|725812558|gb|AIY32625.1| polyprotein [Fisavirus 1]	62.50		6..152	1.5E-8	PF00680.17	RdRP_1
S15_ribo_0000282_m.218	4.21E-79	YP_009333352	RdRp [Beihai picobirna-like virus 7] >gi|1110866156|gb|APG78163.1| RdRp [Beihai picobirna-like virus 7] >gi|1110866162|gb|APG78166.1| RdRp [Beihai picobirna-like virus 7] >gi|1110866174|gb|APG78172.1| RdRp [Beihai picobirna-like virus 7] >gi|1110866197|gb	45.42		186..361	1.3E-10	PF00680.17	RdRP_1
S15_ribo_0000715_m.500	3.64E-98	APG77924	hypothetical protein 2, partial [Beihai picorna-like virus 29]	36.02
S15_ribo_0000799_m.559	0.00	YP_009336698	hypothetical protein 1 [Changjiang picorna-like virus 11] >gi|1110867507|gb|APG79013.1| hypothetical protein 1 [Changjiang picorna-like virus 11]	94.89		428..915	6.7E-56	PF00680.17	RdRP_1
S15_ribo_0001176_m.761	1.07E-162	ASM94019	putative replicase, partial [Barns Ness breadcrumb sponge tombus-like virus 4]	58.29		26..508	5.9E-138	PF00998.20	RdRP_3
S15_ribo_0001210_m.788	0.00	ASM94022	putative replicase [Barns Ness breadcrumb sponge hepe-like virus 1]	82.08		939..1176	3.6E-15	PF01443.15	Viral_helicase1
S15_ribo_0001210_m.788	0.00	ASM94022	putative replicase [Barns Ness breadcrumb sponge hepe-like virus 1]	82.08		40..338	1.2E-15	PF01660.14	Vmethyltransf
S15_ribo_0001210_m.788	0.00	ASM94022	putative replicase [Barns Ness breadcrumb sponge hepe-like virus 1]	82.08		1418..1751	2.9E-23	PF00978.18	RdRP_2
S15_ribo_0001210_m.789	0.00	ASM94025	putative structural protein [Barns Ness breadcrumb sponge hepe-like virus 2]	75.84
S15_ribo_0001488|m.915	2.77E-56	NP_044732	replicase [Galinsoga mosaic virus] >gi|2213432|emb|CAA73863.1| replicase [Galinsoga mosaic virus]	43.39		215..299	1.3E-4	PF00998.20	RdRP_3
S15_ribo_0001488|m.915	2.77E-56	NP_044732	replicase [Galinsoga mosaic virus] >gi|2213432|emb|CAA73863.1| replicase [Galinsoga mosaic virus]	43.39		1..202	1.3E-53	PF00998.20	RdRP_3
S15_ribo_0002578_m.1433	1.17E-72	YP_001429583	hypothetical protein JP-B_gp1 [Marine RNA virus JP-B] >gi|147743161|gb|ABQ50601.1| unknown [Marine RNA virus JP-B]	65.07		4..193	2.2E-28	PF00680.17	RdRP_1
S15_ribo_0002578|m.1432	3.60E-73	AWK77863	nonstructural polyprotein [Renmark bee virus 3]	50.85		102..239	1.2E-9	PF00680.17	RdRP_1
S15_ribo_0002642_m.1451	1.93E-100	YP_001429584	hypothetical protein JP-B_gp2 [Marine RNA virus JP-B] >gi|147743162|gb|ABQ50602.1| unknown [Marine RNA virus JP-B]	41.41
S15_ribo_0003477_m.1747	5.19E-129	YP_009111312	polyprotein [Fisavirus 1] >gi|725812558|gb|AIY32625.1| polyprotein [Fisavirus 1]	61.66		2..288	8.3E-26	PF00680.17	RdRP_1
S15_ribo_0003739|m.1839	1.90E-10	AFL55711	P85 [Japanese iris necrotic ring virus]	34.57		1..122	1.1E-15	PF00998.20	RdRP_3
S15_ribo_0003790|m.1858	4.16E-102	APG76454	hypothetical protein 1 [Hubei noda-like virus 20]	42.83		126..295	6.5E-5	PF00680.17	RdRP_1
S15_ribo_0004002|m.1928	1.29E-63	YP_009336903	hypothetical protein 1 [Shahe tombus-like virus 1] >gi|1110863464|gb|APG76369.1| hypothetical protein 1 [Shahe tombus-like virus 1]	69.81		1..129	1.3E-30	PF00998.20	RdRP_3
S15_ribo_0004423|m.2066	2.35E-111	YP_009330066	hypothetical protein 1 [Beihai picorna-like virus 15] >gi|1110863994|gb|APG76724.1| hypothetical protein 1 [Beihai picorna-like virus 15] >gi|1110864020|gb|APG76741.1| hypothetical protein 1 [Beihai picorna-like virus 15] >gi|1110864107|gb|APG76797.1| hyp	50.92		488..672	4.1E-16	PF00680.17	RdRP_1
S15_ribo_0005325_m.2337	3.54E-124	YP_009329821	polyprotein [Bivalve RNA virus G3] >gi|1113994719|gb|APJ38008.1| polyprotein [Bivalve RNA virus G3]	75.21
S15_ribo_0005584|m.2403	1.33E-87	YP_001429583	hypothetical protein JP-B_gp1 [Marine RNA virus JP-B] >gi|147743161|gb|ABQ50601.1| unknown [Marine RNA virus JP-B]	65.37		71..206	2.4E-6	PF00680.17	RdRP_1
S15_ribo_0005751|m.2442	4.91E-42	ABV29313	RNA-dependent RNA polymerase, partial [uncultured marine RNA virus]	64.42		4..108	6.6E-14	PF00680.17	RdRP_1
S15_ribo_0007831|m.2992	6.02E-54	YP_009345907	non-structural polyprotein [Bat dicibavirus] >gi|1146000749|gb|AQP31142.1| non-structural polyprotein [Bat dicibavirus]	61.11		3..155	5.0E-22	PF00680.17	RdRP_1
S15_ribo_0007985_m.3030	1.73E-103	YP_009333574	hypothetical protein 2 [Beihai picorna-like virus 21] >gi|1110867404|gb|APG78949.1| hypothetical protein 2 [Beihai picorna-like virus 21]	60.00		133..254	6.9E-5	PF00073.17	Rhv
S15_ribo_0008321|m.3107	5.63E-72	YP_009333554	hypothetical protein 1 [Beihai picorna-like virus 14] >gi|1110864046|gb|APG76758.1| hypothetical protein 1 [Beihai picorna-like virus 14]	42.94		182..359	1.6E-6	PF00680.17	RdRP_1
S15_ribo_0008813_m.3214	1.30E-130	YP_001429583	hypothetical protein JP-B_gp1 [Marine RNA virus JP-B] >gi|147743161|gb|ABQ50601.1| unknown [Marine RNA virus JP-B]	75.47		99..209	6.5E-22	PF00910.19	RNA_helicase
S15_ribo_0009821_m.3416	5.35E-69	BAU79506	RNA dependent RNA polymerase [Diatom colony associated dsRNA virus 11]	50.21		2..244	8.5E-51	PF02123.13	RdRP_4
S15_ribo_0010021|m.3458	2.91E-17	AIS37554	RNA-dependent RNA polymerase, partial [Valsa malicola partitivirus]	43.64		9..105	3.4E-5	PF00680.17	RdRP_1
S15_ribo_0010598|m.3561	1.14E-45	YP_009330066	hypothetical protein 1 [Beihai picorna-like virus 15] >gi|1110863994|gb|APG76724.1| hypothetical protein 1 [Beihai picorna-like virus 15] >gi|1110864020|gb|APG76741.1| hypothetical protein 1 [Beihai picorna-like virus 15] >gi|1110864107|gb|APG76797.1| hyp	56.49		2..131	8.0E-14	PF00680.17	RdRP_1
S15_ribo_0011464|m.3665	1.68E-44	YP_009336707	hypothetical protein 1 [Shahe picorna-like virus 2] >gi|1110864952|gb|APG77366.1| hypothetical protein 1 [Shahe picorna-like virus 2]	50.96		3..157	9.4E-19	PF00680.17	RdRP_1
S15_ribo_0011482|m.3666	2.32E-37	YP_009337258	hypothetical protein [Wenzhou picorna-like virus 24] >gi|1110866862|gb|APG78560.1| hypothetical protein [Wenzhou picorna-like virus 24]	49.15		9..198	5.4E-11	PF00680.17	RdRP_1
S15_ribo_0011782|m.3716	1.98E-23	BAU79506	RNA dependent RNA polymerase [Diatom colony associated dsRNA virus 11]	51.39		1..133	9.9E-8	PF02123.13	RdRP_4
S15_ribo_0012259|m.3774	2.10E-18	YP_009342299	hypothetical protein 2 [Wenzhou tombus-like virus 14] >gi|1110863852|gb|APG76637.1| hypothetical protein 2 [Wenzhou tombus-like virus 14]	34.27		1..169	7.4E-20	PF00998.20	RdRP_3
S15_ribo_0012286|m.3779	5.71E-38	YP_009336714	hypothetical protein 1 [Wenzhou picorna-like virus 7] >gi|1110865977|gb|APG78055.1| hypothetical protein 1 [Wenzhou picorna-like virus 7]	59.62		1..104	6.7E-12	PF00680.17	RdRP_1
S15_ribo_0012530|m.3812	2.62E-55	YP_001429583	hypothetical protein JP-B_gp1 [Marine RNA virus JP-B] >gi|147743161|gb|ABQ50601.1| unknown [Marine RNA virus JP-B]	69.35		1..124	2.2E-17	PF00680.17	RdRP_1
S15_ribo_0012758|m.3848	1.70E-33	AAK11656	putative RNA dependent RNA polymerase [Gremmeniella abietina RNA virus L1]	48.80		2..117	4.7E-29	PF02123.13	RdRP_4
S15_ribo_0012761|m.3849	3.21E-22	CAE81333	RNA-dependent RNA polymerase, partial [Rice yellow mottle virus]	46.15		4..98	1.5E-14	PF02123.13	RdRP_4
S15_ribo_0013228|m.3896	2.12E-51	AWK77882	polyprotein [Robinvale bee virus 9]	54.93		13..155	1.8E-14	PF00680.17	RdRP_1
S15_ribo_0013437|m.3912	1.23E-48	YP_009329821	polyprotein [Bivalve RNA virus G3] >gi|1113994719|gb|APJ38008.1| polyprotein [Bivalve RNA virus G3]	57.72		10..146	2.1E-6	PF00680.17	RdRP_1
sincon0008983.m.4887951	1.30E-101	ASM94053	hypothetical protein [Barns Ness breadcrumb sponge aquatic picorna-like virus 2]	53.47		124..304	2.0E-5	PF00548.17	Peptidase_C3
sincon0009699.m.4889179	9.78E-20	AWK77875	nonstructural polyprotein [Robinvale bee virus 8]	33.78		4..187	3.9E-17	PF00680.17	RdRP_1
sincon0009728.m.4889235	1.21E-31	YP_009337228	hypothetical protein [Wenzhou picorna-like virus 13] >gi|1110866857|gb|APG78557.1| hypothetical protein [Wenzhou picorna-like virus 13]	41.71		5..54	2.0E-14	PF11492.5	Dicistro_VP4
sincon0010919.m.4891427	3.32E-120	YP_009337702	hypothetical protein 2 [Wenzhou picorna-like virus 19] >gi|1110866913|gb|APG78592.1| hypothetical protein 2 [Wenzhou picorna-like virus 19]	55.14		106..159	9.9E-6	PF11492.5	Dicistro_VP4
sincon0011613.m.4892673	8.26E-150	YP_009337310	hypothetical protein 2 [Wenzhou picorna-like virus 6] >gi|1110866872|gb|APG78566.1| hypothetical protein 2 [Wenzhou picorna-like virus 6]	97.66		3..189	8.9E-6	PF12264.5	Waikav_capsid_1
sincon0012521.m.4894161	1.90E-71	YP_009336646	hypothetical protein 1 [Wenzhou picorna-like virus 2] >gi|1110863914|gb|APG76675.1| hypothetical protein 1 [Wenzhou picorna-like virus 2] >gi|1110866838|gb|APG78545.1| hypothetical protein 1 [Wenzhou picorna-like virus 2]	50.72		23..173	1.1E-6	PF00548.17	Peptidase_C3
sincon0015996.m.4900016	1.62E-58	YP_009336646	hypothetical protein 1 [Wenzhou picorna-like virus 2] >gi|1110863914|gb|APG76675.1| hypothetical protein 1 [Wenzhou picorna-like virus 2] >gi|1110866838|gb|APG78545.1| hypothetical protein 1 [Wenzhou picorna-like virus 2]	55.26		2..152	4.6E-14	PF00680.17	RdRP_1
sincon0017141.m.4901962	8.64E-65	YP_009336647	hypothetical protein 2 [Wenzhou picorna-like virus 2] >gi|1110863915|gb|APG76676.1| hypothetical protein 2 [Wenzhou picorna-like virus 2] >gi|1110866839|gb|APG78546.1| hypothetical protein 2 [Wenzhou picorna-like virus 2]	83.33
teggra0008023.m.5083616	3.14E-63	YP_009336671	hypothetical protein [Wenzhou picorna-like virus 48] >gi|1110863920|gb|APG76679.1| hypothetical protein [Wenzhou picorna-like virus 48]	63.64
teggra0021651.m.5106528	1.58E-31	YP_009333574	hypothetical protein 2 [Beihai picorna-like virus 21] >gi|1110867404|gb|APG78949.1| hypothetical protein 2 [Beihai picorna-like virus 21]	46.50		20..180	6.9E-10	PF08762.7	CRPV_capsid
unitet0011883.m.5158557	8.52E-73	YP_009333341	hypothetical protein [Beihai paphia shell virus 3] >gi|1110867445|gb|APG78974.1| hypothetical protein [Beihai paphia shell virus 3]	40.77		249..335	5.4E-6	PF00781.21	DAGK_cat
unitet0011883.m.5158557	8.52E-73	YP_009333341	hypothetical protein [Beihai paphia shell virus 3] >gi|1110867445|gb|APG78974.1| hypothetical protein [Beihai paphia shell virus 3]	40.77		7..223	9.5E-21	PF00680.17	RdRP_1
villie0052438.m.5440700	1.20E-11	AUT77204	replicase [Culex pipiens associated Tunisia virus]	59.09		2..116	3.9E-18	PF00978.18	RdRP_2
villie0072841.m.5467802	1.54E-19	ALD89103	RNA-dependent RNA polymerase, partial [Macrophomina phaseolina tobamo-like virus 1a]	36.72		2..134	9.2E-29	PF00978.18	RdRP_2
