# Supplementary material for: A Needle in A Haystack: Tracing Bivalve-Associated Viruses in High-Throughput Transcriptomic Data
Source: Viruses. 2019 Mar 1;11(3):205. doi: 10.3390/v11030205 (PMC6466128; doi:10.3390/v11030205)
Supplement: Supplementary file 1 [file viruses-11-00205-s001.zip › S. Table3.xlsx]

## Sheet: SF3
Supplementary Table 3. Virus distribution over 250 RNA-seq samples. The number of reads mapping to the 26 viral genomes are reported for 250 RNA-seq samples. The 82 samples including more than 1,000 viral reads are highlighted in red.
SRA ID	Species	Atrpec_virus1	Bivalve hepelivirus G	Bivalve RNA virus G1	Bivalve RNA virus G3	Bivalve RNA virus G4	Bivalve RNA virus G5	cragig_Heterosigma	Cragig_virus2	Elicom_virus1	LGRM_DN_ribo_0000005	LGRM_DN_ribo_0000043	LGRM_DN_ribo_0000056	LGRM_DN_ribo_0000113	LGRM_DN_ribo_0001210	Mytcor_virus1	Mytedu_virus1	Mytgal_virus2	Rudphi_virus1	Rudphi_virus2	Rudphi_virus3	Rudphi_virus4	Rudphi_virus5	sum
SRR2016653	Atrina pectinata	1057	0	0	0	92	0	0	0	0	0	0	0	0	0	0	0	0	0	0	0	1	0	1150
SRR1170558	Crassostrea cortenziensis	0	0	0	0	0	0	0	0	0	0	0	0	0	0	0	0	0	0	0	0	1638	0	1638
SRR1170559	Crassostrea cortenziensis	0	0	0	0	0	0	0	0	0	0	0	0	0	0	0	0	0	0	0	0	648	0	648
064S551_Index1	Crassostrea gigas	0	2029	18041	0	283	21	1	70	0	1	0	0	0	111	0	0	0	0	0	2	0	0	20559
064S551_Index3	Crassostrea gigas	0	738	18951	643	618	691	2578	234	0	0	0	0	0	7	0	0	50	0	0	0	0	0	24510
064S551_Index8	Crassostrea gigas	0	595	7626	278	2227	263	868	109	0	0	0	0	0	1	0	0	220	0	0	1	0	0	12188
LG_polyA	Crassostrea gigas	0	0	0	0	0	0	0	0	0	5	0	0	0	2	0	0	0	0	0	0	0	0	7
LG_ribo-	Crassostrea gigas	0	0	0	0	0	6	0	0	0	30047	5493	955	9200	568	0	0	0	0	0	7	0	0	46276
SRR2002821	Crassostrea gigas	1	3	3	1	1	1	13	0	2	2	4	4	2	1	0	7	1	4	0	5	92	3	150
SRR2002822	Crassostrea gigas	3	2	5	1	0	1	25	2	4	2	3	2	1	4	2	11	0	1	2	7	103	1	182
SRR2002823	Crassostrea gigas	4	1	8	2	3	3	17	3	2	1	6	6	0	4	2	10	2	4	1	10	184	2	275
SRR2002844	Crassostrea gigas	3	4	8	7	6	6	25	4	4	4	6	12	12	9	2	10	0	3	0	24	234	1	384
SRR2002845	Crassostrea gigas	2	3	4	5	5	3	28	3	4	2	4	4	3	4	3	0	1	9	0	17	163	2	269
SRR2002846	Crassostrea gigas	5	4	9	10	2	6	18	6	3	0	10	6	5	5	0	12	1	8	4	26	252	3	395
SRR2002864	Crassostrea gigas	5	4	3	3	0	0	15	0	5	3	3	8	5	6	1	7	2	5	2	10	172	1	260
SRR2002934	Crassostrea gigas	4	3	14	6	1	8	29	3	5	4	9	8	7	7	1	21	3	9	2	24	253	0	421
SRR2002935	Crassostrea gigas	2	2	5	1	3	2	20	4	4	1	7	6	3	6	2	11	0	3	3	17	197	2	301
SRR2002936	Crassostrea gigas	2	1	6	2	2	3	4	1	3	0	3	5	4	4	1	2	2	3	3	5	93	0	149
SRR2002938	Crassostrea gigas	2	5	6	3	0	4	16	3	2	2	6	7	4	3	2	5	2	3	1	11	94	6	187
SRR2002939	Crassostrea gigas	4	2	3	5	1	4	29	6	2	2	7	4	5	5	1	9	1	5	3	17	189	3	307
SRR2002940	Crassostrea gigas	4	1	7	2	2	2	11	4	3	0	1	1	5	3	0	6	2	3	1	8	117	3	186
SRR2002941	Crassostrea gigas	3	0	2	3	1	1	9	0	4	2	2	3	1	6	1	9	0	3	2	7	150	0	209
SRR2002942	Crassostrea gigas	1	1	1	3	0	1	13	1	2	0	1	2	1	3	0	9	0	2	1	7	134	1	184
SRR2002943	Crassostrea gigas	3	3	11	7	3	3	46	2	4	2	7	8	6	8	0	11	1	6	6	28	226	5	396
SRR2002944	Crassostrea gigas	1	2	5	3	1	3	31	4	6	1	6	8	2	3	1	7	1	8	2	12	118	4	229
SRR2002945	Crassostrea gigas	2	1	3	2	0	3	12	1	4	1	4	3	6	1	0	3	1	4	2	11	106	1	171
SRR2002947	Crassostrea gigas	0	4	3	1	3	3	9	2	3	0	0	2	1	4	0	0	0	4	1	6	97	3	146
SRR2002948	Crassostrea gigas	5	2	7	3	1	5	7	1	4	2	2	0	1	3	2	8	0	2	0	5	133	1	194
SRR2002949	Crassostrea gigas	2	0	3	2	2	1	14	2	1	0	2	2	1	1	0	3	1	3	0	3	125	1	169
SRR2002950	Crassostrea gigas	2	5	4	0	0	3	42	0	2	0	4	4	2	5	0	7	0	2	1	10	186	0	279
SRR2002951	Crassostrea gigas	0	1	0	0	1	1	11	0	0	0	1	2	2	1	1	4	0	1	1	0	22	1	50
SRR2002952	Crassostrea gigas	0	0	2	1	2	1	22	1	3	1	0	4	3	5	2	8	1	0	2	6	57	2	123
SRR2002953	Crassostrea gigas	1	2	1	0	2	1	7	0	2	0	1	2	0	3	0	3	0	2	1	5	94	0	127
SRR2002954	Crassostrea gigas	0	2	5	1	2	1	11	3	3	0	3	6	2	0	2	4	1	5	0	6	160	3	220
SRR2002955	Crassostrea gigas	2	2	4	2	2	0	11	0	1	1	4	4	4	4	0	2	0	2	2	7	249	1	304
SRR2002956	Crassostrea gigas	0	1	6	3	3	2	20	2	1	0	7	2	5	7	0	8	0	7	1	4	204	4	287
SRR2002957	Crassostrea gigas	1	2	3	2	0	3	9	4	2	1	2	0	1	0	3	8	1	3	0	6	160	4	215
SRR2002958	Crassostrea gigas	0	0	5	5	3	2	22	3	4	1	7	4	3	6	2	4	2	6	1	8	144	2	234
SRR2002959	Crassostrea gigas	3	3	6	4	2	1	19	2	2	0	5	3	4	5	4	12	0	8	5	9	265	2	364
SRR2002961	Crassostrea gigas	1	2	4	2	5	3	49	1	0	1	3	10	1	3	1	4	5	1	1	10	188	0	295
SRR2002962	Crassostrea gigas	3	2	3	2	2	0	8	1	0	1	3	5	2	1	1	6	1	6	2	11	146	1	207
SRR334212	Crassostrea gigas	0	0	0	0	0	0	0	0	0	0	0	0	0	0	0	0	0	0	0	0	0	0	0
SRR334213	Crassostrea gigas	0	0	0	0	0	0	0	0	0	0	0	0	0	0	0	0	0	0	0	0	0	0	0
SRR334214	Crassostrea gigas	0	0	0	0	0	0	0	0	0	0	0	0	0	0	0	0	0	0	0	0	0	0	0
SRR334215	Crassostrea gigas	0	0	0	0	0	0	0	0	0	0	0	0	0	0	0	0	0	0	0	0	0	0	0
SRR334216	Crassostrea gigas	0	0	0	0	0	0	0	0	0	0	0	0	0	0	0	0	0	0	0	0	0	0	0
SRR334217	Crassostrea gigas	0	0	0	0	0	0	0	0	0	0	0	0	0	0	0	0	0	0	0	0	0	0	0
SRR334218	Crassostrea gigas	0	0	0	0	0	0	0	0	0	0	0	0	0	0	0	0	0	0	0	0	0	0	0
SRR334219	Crassostrea gigas	0	0	0	0	0	0	0	0	0	0	0	0	0	0	0	0	0	0	0	0	0	0	0
SRR334220	Crassostrea gigas	0	0	0	0	0	0	0	0	0	0	0	0	0	0	0	0	0	0	0	0	0	0	0
SRR334222	Crassostrea gigas	2	1	1	1	0	0	2	2	0	0	1	2	1	1	1	1	1	0	1	21	108	0	147
SRR334223	Crassostrea gigas	0	2	2	2	0	1	2	1	1	1	2	1	1	1	0	1	0	0	1	8	60	0	87
SRR334224	Crassostrea gigas	0	0	0	1	1	0	4	0	0	0	0	1	0	1	0	2	0	0	1	14	71	1	97
SRR334225	Crassostrea gigas	6	3	3	1	1	2	12	0	7	2	5	3	4	13	2	3	1	5	2	30	167	2	274
SRR334226	Crassostrea gigas	2	4	2	1	0	2	11	1	0	0	0	5	3	13	1	1	1	2	3	22	104	4	182
SRR334227	Crassostrea gigas	1	3	5	4	0	2	11	0	10	4	3	2	0	16	1	2	0	2	2	16	111	6	201
SRR334228	Crassostrea gigas	3	1	5	5	2	1	10	2	4	1	3	3	4	15	0	7	0	1	5	17	107	6	202
SRR334229	Crassostrea gigas	1	4	0	3	2	0	8	1	3	2	5	6	3	11	1	2	0	0	1	19	114	6	192
SRR334230	Crassostrea gigas	8	2	4	11	4	2	6	4	3	2	4	5	3	17	2	5	2	3	1	14	87	7	196
SRR334231	Crassostrea gigas	2	2	1	0	0	5	6	1	1	0	3	1	0	5	1	2	0	1	0	8	31	4	74
SRR334232	Crassostrea gigas	1	2	6	2	0	1	12	1	0	1	3	5	3	14	4	2	0	3	0	4	366	1	431
SRR334233	Crassostrea gigas	7	0	1	0	0	0	5	1	0	0	0	0	0	6	0	0	0	0	0	10	52	0	82
SRR334234	Crassostrea gigas	5	0	0	3	1	3	5	3	1	1	3	2	1	1	0	1	0	1	1	13	72	4	121
SRR334235	Crassostrea gigas	7	2	1	0	1	0	5	2	1	1	0	1	2	7	0	1	0	1	0	16	53	2	103
SRR334236	Crassostrea gigas	5	1	0	2	0	1	7	2	0	0	4	4	1	2	0	1	1	0	0	19	52	2	104
SRR334237	Crassostrea gigas	1	1	1	4	1	0	4	2	0	0	2	1	1	4	1	4	1	1	0	24	40	1	94
SRR334238	Crassostrea gigas	2	0	0	0	0	2	1	0	3	0	2	0	2	4	0	2	0	0	1	37	58	5	119
SRR334239	Crassostrea gigas	2	1	2	0	2	4	7	1	0	0	0	3	2	3	0	0	0	2	1	29	42	0	101
SRR334240	Crassostrea gigas	1	1	4	0	1	4	5	0	0	1	2	3	3	6	1	2	0	1	0	39	73	3	150
SRR334241	Crassostrea gigas	0	2	2	0	0	3	6	1	0	2	1	1	1	6	0	2	0	0	1	34	60	1	123
SRR334242	Crassostrea gigas	1	1	2	2	1	2	3	0	1	3	2	2	1	12	2	1	0	0	1	44	71	2	154
SRR334243	Crassostrea gigas	2	0	0	2	1	1	5	1	2	2	2	0	1	9	0	0	1	1	0	31	73	1	135
SRR334244	Crassostrea gigas	3	1	4	5	4	5	9	5	4	2	4	5	1	45	3	1	0	3	5	79	97	0	285
SRR334245	Crassostrea gigas	0	1	0	1	1	1	8	0	0	0	2	3	4	6	2	0	0	1	1	156	51	0	238
SRR334246	Crassostrea gigas	5	2	1	1	2	3	17	0	3	2	8	5	10	27	2	0	1	4	2	167	136	8	406
SRR334247	Crassostrea gigas	1	1	1	1	3	1	7	1	0	0	1	3	1	16	0	1	1	0	0	81	53	1	174
SRR334248	Crassostrea gigas	3	3	3	6	3	4	12	3	4	3	4	4	1	38	1	2	2	5	3	133	126	4	367
SRR334249	Crassostrea gigas	6	3	7	4	9	9	17	1	3	7	5	7	6	44	2	1	0	6	5	179	115	1	437
SRR334250	Crassostrea gigas	1	1	0	0	0	0	2	1	0	0	1	2	2	70	2	0	0	1	2	36	38	1	160
SRR334251	Crassostrea gigas	4	6	5	7	2	3	15	1	9	2	6	6	5	62	0	5	3	5	2	182	140	3	473
SRR334252	Crassostrea gigas	1	1	2	0	2	1	5	0	2	0	3	1	2	31	2	0	0	0	2	58	43	3	159
SRR334253	Crassostrea gigas	4	2	1	0	0	0	4	0	1	0	0	2	0	20	0	2	0	1	1	53	54	0	145
SRR334254	Crassostrea gigas	5	1	3	1	5	1	5	2	5	2	3	1	4	27	3	0	1	1	0	112	96	1	279
SRR334255	Crassostrea gigas	2	0	0	1	2	3	5	1	1	0	0	3	0	16	1	0	0	0	1	62	72	0	170
SRR334256	Crassostrea gigas	1	0	1	1	1	0	3	1	1	1	1	0	4	21	1	0	1	1	1	67	72	0	179
SRR334257	Crassostrea gigas	3	0	3	0	3	1	1	1	1	0	0	1	3	9	0	0	3	3	1	116	77	0	226
SRR334258	Crassostrea gigas	1	2	7	0	0	0	4	1	1	1	2	1	2	17	0	0	0	2	1	118	132	0	292
SRR334259	Crassostrea gigas	4	6	1	1	1	1	44	5	5	0	5	5	2	11	1	17	2	2	0	203	988	4	1308
SRR334262	Crassostrea gigas	5	0	5	1	1	4	53	3	4	2	2	4	6	11	0	6	1	4	1	198	1813	0	2124
SRR334263	Crassostrea gigas	8	2	3	3	4	1	28	1	2	0	5	6	4	13	1	2	1	2	2	92	2262	0	2442
SRR334264	Crassostrea gigas	1	4	2	5	1	2	27	3	4	3	4	2	1	9	0	1	3	5	3	56	1273	3	1412
SRR334265	Crassostrea gigas	2	3	5	3	0	1	48	4	5	0	7	3	5	9	1	5	2	3	1	86	1004	1	1198
SRR334266	Crassostrea gigas	5	3	5	3	2	2	105	3	2	4	11	3	1	8	0	11	2	5	0	88	1114	6	1383
SRR334267	Crassostrea gigas	1	3	4	2	2	0	41	1	2	1	4	5	0	11	0	1	1	2	2	152	2086	2	2323
SRR334268	Crassostrea gigas	2	7	4	5	0	5	56	4	3	3	7	1	3	6	0	1	0	5	2	161	1464	0	1739
SRR334269	Crassostrea gigas	2	2	1	3	3	4	46	1	1	3	5	5	2	21	4	12	4	6	2	187	1062	0	1376
SRR334270	Crassostrea gigas	4	3	11	2	0	4	27	2	3	1	6	2	2	17	3	9	0	8	2	77	1796	2	1981
SRR334271	Crassostrea gigas	8	5	3	2	0	3	32	2	0	0	2	7	4	5	2	9	1	1	0	61	6168	3	6318
SRR334272	Crassostrea gigas	6	1	4	7	1	1	49	2	3	0	2	6	2	14	2	2	1	3	0	49	5136	3	5294
SRR334273	Crassostrea gigas	3	1	7	5	3	4	48	1	6	1	6	1	1	5	2	5	0	2	3	91	1973	1	2169
SRR334274	Crassostrea gigas	1	3	2	2	0	1	36	2	5	0	4	5	3	6	0	2	1	0	2	78	1148	1	1302
SRR334275	Crassostrea gigas	5	3	5	6	1	0	55	3	1	2	6	4	1	6	2	4	0	0	0	88	2518	2	2712
SRR334276	Crassostrea gigas	9	3	6	1	1	2	47	4	6	3	4	5	5	6	1	6	1	3	5	192	1666	3	1979
SRR334277	Crassostrea gigas	3	5	3	10	3	6	55	4	5	2	1	2	4	10	0	7	0	3	5	161	1668	0	1957
SRR334278	Crassostrea gigas	4	3	3	7	1	6	62	3	3	2	5	2	3	9	1	7	5	1	3	125	1273	3	1531
SRR334279	Crassostrea gigas	10	7	8	3	3	3	38	4	2	1	3	6	1	7	0	6	1	3	0	120	1408	1	1635
SRR334280	Crassostrea gigas	4	5	5	1	1	1	31	2	5	1	5	6	0	9	1	6	2	3	1	97	1214	3	1403
SRR334281	Crassostrea gigas	1	2	3	7	4	6	25	1	3	1	8	6	3	23	2	5	1	6	1	178	1491	0	1777
SRR334282	Crassostrea gigas	8	4	9	9	3	3	33	1	4	0	13	2	7	18	1	9	5	5	1	155	1568	2	1860
SRR334283	Crassostrea gigas	9	0	3	13	1	1	40	0	5	0	4	16	3	10	3	1	1	2	3	245	1799	2	2161
SRR334284	Crassostrea gigas	6	2	5	10	1	1	24	6	5	1	2	8	6	7	1	14	1	0	1	197	1179	0	1477
SRR334285	Crassostrea gigas	10	5	2	17	1	0	37	2	6	1	3	9	1	10	3	15	2	2	0	213	1424	1	1764
SRR334286	Crassostrea gigas	7	2	1	12	1	1	44	2	4	1	4	4	1	6	1	2	0	1	2	242	1114	1	1453
SRR334287	Crassostrea gigas	6	2	4	7	0	1	30	3	3	0	3	6	5	4	0	3	2	2	0	209	1762	1	2053
SRR334288	Crassostrea gigas	8	1	4	12	1	2	26	0	6	0	4	7	4	7	0	3	1	4	2	230	1632	1	1955
SRR334289	Crassostrea gigas	5	1	2	11	0	2	21	0	6	0	0	7	5	3	2	3	1	2	2	205	1409	0	1687
SRR334290	Crassostrea gigas	5	0	2	14	2	4	23	3	2	0	3	5	7	10	1	2	2	2	2	245	2008	3	2345
SRR334291	Crassostrea gigas	5	1	4	4	2	1	32	0	4	2	4	2	1	9	1	3	3	2	4	77	680	1	842
SRR334292	Crassostrea gigas	3	3	0	3	2	3	34	2	2	1	6	0	2	12	1	2	1	1	3	91	874	3	1049
SRR334293	Crassostrea gigas	2	2	5	4	2	2	31	5	4	2	1	2	1	22	1	15	0	1	2	94	743	3	944
SRR334294	Crassostrea gigas	2	2	3	5	2	1	40	4	4	1	11	1	4	9	1	3	0	4	1	65	1257	0	1420
SRR334295	Crassostrea gigas	3	5	4	5	2	1	30	0	2	1	2	6	2	17	4	6	2	4	1	104	1024	0	1225
SRR334296	Crassostrea gigas	8	8	5	5	1	7	35	4	4	2	10	1	2	9	0	5	0	2	0	66	790	0	964
SRR334297	Crassostrea gigas	2	2	4	3	2	2	29	3	3	0	4	6	10	23	3	139	0	4	4	120	719	2	1084
SRR334298	Crassostrea gigas	3	5	3	4	0	2	24	5	1	1	2	1	2	12	0	301	2	2	3	133	723	1	1230
SRR334299	Crassostrea gigas	4	4	2	8	5	4	26	2	2	2	4	1	3	22	2	170	2	1	0	75	827	2	1168
SRR334300	Crassostrea gigas	2	4	5	2	1	4	20	1	2	1	3	2	1	22	3	137	0	1	1	63	547	4	826
SRR334301	Crassostrea gigas	4	2	0	4	2	3	25	1	4	0	4	2	0	29	1	138	0	6	1	90	457	1	774
SRR334302	Crassostrea gigas	2	2	7	5	1	4	30	3	3	6	15	1	5	15	2	3	1	3	3	45	591	3	750
SRR334303	Crassostrea gigas	3	1	7	5	3	0	27	0	4	4	8	1	5	9	0	10	2	2	5	64	1039	3	1202
SRR334304	Crassostrea gigas	7	5	8	2	2	3	58	1	6	3	11	5	1	10	0	2	0	4	1	41	1091	1	1262
SRR334305	Crassostrea gigas	2	2	3	6	2	3	26	1	2	1	3	3	2	40	0	29	1	3	0	60	623	5	817
SRR334306	Crassostrea gigas	7	0	8	5	4	0	25	2	0	3	5	3	5	18	1	239	0	3	1	70	1300	4	1703
SRR334307	Crassostrea gigas	4	1	6	3	3	3	43	1	6	2	3	2	3	23	0	124	0	1	1	78	933	4	1244
SRR334308	Crassostrea gigas	3	5	4	5	2	1	36	3	2	0	6	4	1	4	0	3	2	2	1	78	1020	2	1184
SRR334309	Crassostrea gigas	2	2	4	6	1	4	47	1	3	1	8	2	1	6	0	6	5	1	0	41	1245	0	1386
SRR334310	Crassostrea gigas	2	0	1	2	1	2	33	1	2	0	1	4	3	5	0	38	0	4	3	59	1139	1	1301
SRR334311	Crassostrea gigas	3	1	3	6	2	4	32	3	3	1	4	2	5	18	1	52	3	3	0	56	872	3	1077
SRR334312	Crassostrea gigas	1	1	10	7	3	3	45	0	4	2	9	2	6	11	2	6	1	0	3	63	1238	3	1420
SRR334313	Crassostrea gigas	4	1	2	6	5	2	26	0	3	1	7	3	4	17	4	106	3	3	2	89	1147	3	1438
SRR334314	Crassostrea gigas	5	1	4	6	4	1	32	1	4	0	4	2	2	27	5	139	0	3	0	103	1291	1	1635
SRR334315	Crassostrea gigas	4	3	6	3	2	2	21	0	3	0	7	3	2	33	1	115	1	5	2	82	962	3	1260
SRR334316	Crassostrea gigas	2	5	4	4	2	6	29	2	1	2	2	1	3	18	3	92	0	1	1	81	876	2	1137
SRR334317	Crassostrea gigas	4	2	3	4	1	3	11	2	5	2	1	3	2	41	2	60	1	2	2	46	614	2	813
SRR334318	Crassostrea gigas	3	3	3	2	1	0	24	1	1	1	4	4	2	24	0	123	1	0	1	44	1119	3	1364
SRR334319	Crassostrea gigas	9	2	4	2	1	1	28	3	0	2	3	2	2	16	1	4	0	3	1	44	2388	1	2517
SRR334320	Crassostrea gigas	4	5	6	4	0	0	36	5	2	1	4	4	2	7	0	7	1	1	1	43	1183	3	1319
SRR334321	Crassostrea gigas	3	1	2	2	1	3	31	0	3	1	6	3	0	8	0	2	3	1	2	55	671	0	798
SRR334322	Crassostrea gigas	3	1	2	7	3	3	28	2	1	0	2	1	1	17	0	5	0	4	1	26	1021	0	1128
SRR796582	Crassostrea gigas	0	0	0	0	0	0	0	0	0	0	0	0	0	0	0	0	0	0	0	0	294	0	294
SRR796583	Crassostrea gigas	0	0	0	0	0	0	0	0	0	0	0	0	0	0	0	15	0	0	0	0	286	0	301
SRR796584	Crassostrea gigas	0	0	0	0	0	0	0	0	0	0	0	0	0	0	0	1	0	0	0	0	229	0	230
SRR796585	Crassostrea gigas	0	0	0	0	0	0	0	0	0	0	0	0	0	0	0	6	0	0	0	0	205	0	211
SRR796586	Crassostrea gigas	0	0	0	0	0	0	0	0	0	0	0	0	0	0	0	7	0	0	0	0	206	0	213
SRR796589	Crassostrea gigas	0	0	0	0	0	0	0	0	0	0	0	0	0	0	0	4	0	0	0	0	44	0	48
SRR796591	Crassostrea gigas	0	0	0	0	0	0	0	0	0	0	0	0	0	0	0	2	0	0	0	0	75	0	77
SRR796592	Crassostrea gigas	0	0	0	0	0	0	0	0	0	0	0	0	0	0	0	4	0	0	0	0	53	0	57
SRR796593	Crassostrea gigas	0	0	0	0	0	0	0	0	0	0	0	0	0	0	0	0	0	0	0	0	107	0	107
SRR796594	Crassostrea gigas	0	0	0	0	0	0	0	0	0	0	0	0	0	0	0	1	0	0	0	0	46	0	47
SRR796595	Crassostrea gigas	0	0	0	0	0	0	0	0	0	0	0	0	0	0	0	2	0	0	0	0	81	0	83
SRR796596	Crassostrea gigas	0	0	0	0	0	0	0	0	0	0	0	0	0	0	0	1	0	0	0	0	126	0	127
SRR796597	Crassostrea gigas	0	0	0	0	0	0	0	0	0	0	0	0	0	0	0	3	0	0	0	0	106	0	109
SRR796598	Crassostrea gigas	0	0	0	0	0	0	0	0	0	0	0	0	0	0	0	4	0	0	0	0	45	0	49
SRR5136461	Ellipto complanata	0	0	0	0	0	0	0	0	0	0	0	0	0	0	0	0	0	0	0	0	0	0	0
SRR5136462	Ellipto complanata	0	0	0	0	0	0	0	0	0	0	0	0	0	0	0	0	0	0	0	0	0	0	0
SRR5136463	Ellipto complanata	0	0	0	0	0	0	0	0	0	0	0	0	0	0	0	0	0	0	0	0	0	0	0
SRR5136464	Ellipto complanata	0	0	0	0	0	0	0	0	1134	0	0	0	0	0	0	0	0	0	0	0	0	0	1134
SRR5136465	Ellipto complanata	0	0	0	0	0	0	0	0	0	0	0	0	0	0	0	0	0	0	0	0	0	0	0
SRR5136466	Ellipto complanata	0	0	0	0	0	0	0	0	0	0	0	0	0	0	0	0	0	0	0	0	0	0	0
SRR5136467	Ellipto complanata	0	0	0	0	0	0	0	0	1	0	0	0	0	0	0	0	0	0	0	0	0	0	1
SRR5136468	Ellipto complanata	0	0	0	0	0	0	0	0	0	0	0	0	0	0	0	0	0	0	0	0	0	0	0
SRR3401648	meta-transcriptomic	0	0	0	0	0	0	1	72	0	0	0	0	0	1	0	2	0	0	0	2	4	0	82
SRR3401653	meta-transcriptomic	21	0	0	1	0	0	18	1643	0	0	0	0	0	0	0	2	0	0	0	79	3	0	1767
SRR3401753	meta-transcriptomic	77	0	0	0	0	0	3	0	0	0	0	0	0	0	0	14	0	1	3	17537	1225	0	18860
SRR3401755	meta-transcriptomic	5108	0	0	0	0	0	1	0	0	0	0	0	0	59	0	8	40	7	10	349979	47	0	355259
SRR653778	Mizuhopecten yessoensis	1	0	0	0	0	0	0	0	0	0	0	0	0	1	0	0	0	0	0	0	0	25679	25681
SRR2895130	Mytilus coruscus	0	0	0	0	0	0	0	0	0	0	0	0	0	0	0	0	0	0	0	1	19	0	20
SRR2895131	Mytilus coruscus	0	0	0	0	0	0	1	0	0	0	0	0	0	0	2	0	0	0	0	0	37	0	40
SRR2895132	Mytilus coruscus	0	0	0	0	0	0	0	0	0	0	0	0	0	0	2230	0	0	0	0	0	0	0	2230
SRR1325028	Mytilus edulis	0	0	0	0	5	0	0	0	0	0	0	0	0	0	0	1400	0	0	0	0	0	0	1405
SRR1325029	Mytilus edulis	0	0	0	0	0	0	0	0	0	0	0	0	0	0	0	2	0	0	0	0	0	0	2
064S551_Index10	Mytilus galloprovincialis	0	56	759	55	2	64	269	39	0	0	0	0	0	2	0	0	0	0	0	0	0	0	1246
064S551_Index11	Mytilus galloprovincialis	0	72	45	21	2409	2	9	14	0	0	0	0	0	0	0	0	716	0	0	0	0	0	3288
064S551_Index9	Mytilus galloprovincialis	0	215	3643	0	77	15	2	45	0	0	0	0	0	7	0	0	0	0	0	0	0	0	4004
SRR1300219_PC	Perkinsus chesapeaki	0	0	0	0	0	0	0	0	0	0	0	0	0	0	0	0	0	0	0	0	0	0	0
SRR1300220_PC	Perkinsus chesapeaki	0	0	0	0	0	0	0	0	0	0	0	0	0	0	0	0	0	0	0	0	0	0	0
SRR1154652_PM_BC3	Perkinsus marinus	0	0	0	0	0	0	0	0	0	0	0	0	0	0	0	0	0	0	0	0	0	0	0
SRR1154653_PM_BC4	Perkinsus marinus	0	0	0	0	0	0	0	0	0	0	0	0	0	0	0	0	0	0	0	0	0	0	0
SRR1154655_PM_BC6	Perkinsus marinus	0	0	0	0	0	0	0	0	0	0	0	0	0	0	0	0	0	0	0	0	0	0	0
SRR1294396_PM	Perkinsus marinus	0	0	0	0	0	0	0	0	0	0	0	0	0	0	0	0	0	0	0	0	0	0	0
SRR1294397_PM	Perkinsus marinus	0	0	0	0	0	0	0	0	0	0	0	0	0	0	0	0	0	0	0	0	0	0	0
SRR1294398_PM	Perkinsus marinus	0	0	0	0	0	0	0	0	0	0	0	0	0	0	0	0	0	0	0	0	0	0	0
SRR1294399_PM	Perkinsus marinus	0	0	0	0	0	0	0	0	0	0	0	0	0	0	0	0	0	0	0	0	0	0	0
SRR2094556_PO	Perkinsus olseni	0	0	0	0	0	0	0	0	0	0	0	0	0	0	0	0	0	0	0	22	1	0	23
SRR2094558_PO	Perkinsus olseni	0	0	0	0	0	0	0	0	0	0	0	0	0	0	0	0	0	0	0	272610	1	0	272611
SRR974930	Ruditapes decussatus	0	0	0	0	0	0	0	0	0	0	0	0	0	0	0	0	0	0	0	0	6274	0	6274
SRR974931	Ruditapes decussatus	0	0	0	0	0	0	0	0	0	0	0	0	0	0	0	0	0	0	0	0	21	0	21
SRR974932	Ruditapes decussatus	0	0	0	0	0	0	0	0	0	0	0	0	0	0	0	0	0	0	0	0	2162	0	2162
SRR974933	Ruditapes decussatus	0	0	0	0	0	0	0	0	0	0	0	0	0	0	0	0	0	0	0	0	1207	0	1207
SRR974934	Ruditapes decussatus	0	0	0	0	0	0	0	0	0	0	0	0	0	0	0	0	0	0	0	0	4374	0	4374
SRR974935	Ruditapes decussatus	0	0	0	0	0	0	0	0	0	0	0	0	0	0	0	0	0	0	0	0	18	0	18
SRR974936	Ruditapes decussatus	0	0	0	0	0	0	0	0	0	0	0	0	0	0	0	0	0	0	0	0	642	0	642
SRR1105801	Ruditapes philippinarum	0	0	0	0	0	0	5	0	0	0	0	0	0	0	0	0	0	9852	1031	99	623	0	11610
SRR2601002	Ruditapes philippinarum	0	0	0	0	0	0	0	0	0	0	0	0	0	0	0	1	0	0	0	0	0	0	1
SRR2601003	Ruditapes philippinarum	0	0	0	0	0	0	0	0	0	0	1	1	0	0	0	0	0	0	0	1	0	0	3
SRR2601005	Ruditapes philippinarum	0	0	1	0	0	0	0	0	0	0	0	0	0	0	0	0	0	0	0	0	2	0	3
SRR2601006	Ruditapes philippinarum	0	0	0	0	0	0	0	0	0	0	0	0	0	0	0	0	0	0	0	0	1	0	1
SRR2601008	Ruditapes philippinarum	0	0	0	0	0	0	0	0	0	0	0	0	0	0	0	0	1	0	0	0	0	0	1
SRR2601009	Ruditapes philippinarum	0	0	0	0	0	0	0	0	0	0	0	0	0	0	0	0	0	0	0	0	2	0	2
SRR2601010	Ruditapes philippinarum	0	0	0	0	0	0	0	0	0	0	0	0	0	0	0	0	0	0	0	0	0	0	0
SRR2601023	Ruditapes philippinarum	0	0	0	0	0	0	0	0	0	0	0	0	0	0	0	1	0	0	0	1	1	0	3
SRR2601025	Ruditapes philippinarum	0	0	0	0	0	0	0	0	0	0	0	0	0	0	0	0	0	0	0	0	0	0	0
SRR2601026	Ruditapes philippinarum	0	0	1	0	0	0	0	0	0	0	0	0	0	0	0	0	0	0	0	0	0	0	1
SRR2601027	Ruditapes philippinarum	0	0	0	0	0	0	0	0	0	0	1	0	0	0	0	1	0	0	0	0	1	0	3
SRR2601029	Ruditapes philippinarum	0	0	0	0	0	0	0	0	0	0	0	0	0	0	0	0	0	0	0	1	0	0	1
SRR2601030	Ruditapes philippinarum	0	0	0	0	0	0	0	0	0	0	0	0	0	0	0	1	0	0	0	2	0	0	3
SRR2601031	Ruditapes philippinarum	0	0	0	0	0	0	0	0	0	0	1	0	0	0	0	1	0	0	0	1	0	0	3
SRR2601032	Ruditapes philippinarum	0	0	0	0	0	0	0	0	0	0	1	0	0	0	0	3	0	0	0	0	0	0	4
SRR2601034	Ruditapes philippinarum	0	0	0	0	0	0	0	0	0	0	0	0	0	0	0	0	0	0	0	0	0	0	0
SRR2601035	Ruditapes philippinarum	0	0	0	0	0	0	0	0	0	0	0	0	0	0	0	0	0	0	0	0	0	0	0
SRR2601037	Ruditapes philippinarum	0	0	0	0	0	0	0	0	0	0	0	0	0	0	0	0	0	0	0	0	1	0	1
SRR2601038	Ruditapes philippinarum	0	0	0	0	0	0	0	0	0	0	0	0	0	0	0	0	0	0	0	0	0	0	0
SRR2601039	Ruditapes philippinarum	0	0	0	0	0	0	0	0	0	0	0	0	0	0	0	1	0	0	0	0	1	0	2
SRR2601040	Ruditapes philippinarum	0	0	0	0	0	0	0	0	0	0	0	0	0	0	0	1	0	0	0	2	0	0	3
SRR2601042	Ruditapes philippinarum	0	0	0	0	0	0	0	0	0	0	0	0	0	0	0	0	0	0	0	0	1	0	1
SRR2601044	Ruditapes philippinarum	0	0	0	0	0	0	0	0	0	0	0	0	0	0	0	0	0	0	0	1	0	0	1
SRR280842	Ruditapes philippinarum	0	0	0	0	0	0	0	0	0	0	0	0	0	0	0	0	0	0	0	0	2	0	2
SRR280910	Ruditapes philippinarum	0	0	0	0	0	0	0	0	0	0	0	0	0	0	0	0	0	0	0	2	0	0	2
SRR280915	Ruditapes philippinarum	0	0	0	0	0	0	0	0	0	0	0	0	0	0	0	0	0	0	0	1	1	0	2
SRR280916	Ruditapes philippinarum	0	0	0	0	0	0	0	0	0	0	0	0	0	0	0	0	0	0	0	1	0	0	1
SRR280917	Ruditapes philippinarum	0	0	0	0	0	0	0	0	0	0	0	0	0	0	0	1	0	0	0	21	17	0	39
SRR280918	Ruditapes philippinarum	0	0	0	0	0	0	0	0	0	0	0	0	0	0	0	0	0	0	0	59	10	0	69
SRR280986	Ruditapes philippinarum	0	0	0	0	0	0	0	0	0	0	0	0	0	0	0	0	0	0	0	1	0	0	1
SRR280987	Ruditapes philippinarum	0	0	0	0	0	0	0	0	0	0	0	0	0	0	0	0	0	0	0	15	0	0	15
SRR280988	Ruditapes philippinarum	0	0	0	0	0	0	0	0	0	0	0	0	0	0	0	0	0	0	0	0	7	0	7
SRR280989	Ruditapes philippinarum	0	0	0	0	0	0	0	0	0	0	0	0	0	0	0	0	0	0	0	3	0	0	3
SRR280990	Ruditapes philippinarum	0	0	0	0	0	0	0	0	0	0	0	0	0	0	0	0	0	0	0	0	0	0	0
SRR280991	Ruditapes philippinarum	0	0	0	0	0	0	0	0	0	0	0	0	0	0	0	0	0	0	0	0	1	0	1
SRR280992	Ruditapes philippinarum	0	0	0	0	0	0	0	0	0	0	0	0	0	0	0	0	0	0	0	25	0	0	25
SRR280993	Ruditapes philippinarum	0	0	0	0	0	0	0	0	0	0	0	0	0	0	0	0	0	0	0	205	12	0	217
SRR281061	Ruditapes philippinarum	0	0	0	0	0	0	0	0	0	0	0	0	0	0	0	0	0	0	0	667	6	0	673
SRR281062	Ruditapes philippinarum	0	0	0	0	0	0	0	0	0	0	0	0	0	0	0	0	0	0	0	1021	10	0	1031
SRR281063	Ruditapes philippinarum	0	0	0	0	0	0	0	0	0	0	0	0	0	0	0	0	0	0	0	3	0	0	3
SRR3196346	Ruditapes philippinarum	0	0	0	0	0	0	0	0	0	0	0	0	0	0	0	0	0	0	0	78058	15	0	78073
SRR3196389	Ruditapes philippinarum	0	0	0	0	0	0	0	0	0	0	0	0	0	0	0	0	0	0	0	182	0	0	182
SRR3196410	Ruditapes philippinarum	0	0	0	0	0	0	0	0	0	0	0	0	0	0	0	0	0	0	0	2421	0	0	2421
SRR3196449	Ruditapes philippinarum	0	0	0	0	0	0	0	0	0	0	0	0	0	0	0	0	0	0	0	41428	20	0	41448
SRR3196486	Ruditapes philippinarum	0	0	0	0	0	0	0	0	0	0	0	0	0	0	0	0	0	0	0	89329	0	0	89329
SRR391718	Ruditapes philippinarum	0	0	1	59	0	2	497	3	1	1	255	5802	0	7	0	312	0	8	0	7	5376240	20140	5403335
SRR391719	Ruditapes philippinarum	0	6	4	186	1	0	1189	3	1	1	179	712	1	8	0	4	0	2	0	15	1601865	3032	1607209

## Sheet: %
Supplementary Table 3. Virus distribution over 250 RNA-seq samples. The percentages of reads mapping to the 26 viral genomes are reported for 250 RNA-seq samples. The 82 samples including more than 1,000 viral reads are highlighted in red.
SRA ID	No. of reads [k]	Species	Atrpec_virus1	Bivalve hepelivirus G	Bivalve RNA virus G1	Bivalve RNA virus G3	Bivalve RNA virus G4	Bivalve RNA virus G5	cragig_Heterosigma	Cragig_virus2	Elicom_virus1	LGRM_DN_ribo_0000005	LGRM_DN_ribo_0000043	LGRM_DN_ribo_0000056	LGRM_DN_ribo_0000113	LGRM_DN_ribo_0001210	Mytcor_virus1	Mytedu_virus1	Mytgal_virus2	Rudphi_virus1	Rudphi_virus2	Rudphi_virus3	Rudphi_virus4	Rudphi_virus5
SRR2016653	104284	Atrina pectinata	0.0101358	0	0	0	0.000882206	0	0	0	0	0	0	0	0	0	0	0	0	0	0	0	9.5892e-06	0
SRR1170558	66330	Crassostrea cortenziensis	0	0	0	0	0	0	0	0	0	0	0	0	0	0	0	0	0	0	0	0	0.0246947	0
SRR334259	17000	Crassostrea gigas	0.000235294	0.000352941	5.88235e-05	5.88235e-05	5.88235e-05	5.88235e-05	0.00258824	0.000294118	0.000294118	0	0.000294118	0.000294118	0.000117647	0.000647059	5.88235e-05	0.001	0.000117647	0.000117647	0	0.0119412	0.0581176	0.000235294
SRR334262	17200	Crassostrea gigas	0.000290698	0	0.000290698	5.81395e-05	5.81395e-05	0.000232558	0.0030814	0.000174419	0.000232558	0.000116279	0.000116279	0.000232558	0.000348837	0.000639535	0	0.000348837	5.81395e-05	0.000232558	5.81395e-05	0.0115116	0.105407	0
SRR334263	16500	Crassostrea gigas	0.000484848	0.000121212	0.000181818	0.000181818	0.000242424	6.06061e-05	0.00169697	6.06061e-05	0.000121212	0	0.00030303	0.000363636	0.000242424	0.000787879	6.06061e-05	0.000121212	6.06061e-05	0.000121212	0.000121212	0.00557576	0.137091	0
SRR334264	15300	Crassostrea gigas	6.53595e-05	0.000261438	0.000130719	0.000326797	6.53595e-05	0.000130719	0.00176471	0.000196078	0.000261438	0.000196078	0.000261438	0.000130719	6.53595e-05	0.000588235	0	6.53595e-05	0.000196078	0.000326797	0.000196078	0.00366013	0.0832026	0.000196078
SRR334265	15700	Crassostrea gigas	0.000127389	0.000191083	0.000318471	0.000191083	0	6.36943e-05	0.00305732	0.000254777	0.000318471	0	0.00044586	0.000191083	0.000318471	0.000573248	6.36943e-05	0.000318471	0.000127389	0.000191083	6.36943e-05	0.00547771	0.063949	6.36943e-05
SRR334266	18300	Crassostrea gigas	0.000273224	0.000163934	0.000273224	0.000163934	0.00010929	0.00010929	0.0057377	0.000163934	0.00010929	0.000218579	0.000601093	0.000163934	5.46448e-05	0.000437158	0	0.000601093	0.00010929	0.000273224	0	0.00480874	0.0608743	0.000327869
SRR334267	17300	Crassostrea gigas	5.78035e-05	0.00017341	0.000231214	0.000115607	0.000115607	0	0.00236994	5.78035e-05	0.000115607	5.78035e-05	0.000231214	0.000289017	0	0.000635838	0	5.78035e-05	5.78035e-05	0.000115607	0.000115607	0.00878613	0.120578	0.000115607
SRR334268	17600	Crassostrea gigas	0.000113636	0.000397727	0.000227273	0.000284091	0	0.000284091	0.00318182	0.000227273	0.000170455	0.000170455	0.000397727	5.68182e-05	0.000170455	0.000340909	0	5.68182e-05	0	0.000284091	0.000113636	0.00914773	0.0831818	0
SRR334269	18300	Crassostrea gigas	0.00010929	0.00010929	5.46448e-05	0.000163934	0.000163934	0.000218579	0.00251366	5.46448e-05	5.46448e-05	0.000163934	0.000273224	0.000273224	0.00010929	0.00114754	0.000218579	0.000655738	0.000218579	0.000327869	0.00010929	0.0102186	0.0580328	0
SRR334270	16300	Crassostrea gigas	0.000245399	0.000184049	0.000674847	0.000122699	0	0.000245399	0.00165644	0.000122699	0.000184049	6.13497e-05	0.000368098	0.000122699	0.000122699	0.00104294	0.000184049	0.000552147	0	0.000490798	0.000122699	0.00472393	0.110184	0.000122699
SRR334271	15000	Crassostrea gigas	0.000533333	0.000333333	0.0002	0.000133333	0	0.0002	0.00213333	0.000133333	0	0	0.000133333	0.000466667	0.000266667	0.000333333	0.000133333	0.0006	6.66667e-05	6.66667e-05	0	0.00406667	0.4112	0.0002
SRR334272	15400	Crassostrea gigas	0.00038961	6.49351e-05	0.00025974	0.000454545	6.49351e-05	6.49351e-05	0.00318182	0.00012987	0.000194805	0	0.00012987	0.00038961	0.00012987	0.000909091	0.00012987	0.00012987	6.49351e-05	0.000194805	0	0.00318182	0.333506	0.000194805
SRR334273	15500	Crassostrea gigas	0.000193548	6.45161e-05	0.000451613	0.000322581	0.000193548	0.000258065	0.00309677	6.45161e-05	0.000387097	6.45161e-05	0.000387097	6.45161e-05	6.45161e-05	0.000322581	0.000129032	0.000322581	0	0.000129032	0.000193548	0.00587097	0.12729	6.45161e-05
SRR334274	14800	Crassostrea gigas	6.75676e-05	0.000202703	0.000135135	0.000135135	0	6.75676e-05	0.00243243	0.000135135	0.000337838	0	0.00027027	0.000337838	0.000202703	0.000405405	0	0.000135135	6.75676e-05	0	0.000135135	0.00527027	0.0775676	6.75676e-05
SRR334275	14600	Crassostrea gigas	0.000342466	0.000205479	0.000342466	0.000410959	6.84932e-05	0	0.00376712	0.000205479	6.84932e-05	0.000136986	0.000410959	0.000273973	6.84932e-05	0.000410959	0.000136986	0.000273973	0	0	0	0.0060274	0.172466	0.000136986
SRR334276	17200	Crassostrea gigas	0.000523256	0.000174419	0.000348837	5.81395e-05	5.81395e-05	0.000116279	0.00273256	0.000232558	0.000348837	0.000174419	0.000232558	0.000290698	0.000290698	0.000348837	5.81395e-05	0.000348837	5.81395e-05	0.000174419	0.000290698	0.0111628	0.0968605	0.000174419
SRR334277	18200	Crassostrea gigas	0.000164835	0.000274725	0.000164835	0.000549451	0.000164835	0.00032967	0.00302198	0.00021978	0.000274725	0.00010989	5.49451e-05	0.00010989	0.00021978	0.000549451	0	0.000384615	0	0.000164835	0.000274725	0.00884615	0.0916484	0
SRR334278	16400	Crassostrea gigas	0.000243902	0.000182927	0.000182927	0.000426829	6.09756e-05	0.000365854	0.00378049	0.000182927	0.000182927	0.000121951	0.000304878	0.000121951	0.000182927	0.00054878	6.09756e-05	0.000426829	0.000304878	6.09756e-05	0.000182927	0.00762195	0.077622	0.000182927
SRR334279	16600	Crassostrea gigas	0.00060241	0.000421687	0.000481928	0.000180723	0.000180723	0.000180723	0.00228916	0.000240964	0.000120482	6.0241e-05	0.000180723	0.000361446	6.0241e-05	0.000421687	0	0.000361446	6.0241e-05	0.000180723	0	0.00722892	0.0848193	6.0241e-05
SRR334280	17200	Crassostrea gigas	0.000232558	0.000290698	0.000290698	5.81395e-05	5.81395e-05	5.81395e-05	0.00180233	0.000116279	0.000290698	5.81395e-05	0.000290698	0.000348837	0	0.000523256	5.81395e-05	0.000348837	0.000116279	0.000174419	5.81395e-05	0.00563953	0.0705814	0.000174419
SRR334281	18000	Crassostrea gigas	5.55556e-05	0.000111111	0.000166667	0.000388889	0.000222222	0.000333333	0.00138889	5.55556e-05	0.000166667	5.55556e-05	0.000444444	0.000333333	0.000166667	0.00127778	0.000111111	0.000277778	5.55556e-05	0.000333333	5.55556e-05	0.00988889	0.0828333	0
SRR334282	19400	Crassostrea gigas	0.000412371	0.000206186	0.000463918	0.000463918	0.000154639	0.000154639	0.00170103	5.15464e-05	0.000206186	0	0.000670103	0.000103093	0.000360825	0.000927835	5.15464e-05	0.000463918	0.000257732	0.000257732	5.15464e-05	0.00798969	0.0808247	0.000103093
SRR334283	18800	Crassostrea gigas	0.000478723	0	0.000159574	0.000691489	5.31915e-05	5.31915e-05	0.00212766	0	0.000265957	0	0.000212766	0.000851064	0.000159574	0.000531915	0.000159574	5.31915e-05	5.31915e-05	0.000106383	0.000159574	0.0130319	0.0956915	0.000106383
SRR334284	15600	Crassostrea gigas	0.000384615	0.000128205	0.000320513	0.000641026	6.41026e-05	6.41026e-05	0.00153846	0.000384615	0.000320513	6.41026e-05	0.000128205	0.000512821	0.000384615	0.000448718	6.41026e-05	0.000897436	6.41026e-05	0	6.41026e-05	0.0126282	0.0755769	0
SRR334285	18300	Crassostrea gigas	0.000546448	0.000273224	0.00010929	0.000928962	5.46448e-05	0	0.00202186	0.00010929	0.000327869	5.46448e-05	0.000163934	0.000491803	5.46448e-05	0.000546448	0.000163934	0.000819672	0.00010929	0.00010929	0	0.0116393	0.0778142	5.46448e-05
SRR334286	15300	Crassostrea gigas	0.000457516	0.000130719	6.53595e-05	0.000784314	6.53595e-05	6.53595e-05	0.00287582	0.000130719	0.000261438	6.53595e-05	0.000261438	0.000261438	6.53595e-05	0.000392157	6.53595e-05	0.000130719	0	6.53595e-05	0.000130719	0.015817	0.0728105	6.53595e-05
SRR334287	16400	Crassostrea gigas	0.000365854	0.000121951	0.000243902	0.000426829	0	6.09756e-05	0.00182927	0.000182927	0.000182927	0	0.000182927	0.000365854	0.000304878	0.000243902	0	0.000182927	0.000121951	0.000121951	0	0.0127439	0.107439	6.09756e-05
SRR334288	16700	Crassostrea gigas	0.000479042	5.98802e-05	0.000239521	0.000718563	5.98802e-05	0.00011976	0.00155689	0	0.000359281	0	0.000239521	0.000419162	0.000239521	0.000419162	0	0.000179641	5.98802e-05	0.000239521	0.00011976	0.0137725	0.0977246	5.98802e-05
SRR334289	15300	Crassostrea gigas	0.000326797	6.53595e-05	0.000130719	0.000718954	0	0.000130719	0.00137255	0	0.000392157	0	0	0.000457516	0.000326797	0.000196078	0.000130719	0.000196078	6.53595e-05	0.000130719	0.000130719	0.0133987	0.0920915	0
SRR334290	16700	Crassostrea gigas	0.000299401	0	0.00011976	0.000838323	0.00011976	0.000239521	0.00137725	0.000179641	0.00011976	0	0.000179641	0.000299401	0.000419162	0.000598802	5.98802e-05	0.00011976	0.00011976	0.00011976	0.00011976	0.0146707	0.12024	0.000179641
SRR334292	16300	Crassostrea gigas	0.000184049	0.000184049	0	0.000184049	0.000122699	0.000184049	0.00208589	0.000122699	0.000122699	6.13497e-05	0.000368098	0	0.000122699	0.000736196	6.13497e-05	0.000122699	6.13497e-05	6.13497e-05	0.000184049	0.00558282	0.0536196	0.000184049
SRR334294	17100	Crassostrea gigas	0.000116959	0.000116959	0.000175439	0.000292398	0.000116959	5.84795e-05	0.00233918	0.000233918	0.000233918	5.84795e-05	0.000643275	5.84795e-05	0.000233918	0.000526316	5.84795e-05	0.000175439	0	0.000233918	5.84795e-05	0.00380117	0.0735088	0
SRR334295	17000	Crassostrea gigas	0.000176471	0.000294118	0.000235294	0.000294118	0.000117647	5.88235e-05	0.00176471	0	0.000117647	5.88235e-05	0.000117647	0.000352941	0.000117647	0.001	0.000235294	0.000352941	0.000117647	0.000235294	5.88235e-05	0.00611765	0.0602353	0
SRR334297	15400	Crassostrea gigas	0.00012987	0.00012987	0.00025974	0.000194805	0.00012987	0.00012987	0.00188312	0.000194805	0.000194805	0	0.00025974	0.00038961	0.000649351	0.00149351	0.000194805	0.00902597	0	0.00025974	0.00025974	0.00779221	0.0466883	0.00012987
SRR334298	15900	Crassostrea gigas	0.000188679	0.000314465	0.000188679	0.000251572	0	0.000125786	0.00150943	0.000314465	6.28931e-05	6.28931e-05	0.000125786	6.28931e-05	0.000125786	0.000754717	0	0.0189308	0.000125786	0.000125786	0.000188679	0.00836478	0.0454717	6.28931e-05
SRR334299	16800	Crassostrea gigas	0.000238095	0.000238095	0.000119048	0.00047619	0.000297619	0.000238095	0.00154762	0.000119048	0.000119048	0.000119048	0.000238095	5.95238e-05	0.000178571	0.00130952	0.000119048	0.010119	0.000119048	5.95238e-05	0	0.00446429	0.0492262	0.000119048
SRR334303	18500	Crassostrea gigas	0.000162162	5.40541e-05	0.000378378	0.00027027	0.000162162	0	0.00145946	0	0.000216216	0.000216216	0.000432432	5.40541e-05	0.00027027	0.000486486	0	0.000540541	0.000108108	0.000108108	0.00027027	0.00345946	0.0561622	0.000162162
SRR334304	18700	Crassostrea gigas	0.000374332	0.00026738	0.000427807	0.000106952	0.000106952	0.000160428	0.0031016	5.34759e-05	0.000320856	0.000160428	0.000588235	0.00026738	5.34759e-05	0.000534759	0	0.000106952	0	0.000213904	5.34759e-05	0.00219251	0.0583422	5.34759e-05
SRR334306	15600	Crassostrea gigas	0.000448718	0	0.000512821	0.000320513	0.00025641	0	0.00160256	0.000128205	0	0.000192308	0.000320513	0.000192308	0.000320513	0.00115385	6.41026e-05	0.0153205	0	0.000192308	6.41026e-05	0.00448718	0.0833333	0.00025641
SRR334307	18400	Crassostrea gigas	0.000217391	5.43478e-05	0.000326087	0.000163043	0.000163043	0.000163043	0.00233696	5.43478e-05	0.000326087	0.000108696	0.000163043	0.000108696	0.000163043	0.00125	0	0.00673913	0	5.43478e-05	5.43478e-05	0.00423913	0.0507065	0.000217391
SRR334308	16800	Crassostrea gigas	0.000178571	0.000297619	0.000238095	0.000297619	0.000119048	5.95238e-05	0.00214286	0.000178571	0.000119048	0	0.000357143	0.000238095	5.95238e-05	0.000238095	0	0.000178571	0.000119048	0.000119048	5.95238e-05	0.00464286	0.0607143	0.000119048
SRR334309	15800	Crassostrea gigas	0.000126582	0.000126582	0.000253165	0.000379747	6.32911e-05	0.000253165	0.00297468	6.32911e-05	0.000189873	6.32911e-05	0.000506329	0.000126582	6.32911e-05	0.000379747	0	0.000379747	0.000316456	6.32911e-05	0	0.00259494	0.0787975	0
SRR334310	15300	Crassostrea gigas	0.000130719	0	6.53595e-05	0.000130719	6.53595e-05	0.000130719	0.00215686	6.53595e-05	0.000130719	0	6.53595e-05	0.000261438	0.000196078	0.000326797	0	0.00248366	0	0.000261438	0.000196078	0.00385621	0.0744444	6.53595e-05
SRR334311	16300	Crassostrea gigas	0.000184049	6.13497e-05	0.000184049	0.000368098	0.000122699	0.000245399	0.00196319	0.000184049	0.000184049	6.13497e-05	0.000245399	0.000122699	0.000306748	0.00110429	6.13497e-05	0.00319018	0.000184049	0.000184049	0	0.00343558	0.0534969	0.000184049
SRR334312	17100	Crassostrea gigas	5.84795e-05	5.84795e-05	0.000584795	0.000409357	0.000175439	0.000175439	0.00263158	0	0.000233918	0.000116959	0.000526316	0.000116959	0.000350877	0.000643275	0.000116959	0.000350877	5.84795e-05	0	0.000175439	0.00368421	0.0723977	0.000175439
SRR334313	17500	Crassostrea gigas	0.000228571	5.71429e-05	0.000114286	0.000342857	0.000285714	0.000114286	0.00148571	0	0.000171429	5.71429e-05	0.0004	0.000171429	0.000228571	0.000971429	0.000228571	0.00605714	0.000171429	0.000171429	0.000114286	0.00508571	0.0655429	0.000171429
SRR334314	16200	Crassostrea gigas	0.000308642	6.17284e-05	0.000246914	0.00037037	0.000246914	6.17284e-05	0.00197531	6.17284e-05	0.000246914	0	0.000246914	0.000123457	0.000123457	0.00166667	0.000308642	0.00858025	0	0.000185185	0	0.00635802	0.0796914	6.17284e-05
SRR334315	16300	Crassostrea gigas	0.000245399	0.000184049	0.000368098	0.000184049	0.000122699	0.000122699	0.00128834	0	0.000184049	0	0.000429448	0.000184049	0.000122699	0.00202454	6.13497e-05	0.00705521	6.13497e-05	0.000306748	0.000122699	0.00503067	0.0590184	0.000184049
SRR334316	17400	Crassostrea gigas	0.000114943	0.000287356	0.000229885	0.000229885	0.000114943	0.000344828	0.00166667	0.000114943	5.74713e-05	0.000114943	0.000114943	5.74713e-05	0.000172414	0.00103448	0.000172414	0.00528736	0	5.74713e-05	5.74713e-05	0.00465517	0.0503448	0.000114943
SRR334318	16500	Crassostrea gigas	0.000181818	0.000181818	0.000181818	0.000121212	6.06061e-05	0	0.00145455	6.06061e-05	6.06061e-05	6.06061e-05	0.000242424	0.000242424	0.000121212	0.00145455	0	0.00745455	6.06061e-05	0	6.06061e-05	0.00266667	0.0678182	0.000181818
SRR334319	16300	Crassostrea gigas	0.000552147	0.000122699	0.000245399	0.000122699	6.13497e-05	6.13497e-05	0.00171779	0.000184049	0	0.000122699	0.000184049	0.000122699	0.000122699	0.000981595	6.13497e-05	0.000245399	0	0.000184049	6.13497e-05	0.00269939	0.146503	6.13497e-05
SRR334320	16300	Crassostrea gigas	0.000245399	0.000306748	0.000368098	0.000245399	0	0	0.00220859	0.000306748	0.000122699	6.13497e-05	0.000245399	0.000245399	0.000122699	0.000429448	0	0.000429448	6.13497e-05	6.13497e-05	6.13497e-05	0.00263804	0.0725767	0.000184049
SRR334322	16300	Crassostrea gigas	0.000184049	6.13497e-05	0.000122699	0.000429448	0.000184049	0.000184049	0.00171779	0.000122699	6.13497e-05	0	0.000122699	6.13497e-05	6.13497e-05	0.00104294	0	0.000306748	0	0.000245399	6.13497e-05	0.00159509	0.062638	0
064S551_Index1	66424	Crassostrea gigas	0	0.0305462	0.271604	0	0.00426051	0.000316151	1.50548e-05	0.00105384	0	1.50548e-05	0	0	0	0.00167108	0	0	0	0	0	3.01096e-05	0	0
064S551_Index8	80139	Crassostrea gigas	0	0.0074246	0.0951597	0.00346897	0.0277892	0.0032818	0.0108312	0.00136014	0	0	0	0	0	1.24783e-05	0	0	0.00274523	0	0	1.24783e-05	0	0
064S551_Index3	72156	Crassostrea gigas	0	0.0102278	0.262639	0.00891125	0.00856478	0.00957647	0.0357281	0.00324297	0	0	0	0	0	9.7012e-05	0	0	0.000692943	0	0	0	0	0
LG_ribo-	54100	Crassostrea gigas	0	0	0	0	0	0.000110906	0	0	0	0.555397	0.101534	0.0176525	0.170055	0.0104991	0	0	0	0	0	0.00012939	0	0
SRR5136464	41057	Ellipto complanata	0	0	0	0	0	0	0	0	0.0276201	0	0	0	0	0	0	0	0	0	0	0	0	0
SRR3401653	58311	meta-transcriptomic	0.000360138	0	0	1.71494e-05	0	0	0.00030869	0.0281765	0	0	0	0	0	0	0	3.42988e-05	0	0	0	0.0013548	5.14483e-05	0
SRR3401753	47921	meta-transcriptomic	0.00160681	0	0	0	0	0	6.2603e-05	0	0	0	0	0	0	0	0	0.000292147	0	2.08677e-05	6.2603e-05	0.365956	0.0255629	0
SRR3401755	60306	meta-transcriptomic	0.0847014	0	0	0	0	0	1.65821e-05	0	0	0	0	0	0	0.000978344	0	0.000132657	0.000663284	0.000116075	0.000165821	5.80339	0.000779359	0
SRR653778	37800	Mizuhopecten yessoensis	2.6455e-05	0	0	0	0	0	0	0	0	0	0	0	0	2.6455e-05	0	0	0	0	0	0	0	0.679339
SRR2895132	43447	Mytilus coruscus	0	0	0	0	0	0	0	0	0	0	0	0	0	0	0.0513269	0	0	0	0	0	0	0
SRR1325028	27903	Mytilus edulis	0	0	0	0	0.000179192	0	0	0	0	0	0	0	0	0	0	0.0501738	0	0	0	0	0	0
064S551_Index10	60821	Mytilus galloprovincialis	0	0.000920735	0.0124792	0.000904293	3.28834e-05	0.00105227	0.00442281	0.000641226	0	0	0	0	0	3.28834e-05	0	0	0	0	0	0	0	0
064S551_Index11	67560	Mytilus galloprovincialis	0	0.00106572	0.000666075	0.000310835	0.0356572	2.96033e-05	0.000133215	0.000207223	0	0	0	0	0	0	0	0	0.010598	0	0	0	0	0
064S551_Index9	61010	Mytilus galloprovincialis	0	0.00352401	0.0597115	0	0.00126209	0.000245861	3.27815e-05	0.000737584	0	0	0	0	0	0.000114735	0	0	0	0	0	0	0	0
SRR2094558_PO	69847	Perkinsus olseni	0	0	0	0	0	0	0	0	0	0	0	0	0	0	0	0	0	0	0	3.90296	1.4317e-05	0
SRR974930	41797	Ruditapes decussatus	0	0	0	0	0	0	0	0	0	0	0	0	0	0	0	0	0	0	0	0	0.150106	0
SRR974932	47737	Ruditapes decussatus	0	0	0	0	0	0	0	0	0	0	0	0	0	0	0	0	0	0	0	0	0.0452898	0
SRR974933	44891	Ruditapes decussatus	0	0	0	0	0	0	0	0	0	0	0	0	0	0	0	0	0	0	0	0	0.0268873	0
SRR974934	52204	Ruditapes decussatus	0	0	0	0	0	0	0	0	0	0	0	0	0	0	0	0	0	0	0	0	0.0837867	0
SRR1105801	34294	Ruditapes philippinarum	0	0	0	0	0	0	0.000145798	0	0	0	0	0	0	0	0	0	0	0.287281	0.0300636	0.0028868	0.0181664	0
SRR281062	5076	Ruditapes philippinarum	0	0	0	0	0	0	0	0	0	0	0	0	0	0	0	0	0	0	0	0.201143	0.00197006	0
SRR3196346	36647	Ruditapes philippinarum	0	0	0	0	0	0	0	0	0	0	0	0	0	0	0	0	0	0	0	2.13	0.00040931	0
SRR3196410	59399	Ruditapes philippinarum	0	0	0	0	0	0	0	0	0	0	0	0	0	0	0	0	0	0	0	0.0407583	0	0
SRR3196449	42340	Ruditapes philippinarum	0	0	0	0	0	0	0	0	0	0	0	0	0	0	0	0	0	0	0	0.97846	0.000472367	0
SRR3196486	60875	Ruditapes philippinarum	0	0	0	0	0	0	0	0	0	0	0	0	0	0	0	0	0	0	0	1.46742	0	0
SRR391718	176019	Ruditapes philippinarum	0	0	5.6812e-06	0.000335191	0	1.13624e-05	0.00282356	1.70436e-05	5.6812e-06	5.6812e-06	0.00144871	0.0329624	0	3.97684e-05	0	0.00177254	0	4.54496e-05	0	3.97684e-05	30.5435	0.114419
SRR391719	68062	Ruditapes philippinarum	0	8.81549e-05	5.87699e-05	0.0027328	1.46925e-05	0	0.0174694	4.40775e-05	1.46925e-05	1.46925e-05	0.00262996	0.0104611	1.46925e-05	0.00011754	0	5.87699e-05	0	2.9385e-05	0	0.000220387	23.5354	0.0445476
			0.0847014	0.0305462	0.271604	0.00891125	0.0356572	0.00957647	0.0357281	0.0281765	0.0276201	0.555397	0.101534	0.0329624	0.170055	0.0104991	0.0513269	0.0501738	0.010598	0.287281	0.0300636	5.80339	30.5435	0.679339
