# Supplementary material for: A Needle in A Haystack: Tracing Bivalve-Associated Viruses in High-Throughput Transcriptomic Data
Source: Viruses. 2019 Mar 1;11(3):205. doi: 10.3390/v11030205 (PMC6466128; doi:10.3390/v11030205)
Supplement: Supplementary file 1 [file viruses-11-00205-s001.zip › S. Table4.xlsx]

## Sheet: SF4
Supplementary Table 4. COI mapping results. Mapped reads (reported as per millions) for 16 RNA-seq samples on COI entries (only the entries with at least 0,01 % of mapped reads are reported).
COI ID	description	S15_Ribo0	S15_polyA	P. olseni SRR2094558	Mix gastropods_Ribo0 SRR3401753	Mix gastropods_polyA SRR3401755	Ruddec SRR974933	Ruddec SRR974934	Ruddec SRR974932	Ruddec SRR974930	Rudphi SRR391718	Rudphi SRR391719	Rudphi SRR3196486	Rudphi SRR3196449	Rudphi SRR3196410	Rudphi SRR3196346	Rudphi SRR281062
AY521251_0199781	Aleurodicus dugesii mitochondrion, complete genome.	0	0	0	0	0	0	0	0	0	1487.03	11713.1	0	3.02	3.48	0	0
JN282180_0010520	Alloplitis sp. JMIC 0020 cytochrome oxidase subunit 1 (COI) gene, partial cds; mitochondrial.	0	0	0	0	0	0	0	0	0	618.73	2904.91	0	0	0	0	0
HQ589268_0193754	Alopias superciliosus voucher CF17 ALOPI3 CUSAT SIF cytochrome oxidase subunit I-like (COI) gene, partial sequence; mitochondrial.	0	0	0	0	0	0	0	0	0	4.25	6.36	0	0	0	0	756.04
AF321331_0194468	Alpheus bahamensis 98-152 cytochrome oxidase subunit I (COI) pseudogene, partial sequence.	0	0	0	0	0	0	0	0	0	1344.98	256.52	0	0	0	0	0
	Alysiinae spp.	0	0	0	0	0	0	0	0	0	3778.85	2335.78	0	0	0	0	0
HM579791_0136180	Amblyglyphidodon leucogaster cytochrome oxidase subunit I (COI) gene, partial cds; mitochondrial.	0	0	0	0	0	0	0	0	0	2041.4	147.15	0	0	0	0	0
NC_030718_0199444	Anopheles albitarsis F mitochondrion, complete genome.	0	0	0	7672.95	14813.7	0	0	0	0	1.65	3.69	0	0	0	0	0
FJ346800_0140886	Apogon aurolineatus isolate A67 cytochrome oxidase subunit I (COI) gene, partial cds; mitochondrial.	0	0	0	0	0	0	0	0	0	0.2	1.46	0	0	0	0	406.03
AF435773_0142760	Athearnia anthonyi UAG582 cytochrome c oxidase subunit I (COI) gene, partial cds; mitochondrial gene for mitochondrial product.	0	0	0	2007.9	2048.17	0	0	0	0	0.36	1.51	0	0	0	0	0
NC_017744_0203133	Athyma sulpitia mitochondrion, complete genome.	0	0	0	1442.82	1951.9	0	0	0	0	1.02	0.21	0	0	0	0	0
JN715921_0122347	Austrarchaea sp. QLD_2 isolate EU_172_J cytochrome c oxidase subunit I (COI) gene, partial cds; mitochondrial.	735.74	425.74	0	0	0	0	0	0	0	2.92	3.46	0	0	0	0	0
AP008988_0204554	Bathygadus antrodes mitochondrial DNA, complete genome.	0	0	0	830.24	487.2	0	0	0	0	8.02	93.48	0	0	0	0	0
KX714967_0197572	Bemisia emiliae mitochondrion, partial genome.	0	0	0	0	0	0	0	0	0	278.72	1253.9	0	0	0	0	0
KX714968_0197569	Bemisia sp. WTT-2017 mitochondrion, partial genome.	0	0	0	0	0	0	0	0	0	1190.6	14811.4	0	8.55	0	0	0
KJ778614_0202053	Bemisia tabaci complex sp. Asia I mitochondrion, complete genome.	0	0	0	0	0	0	0	0	0	264.97	2057.13	0	0	0	0	41.97
AY380531_0199809	Biomphalaria glabrata strain 1742 mitochondrion, complete genome.	0	0	0	1038.22	845.21	0	0	0	0	1.49	4.59	0	0	0	0	0
LN624593_0160466	Bivalvia environmental sample mitochondrial partial COI gene for cytochrome oxidase subunit 1.	0	0	0	0	0	3500.46	1179.02	1352.91	2372.61	0.91	0	0	0	0	0	0
	Brachycybe spp.	0	15.8	0	12710.2	10890.2	0	0	0	0	9491.01	3943.04	130.39	310.25	280.4	227.18	4801.02
KR801515_0014762	Braconidae sp. BOLD-2016 voucher BIOUG01284-B06 cytochrome oxidase subunit 1 (COI) gene, partial cds; mitochondrial.	0	0	0	0	0	0	0	0	0	7233.32	2021.59	0	0	0	0	0
KM890923_0160970	Bradiopsylla echidnae isolate F243 cytochrome oxidase subunit I (COI) gene, partial cds; mitochondrial.	0	0	0	0	0	0	0	0	0	1497	753.16	0	0	0	0	0
AY171207_0148547	Caenorhabditis elegans isolate TR403 cytochrome oxidase subunit III (COIII) gene, partial cds; tRNA-Thr gene, complete sequence; NADH dehydrogenase subunit 4 (ND4) and cytochrome oxidase subunit I (COI) genes, complete cds; tRNA-Cys, tRNA-Met, tRNA-Asp, and tRNA-Gly genes, complete sequence; cytochrome oxidase subunit II (COII) gene, complete cds; tRNA-His gene, complete sequence; and 16S ribosom…	0	0	0	0	0	0	0	0	0	4593.78	3018.55	0	0	0	0	0
KM282683_0162614	Campsicnemus sp. 4 KRG-2014 isolate C.elysium205364 cytochrome oxidase subunit I (COI) gene, partial cds; mitochondrial.	0	0	0	792.36	1936.22	0	0	0	0	0.51	0	0	0	0	0	0
AJ850587_0195483	Canthyporus nebulosus mitochondrial partial COI gene for cytochrome oxidase subunit I.	0	0	0	2220.44	5242.18	0	0	0	0	0.86	0.2	0	0	0	0	0
GQ424981_0138962	Carulaspis juniperi isolate D0241 cytochrome oxidase subunit I (COI) and cytochrome oxidase subunit II (COII) genes, partial cds; mitochondrial.	0	0	0	0	0	0	0	0	0	22.79	39.11	0	0	0	0	416.27
KM947004_0046237	Cecidomyiidae sp. BOLD:ACI6311 voucher BIOUG06248-D03 cytochrome oxidase subunit 1 (COI) gene, partial cds; mitochondrial.	0	0	0	0	0	0	0	0	0	12322	1123.08	0	0	0	0	0
KJ839498_0096763	Ceratina cucurbitina voucher BC ZSM HYM 18286 cytochrome oxidase subunit 1 (COI) gene, partial cds; mitochondrial.	0	0	0	0	0	0	0	0	0	1505.68	1013.17	0	0	0	0	0
AY788427_0128701	Ceratitis flexuosa cytochrome oxidase subunit I (COI) gene, partial cds; mitochondrial.	0	0	0	2293.01	1403.9	0	0	0	0	0.11	0	0	0	0	0	0
GQ273847_0112938	Cerithideopsis montagnei isolate MOBS6 cytochrome oxidase subunit I (COI) gene, partial cds; mitochondrial.	0	0	0	478.9	987.18	0	0	0	0	0.09	0	0	0	0	0	0
GQ273843_0112939	Cerithideopsis scalariformis isolate CSH1 cytochrome oxidase subunit I (COI) gene, partial cds; mitochondrial.	0	0	0	3615.72	4977.35	0	0	0	0	0.18	0	0	0	0	0	0
AF082737_0132842	Charybdis japonica cytochrome oxidase I (COI) gene, mitochondrial gene encoding mitochondrial protein, partial cds.	0	0	0	2215.42	134.1	0	0	0	0	0.35	0	0	0	0	0	0
EU284142_0092921	Charybdis variegata voucher LRC04 cytochrome oxidase subunit I (COI) gene, partial cds; mitochondrial.	0	0	0	2431.53	114.33	0	0	0	0	0	0	0	0	0	0	0
AF493630_0122149	Cherax tenuimanus haplotype 5 cytochrome oxidase I (COI) gene, partial cds; mitochondrial gene for mitochondrial product.	0	0	0	0	0	0	0	0	0	19242.7	4376.71	0	0	0	0	0
KX107458_0027458	Cheumatopsyche nr. infascia 09CNCAD-0165 cytochrome oxidase subunit 1 (COI) gene, partial cds; mitochondrial.	0	0	0	0	0	0	0	0	0	2199.47	521.63	0	0	0	0	0
HM180526_0176794	Chlorostoma turbinatum voucher NSMK:MS-000616 cytochrome oxidase subunit I (COI) gene, partial cds; mitochondrial.	0	0	0	63101.2	71244.6	0	0	0	0	0	0	0	0	0	0	0
AY633104_0129587	Cicurina pallida haplotype TX365 cytochrome oxidase subunit I (COI) gene, partial cds; mitochondrial.	0	0	0	3525.35	7837.8	0	0	0	0	0.98	0.61	0	0	0	0	0
AB162125_0196537	Clypeomorus batillariaeformis mitochondrial COI gene for cytochrome oxidase c subunit I, partial cds.	0	0	0	6917.34	13767.3	0	0	0	0	0	0	0	0	0	0	0
DQ916504_0145733	Conuber melanostoma cytochrome oxidase subunit I (COI) gene, partial cds; mitochondrial.	0	0	0	754.33	1018.82	0	0	0	0	0.09	0	0	0	0	0	0
AF180997_0132471	Cordilura latifrons cytochrome oxidase subunit I (COI) gene, partial cds; mitochondrial gene for mitochondrial product.	0	0	0	0	0	0	0	0	0	465.36	1763.69	0	0	0	0	0
FJ717608_0138503	Crassostrea gigas voucher LBDM 000385 cytochrome oxidase subunit I (COI) gene, partial cds; mitochondrial.	346235	815905	0	41.47	0	0	0	0	0	60.91	62.36	0	0	0	0	0
EU266073_0199689	Crassostrea hongkongensis mitochondrion, complete genome.	651865	183199	0	509.37	20.34	0	0	0	0	25.35	34.55	0	0	0	0	0
LC075689_0092169	Cymbula miniata mitochondrial COI gene, partial sequence, isolate: HAGCM6.	0	0	0	0	0	0	0	0	0	22243.9	9354.45	0	0	0	0	0
KT609901_0050742	Diapriidae sp. RRMFD1477-15 voucher BIOUG22420-D09 cytochrome oxidase subunit 1 (COI) gene, partial cds; mitochondrial.	0	0	0	0	0	0	0	0	0	1238.97	315.96	0	0	0	0	0
GQ424969_0138974	Diaspis manzanitae isolate D0046 cytochrome oxidase subunit I (COI) and cytochrome oxidase subunit II (COII) genes, partial cds; mitochondrial.	0	0	0	0	0	0	0	0	0	11024.7	5290.21	0	0	5.12	0	66.63
HQ164856_0178987	Dicheirotrichus placidus voucher BMNH:833390 cytochrome c oxidase subunit I (COI) gene, partial cds; mitochondrial.	0	0	0	640.97	1136.86	0	0	0	0	0.3	0	0	0	0	0	0
EU435790_0109690	Dicranosepsis unipilosa voucher su24 cytochrome oxidase subunit I (COI) gene, partial cds; mitochondrial.	0	0	0	1607.63	1220.81	0	0	0	0	0.11	0.2	0	0	0	0	0
KX650792_0116215	Diplosoma gelatinosa voucher DBTIC172 cytochrome oxidase subunit I (COI) gene, partial cds; mitochondrial.	0	0	0	0	0	0	0	0	0	459.18	1256.81	0	0	4.55	0	0
KX650794_0116213	Diplosoma listerianum voucher DBTIC174 cytochrome oxidase subunit I (COI) gene, partial cds; mitochondrial.	0	0	1000000	50297.6	10025.8	0	0	0	0	2690.29	22225.2	603.36	739.89	745.06	1020.48	9106.94
KJ486705_0160359	Doto antarctica voucher CASIZ190213 cytochrome oxidase subunit I (COI) gene, partial cds; mitochondrial.	0	0	0	0	0	0	0	0	0	1315.46	161.51	0	0	0	0	0
AY757276_0205158	Drosophila greeni cytochrome oxidase subunit II (COII) gene, partial cds; mitochondrial.	0	0	0	2213.04	2630.07	0	0	0	0	1.65	0.22	0	0	0	0	0
	Echinolittorina spp.	0	0	0	21031.2	23228.2	0	0	0	0	24.87	17.68	0	0	0	0	0
FN179101_0194608	Ecnomus sp. EK7 COI gene for cytochrome oxidase subunit 1, specimen voucher EK7.	0	0	0	0	0	0	0	0	0	90.63	1458.79	0	0	0	0	0
AF435775_0142759	Elimia hydei UAG584 cytochrome c oxidase subunit I (COI) gene, partial cds; mitochondrial gene for mitochondrial product.	0	0	0	968.52	1303.17	0	0	0	0	0.91	2.34	0	0	0	0	0
KY451413_0107493	Engoniophos unicinctus voucher MNHN:IM:2009-24414 cytochrome oxidase subunit I (COI) gene, partial cds; mitochondrial.	0	0	0	2150.53	1561.28	0	0	0	0	0	0	0	0	0	0	0
GQ175812_0138552	Ensina sonchi cytochrome c oxidase subunit I (COI) gene, partial cds; tRNA-Leu (trnL) gene and tRNA-Leu-cytochrome oxidase II intergenic spacer, complete sequence; and cytochrome c oxidase subunit II (COII) gene, partial cds; mitochondrial.	0	0	0	834.28	841.31	0	0	0	0	2.05	1.18	0	0	0	0	0
KP123323_0157809	Epilachna fulvohirta cytochrome c oxidase subunit I (COI) gene, partial cds; mitochondrial.	0	0	0	0	0	0	0	0	0	2311.01	5023.01	0	0	0	0	44.06
KR138837_0159492	Erebia euryale voucher NW162-19 cytochrome c oxidase subunit I (COI) gene, partial cds; mitochondrial.	0	0	0	1667.66	814.5	0	0	0	0	0	0	0	0	0	0	0
AY748048_0129124	Eueides tales isolate STRI-B-2948 cytochrome oxidase subunit 1 (COI) gene, partial cds; tRNA-Leu (trnL) gene, complete sequence; and cytochrome oxidase subunit 2 (COII) gene, complete cds; mitochondrial.	0	0	0	561.82	1122.58	0	0	0	0	0.57	2.72	0	0	0	0	0
KF726784_0164470	Eutimesius simoni voucher MZUSP:59870 cytochrome c oxidase subunit I (COI) gene, partial cds; mitochondrial.	0	0	0	0	0	0	0	0	0	2386.21	724.69	0	0	0	0	0
KT425072_0198206	Fontecilla graphicus mitochondrion, partial genome.	0	0	0	6714.85	16354.3	0	0	0	0	5.52	5.09	0	0	0	0	0
JQ182149_0188536	Frankliniella tritici isolate FTTF3 cytochrome oxidase subunit I (COI) gene, partial cds; mitochondrial.	0	0	0	0	0	0	0	0	0	2318.25	1341.6	0	0	0	0	0
EU195828_0125558	Gabbia pygmaea isolate CM2 cytochrome c oxidase subunit I (COI) gene, partial cds; mitochondrial.	0	0	0	467.2	938.23	0	0	0	0	0	0.41	0	0	0	0	0
KX295642_0028839	Goera uchina voucher HMCAD1211-114 cytochrome oxidase subunit 1 (COI) gene, partial cds; mitochondrial.	0	0	0	0	0	0	0	0	0	1748.02	1157.49	0	0	0	0	0
JN898934_0092825	Gomphina aequilatera voucher Cheng201005NJD1 cytochrome c oxidase subunit I (COI) gene, partial cds; mitochondrial.	0	0	0	0	0	0	0	0	0	1700.15	1267.58	0	0	0	0	50.05
KR418349_0039944	Gonatocerus sp. BOLD:ABA9154 voucher BIOUG08752-E03 cytochrome oxidase subunit 1 (COI) gene, partial cds; mitochondrial.	0	0	0	0	0	0	0	0	0	1050.5	877.86	0	0	0	0	0
JQ652818_0187463	Gosodesmus claremontus isolate GOSO_217 cytochrome oxidase subunit I (COI) gene, partial cds; mitochondrial.	0	0	0	2396.5	1755.45	0	0	0	0	20.07	14.4	0	0	0	0	0
AB075954_0203611	Haemaphysalis flava mitochondrial DNA, complete sequence.	0	0	0	0	0	0	0	0	0	2311.11	277.02	0	0	0	0	0
KT708313_0050607	Haliplidae sp. BOLD:ACU8601 voucher BIOUG24021-F05 cytochrome oxidase subunit 1 (COI) gene, partial cds; mitochondrial.	0	0	0	0	0	0	0	0	0	5645.4	3288.2	0	0	0	0	0
HM640929_0199912	Heterodera cardiolata mitochondrion, partial genome.	0	0	0	0	0	0	0	0	0	636.22	1905.82	0	0	0	5.56	47.75
HM640930_0199908	Heterodera glycines mitochondrion, partial genome.	0	0	0	0	0	0	0	0	0	1492.74	3438.78	0	3.59	0	6.27	161.56
EF043419_0145789	Heterorhabditis marelatus cytochrome oxidase subunit I (COI) gene, partial cds; mitochondrial.	0	0	0	0	0	0	0	0	0	1096.22	352.21	0	0	0	0	0
NC_029349_0200715	Hippocampus kelloggi mitochondrion, complete genome.	0	0	0	831.3	1195.69	0	0	0	0	0.51	0.19	0	0	0	0	0
NC_031635_0198707	Homaloptera ogilviei mitochondrial DNA, complete genome.	0	0	0	589.2	1122.67	0	0	0	0	0.21	0	0	0	0	0	0
NC_031634_0198710	Homaloptera parclitella mitochondrial DNA, complete genome.	0	0	0	2812.11	4282.84	0	0	0	0	0.41	0	0	0	0	0	0
AY913976_0128960	Hylaeus anthracinus isolate antO_69 cytochrome oxidase subunit I (COI) gene, partial cds; tRNA-Leu gene, complete sequence; and cytochrome oxidase subunit II (COII) gene, partial cds; mitochondrial.	0	0	0	0	0	0	0	0	0	376.95	2802.78	0	0	0	0	0
KY836120_0003713	Ichneumonidae sp. BIOUG04760-H09 cytochrome oxidase subunit 1 (COI) gene, partial cds; mitochondrial.	0	0	0	0	0	0	0	0	0	3547.3	3983.68	0	0	0	0	0
AB749234_0202852	Ifremeria nautilei mitochondrial genes for cytochrome c oxidase subunit I and II, ATP synthase F0 subunit 6 and 8, partial and complete cds, genes for tRNA-Asp, tRNA-Met, tRNA-Trp, tRNA-Tyr, tRNA-Cys, tRNA-Gln, tRNA-Gly, tRNA-Glu, small subunit ribosomal RNA, tRNA-Val, large subunit ribosomal RNA.	0	0	0	1346.51	2220.73	0	0	0	0	1.17	5.85	0	0	0	0	0
HM464092_0191358	Isopoda sp. LPdivOTU187 isolate 3 cytochrome oxidase subunit I (COI) gene, partial cds; mitochondrial.	0	0	0	0	0	0	0	0	0	1764.82	1405.63	0	0	0	0	0
AB195510_0101363	Japonica onoi mitochondrial COI, tRNA-Leu, COII genes, partial cds and complete sequence, specimen_voucher:98ZE54 (BLKU, Kyushu Univ.).	0	0	0	4291.86	8357.18	0	0	0	0	1.43	1.1	0	0	0	0	0
HQ165505_0178507	Laccobius minutus voucher BMNH:833506 cytochrome c oxidase subunit I (COI) gene, partial cds; mitochondrial.	0	0	0	0	0	0	0	0	0	0.69	0.18	0	0	0	0	215.75
AY071811_0142782	Lacconectus peguensis cytochrome oxidase subunit I (COI) gene, partial cds; mitochondrial.	497.64	326.47	0	0	0	0	0	0	0	0.85	1.96	0	0	0	0	0
KF625366_0170597	Lampyridae sp. UPOL RK0382 cytochrome oxidase subunit I (COI) gene, partial cds; mitochondrial.	0	0	0	0	0	0	0	0	0	30757.1	13197.1	0	0	0	0	0
KR122173_0043084	Leiodidae sp. BOLD:AAH3502 voucher BIOUG10144-E02 cytochrome oxidase subunit 1 (COI) gene, partial cds; mitochondrial.	0	0	0	0	0	0	0	0	0	892.14	1118.49	0	0	0	0	0
KY018074_0111312	Liocranoides archeri isolate ARAMH000011 cytchrome oxidase subunit I (COI) gene, partial cds; mitochondrial.	0	0	0	0	0	0	0	0	0	1343	556.91	0	0	0	0	0
AF435764_0142762	Lithasia geniculata pinguis UAG392 cytochrome c oxidase subunit I (COI) gene, partial cds; mitochondrial gene for mitochondrial product.	0	0	0	1204.74	918.99	0	0	0	0	0.09	0.17	0	0	0	0	0
AF435762_0142763	Lithasia geniculata pinguis UAG407 cytochrome c oxidase subunit I (COI) gene, partial cds; mitochondrial gene for mitochondrial product.	0	0	0	826.78	2375.13	0	0	0	0	4.81	2.84	0	0	0	0	0
AF435760_0142764	Lithasia obovata UAG574 cytochrome c oxidase subunit I (COI) gene, partial cds; mitochondrial gene for mitochondrial product.	0	0	0	15071	15378.8	0	0	0	0	1.27	0	0	0	0	0	0
EU517503_0199682	Litopenaeus stylirostris mitochondrion, complete genome.	0	0	0	1969.33	4029.46	0	0	0	0	2.15	1.7	0	0	0	0	0
	Lirrotina spp.	0	0	0	19145.5	21809.5	0	0	0	0	6.32	11.19	0	0	0	0	0
DQ284754_0199716	Lophiotoma cerithiformis mitochondrion, complete genome.	0	0	0	21482.9	18495	0	0	0	0	0.59	4.12	0	0	0	0	0
DQ284754_0199717	Lophiotoma cerithiformis mitochondrion, complete genome.	0	0	0	5444.64	9270.79	0	0	0	0	7.76	8.01	0	0	0	0	0
KF700096_0202575	Lunella aff. cinerea STW-2013 mitochondrion, complete genome.	0	0	0	7308.58	6531.02	0	0	0	0	14.81	16.55	0	0	0	0	0
KP774493_0151901	Lybaeba sp. SPN55 voucher ANIC:2906 cytochrome oxidase subunit 1 (COI) gene, partial cds; mitochondrial.	0	0	0	0	0	0	0	0	0	790.73	1511.58	0	0	0	0	0
AF483207_0122038	Maconellicoccus hirsutus cytochrome c oxidase subunit I (COI) gene, partial cds; tRNA-Leu gene, complete sequence; and cytochrome c oxidase subunit II (COII) gene, partial cds; mitochondrial genes for mitochondrial products.	0	0	0	0	0	0	0	0	0	2563.96	2731.76	0	0	0	0	0
JN674629_0182526	Mactra sp. LN-2012 haplotype CX4 cytochrome oxidase subunit I (COI) gene, partial cds; mitochondrial.	0	0	0	0	0	0	0	0	0	3063.23	1894.91	0	0	0	0	0
HE584343_0189349	Mancinella echinata mitochondrial partial COI gene for cytochrome oxidase subunit 1, specimen voucher NHMUK:20090096.	0	0	0	798.78	1445.18	0	0	0	0	0	0	0	0	0	0	0
HQ926648_0085651	Meteorus sp. Janzen13 cytochrome oxidase subunit 1 (COI) gene, partial cds; mitochondrial.	0	0	0	0	0	0	0	0	0	4853.81	690.83	0	0	0	0	0
KY269478_0009985	Micaria pulicaria voucher ZFMK-TIS-19088 cytochrome oxidase subunit 1 (COI) gene, partial cds; mitochondrial.	0	0	0	0	0	0	0	0	0	9075.4	3444.86	0	0	0	0	0
EU627725_0205270	Musca confiscata cytochrome oxidase subunit II (COII) gene, partial cds; mitochondrial.	0	0	0	2620.09	2777.62	0	0	0	0	1.7	1.12	0	0	0	0	0
EU627737_0205259	Myospila argentata cytochrome oxidase subunit II (COII) gene, partial cds; mitochondrial.	0	0	0	4293.16	3348.75	0	0	0	0	1.45	2.46	0	0	0	0	0
KT970877_0153021	Nata vernicosa isolate W3343 cytochrome oxidase subunit I (COI) gene, partial cds; mitochondrial.	0	0	0	1653.82	885.84	0	0	0	0	2.09	5.13	0	0	0	0	0
JN615392_0203836	Neostylopyga rhombifolia voucher ZMUC:JD-852 cytochrome oxidase subunit I gene, partial cds; tRNA-Leu gene, complete sequence; and cytochrome oxidase subunit II gene, partial cds; mitochondrial.	0	0	0	937.37	1078.98	0	0	0	0	3.77	0.32	0	0	0	0	0
GU073909_0137593	Nephus bisignatus cytochrome oxidase subunit I (COI) gene, partial cds; mitochondrial.	0	0	0	798.03	2327.47	0	0	0	0	1.48	3.12	0	0	0	0	0
AF364065_0142742	Neritina granosa cytochrome oxidase subunit I (COI) gene, partial cds; mitochondrial gene for mitochondrial product.	0	0	0	1014.56	565.61	0	0	0	0	0.43	0	0	0	0	0	0
JF693398_0100939	Neverita didyma isolate X415 cytochrome c oxidase subunit I (COI) gene, partial cds; mitochondrial.	0	0	0	205597	116799	0	0	0	0	0	0	0	0	0	0	0
AB611787_0193127	Oncomelania hupensis nosophora mitochondrial COI gene for cytochrome oxidase subunit 1, partial cds, specimen_voucher: personal:Kameda Y.:5983.	0	0	0	0	0	0	0	0	0	1286.12	1302.04	0	0	0	0	0
NC_035062_0197403	Opisthopterus tardoore mitochondrial DNA, complete sequence.	0	0	0	0	0	0	0	0	0	1.63	4.74	0	0	0	0	204.82
KF726801_0164453	Pachylus paessleri voucher MZUSP:59888 cytochrome c oxidase subunit I (COI) gene, partial cds; mitochondrial.	0	0	0	0	0	0	0	0	0	1795.79	1117.01	0	0	0	0	0
HM124590_0135536	Paphia papilionacea isolate BFG1016 cytochrome oxidase subunit I (COI) gene, partial cds; mitochondrial.	0	0	0	0	0	2598.31	1869.19	866.22	2225.93	2.47	2.7	0	0	0	0	0
AF519208_0142674	Parasitylenchus nearcticus cytochrome oxidase subunit I (COI) gene, partial cds; mitochondrial gene for mitochondrial product.	0	0	0	0	0	0	0	0	0	0.42	1.55	0	0	0	0	551.42
KX058583_0148732	Pentatermus nr. striatus DLJQ-2016 cytochrome c oxidase subunit 1 (COI) gene, partial cds; mitochondrial.	0	0	0	0	0	0	0	0	0	1429.63	1595.92	0	0	0	0	0
KR349297_0201308	Phlebotomus chinensis mitochondrion, complete genome.	0	0	0	1545.48	702.06	0	0	0	0	7.88	8.87	0	0	0	0	0
KT703660_0096010	Phthiracaridae sp. BOLD:AAF9158 voucher BIOUG20565-G02 cytochrome oxidase subunit 1 (COI) gene, partial cds; mitochondrial.	0	0	0	0	0	0	0	0	0	1469.15	104.59	0	0	0	0	0
HQ006869_0133285	Phytometra viridaria voucher RZ129 cytochrome oxidase subunit I (COI) gene, partial cds; mitochondrial.	0	0	0	1199.87	1231.39	0	0	0	0	0.5	0	0	0	0	0	0
KX713493_0104456	Pisidium walkeri voucher BivAToL-303 cytochrome c oxidase subunit I (COI) gene, partial cds; mitochondrial.	0	0	0	0	0	0	0	0	0	2314.96	2114.83	0	0	0	0	0
AY039179_0132177	Platyceps najadum voucher MHNG2447.53 cytochrome c oxidase subunit I (COI) gene, partial cds; mitochondrial.	0	0	0	0	0	0	0	0	0	0.63	0	0	0	0	0	275.89
KR375490_0040693	Platygastridae sp. BOLD:ACK3894 voucher BIOUG08824-E05 cytochrome oxidase subunit 1 (COI) gene, partial cds; mitochondrial.	0	0	0	0	0	0	0	0	0	8077.39	3988.87	0	0	0	0	62.29
KR808489_0013101	Platygastridae sp. BOLD-2016 voucher BIOUG01601-D09 cytochrome oxidase subunit 1 (COI) gene, partial cds; mitochondrial.	0	0	0	0	0	0	0	0	0	1751.5	419.69	0	0	0	0	0
EU106553_0112958	Pleurocera annulifera isolate JS0119E cytochrome c oxidase subunit I (COI) gene, partial cds; mitochondrial.	0	0	0	1195.09	469	0	0	0	0	0	0	0	0	0	0	0
EU106486_0112965	Pleurocera bullula isolate EBULLULAC cytochrome c oxidase subunit I (COI) gene, partial cds; mitochondrial.	0	0	0	9128.79	6585.67	0	0	0	0	0.32	0	0	0	0	0	0
EU106551_0112959	Pleurocera pyrenella isolate JS0119C cytochrome c oxidase subunit I (COI) gene, partial cds; mitochondrial.	0	0	0	3731.62	3538.57	0	0	0	0	0	0	0	0	0	0	0
EU106476_0112966	Pleurocera sp. JDS-2007 isolate CL3E cytochrome c oxidase subunit I (COI) gene, partial cds; mitochondrial.	0	0	0	3877.95	2279.88	0	0	0	0	0.37	0	0	0	0	0	0
EU106548_0112960	Pleurocera striatula isolate JS0114F cytochrome c oxidase subunit I (COI) gene, partial cds; mitochondrial.	0	0	0	1634.11	3501.19	0	0	0	0	0.75	0.17	0	0	0	0	0
KX650782_0116221	Polyclinum indicum voucher DBTIC162 cytochrome oxidase subunit I (COI) gene, partial cds; mitochondrial.	0	0	0	30.51	4.53	0	0	0	0	1069.58	1934.73	0	3.42	3.94	5.98	0
KR350466_0201098	Pomacea aff. maculata QY-2015 mitochondrion, complete genome.	0	0	0	561.18	877.56	0	0	0	0	0.42	1.55	0	0	0	0	0
KR350466_0201100	Pomacea aff. maculata QY-2015 mitochondrion, complete genome.	0	0	0	7331.4	10303.4	0	0	0	0	14.79	19.65	0	0	0	0	0
GU227099_0137629	Porania antarctica isolate A02.20 cytochrome oxidase subunit I (COI) gene, partial cds; mitochondrial.	0	0	0	0	0	0	0	0	0	26.99	23.94	0	0	0	0	394.39
KF247298_0176563	Pothyne rugifrons cytochrome oxidase subunit I (COI) gene, partial cds; mitochondrial.	0	0	0	0	0	0	0	0	0	201.08	1362.74	0	0	0	0	0
KX057711_0197664	Pseudocosmetura anjiensis mitochondrion, complete genome.	0	0	0	1110.13	1144.28	0	0	0	0	0.11	0.19	0	0	0	0	0
KX057712_0197663	Pseudokuzicus pieli mitochondrion, complete genome.	0	0	0	694.56	764.59	0	0	0	0	2.87	1.89	0	0	0	0	0
KC419498_0069884	Pseudomyrmex sp. BOLD:ACC1383 voucher BIOUG00815-H01 cytochrome oxidase subunit 1 (COI) gene, partial cds; mitochondrial.	0	0	0	0	0	0	0	0	0	7316.52	4066.7	0	0	0	0	0
NC_030192_0200475	Pyrgus maculatus mitochondrion, complete genome.	0	0	0	0	0	0	0	0	0	1101.01	312	0	0	0	0	0
NC_028296_0200991	Rana draytonii voucher LodgeLab Rdraytonii_1 mitochondrion, complete genome.	0	0	0	0	0	0	0	0	0	1319.06	470.18	0	0	0	0	0
EU170053_0197022	Rapana venosa mitochondrion, complete genome.	0	0	0	76506.1	155324	0	0	0	0	2.11	1.73	0	0	0	0	0
EU170053_0197023	Rapana venosa mitochondrion, complete genome.	0	0	0	29568.2	61840.4	0	0	0	0	3.1	7.44	0	0	0	0	0
NC_015531_0203214	Rasbora vaterifloris mitochondrion, complete genome.	0	0	0	1429.99	1350.6	0	0	0	0	1.99	3.66	0	0	0	0	0
HE584371_0189335	Reishia jubilaea mitochondrial partial COI gene for cytochrome oxidase subunit 1, specimen voucher NHMUK:20090094.	0	0	0	43270.4	69198.9	0	0	0	0	0	0	0	0	0	0	0
KU556744_0105062	Rhipicephalus sanguineus haplotype II cytochrome oxidase subunit I (COI) gene, partial cds; mitochondrial.	0	14.97	0	0	0	0	0	0	0	664.87	4851.27	91.91	161.86	96.65	94.29	4271.1
KX713496_0104454	Ruditapes decussatus voucher BivAToL-269 cytochrome c oxidase subunit I (COI) gene, partial cds; mitochondrial.	0	0	0	0	0	977894	972520	986707	977586	0.49	2.04	0	0	0	0	0
KC287884_0099302	Scolecithricella dentata voucher Co106.BB2 cytochrome c oxidase subunit I (COI) gene, partial cds; mitochondrial.	0	0	0	0	0	0	0	0	0	4.03	2.32	0	0	0	0	1379.98
NC_023364_0202394	Semisulcospira libertina mitochondrion, complete genome.	0	0	0	20310	21823.5	0	0	0	0	6.36	7.04	0	0	0	0	0
JF793293_0088792	Setanta sp. Wahl01 cytochrome oxidase subunit 1 (COI) gene, partial cds; mitochondrial.	0	0	0	0	0	0	0	0	0	3442.65	3291.29	0	0	0	0	53.85
NC_013148_0203341	Siganus unimaculatus mitochondrion, complete genome.	0	0	0	857.02	969.1	0	0	0	0	0.1	0	0	0	0	0	0
GQ425066_0138846	Situlaspis yuccae isolate D0788A cytochrome oxidase subunit I (COI) and cytochrome oxidase subunit II (COII) genes, partial cds; mitochondrial.	0	0	0	0	0	0	0	0	0	1934.49	1513.65	0	0	0	0	66.63
KC512123_0180267	Spinivalva sp. 1 GLG-2013 voucher LMCI 169A2 cytochrome oxidase subunit I (COI) gene, complete cds; tRNA-Leu (trnL) gene, complete sequence; and cytochrome oxidase subunit II (COII) gene, partial cds; mitochondrial.	0	0	0	0	0	0	0	0	0	909.34	1603.95	0	0	0	0	0
DQ176244_0127178	Strumigenys luca voucher CASENT0053781-D01 cytochrome oxidase subunit 1 (COI) gene, partial cds; mitochondrial.	0	0	0	0	0	0	0	0	0	1024.64	3460.98	0	0	0	0	0
KF200929_0067531	Terataner sp. MG13 voucher CASENT0110462-D02 cytochrome oxidase subunit 1 (COI) gene, partial cds; mitochondrial.	0	0	0	0	0	0	0	0	0	523.13	1781.12	0	0	0	0	0
KX281695_0005192	Tetranychus evansi voucher ww26526 cytochrome oxidase subunit 1 (COI) gene, partial cds; mitochondrial.	0	0	0	0	0	0	0	0	0	1402.15	204.08	0	0	0	0	0
HM180827_0176731	Thais luteostoma voucher NSMK:MS-000567 cytochrome oxidase subunit I (COI) gene, partial cds; mitochondrial.	0	0	0	90775.1	129645	0	0	0	0	2.48	7.41	0	0	0	0	0
JX145733_0154148	Thiratoscirtus sp. MRB267 cytochrome oxidase subunit 1 (COI) gene, partial cds; mitochondrial.	0	0	0	1950.67	1543.9	0	0	0	0	2.75	5.83	0	0	0	0	0
AB158364_0203579	Todarodes pacificus mitochondrial DNA, complete genome.	0	0	0	6603.65	3660.08	0	0	0	0	3.41	2.29	0	0	0	0	0
KM286293_0054355	Tritoma bipustulata voucher PASSIFOR-NM13-092 cytochrome oxidase subunit 1 (COI) gene, partial cds; mitochondrial.	0	0	0	0	0	0	0	0	0	13091.3	5423.02	0	0	0	0	0
JN300770_0078452	Tryphoninae sp. BOLD:AAJ7918 voucher BIOUG<CAN>:BIOUG00765-H08 cytochrome oxidase subunit 1 (COI) gene, partial cds; mitochondrial.	0	0	0	0	0	0	0	0	0	1181.29	1477.11	0	0	0	0	0
KP253035_0160389	Turritella bacillum isolate BZ-2 cytochrome c oxidase subunit I (COI) gene, partial cds; mitochondrial.	0	0	0	152279	60596.5	0	0	0	0	0.12	0	0	0	0	0	0
KJ020227_0099118	UNVERIFIED: Chilades trochylus cytochrome oxidase subunit I-like (COI) gene, partial sequence; mitochondrial.	0	0	0	0	0	0	0	0	0	2271.88	6633.69	3.49	3.3	3.8	5.77	545.11
KJ020221_0099124	UNVERIFIED: Limenitis reducta cytochrome oxidase subunit I-like (COI) gene, partial sequence; mitochondrial.	0	0	0	0	0	0	0	0	0	222.17	2783.41	6.92	6.54	3.77	5.72	98.15
KJ020218_0099127	UNVERIFIED: Melanargia syriaca cytochrome oxidase subunit I-like (COI) gene, partial sequence; mitochondrial.	0	0	0	0	0	0	0	0	0	2214.39	5494.6	3.51	3.32	3.82	0	0
KJ020249_0099096	UNVERIFIED: Thymelicus sylvestris cytochrome oxidase subunit I-like (COI) gene, partial sequence; mitochondrial.	0	0	0	0	0	0	0	0	0	409.55	2576.83	0	3.28	0	0	0
AB065374_0204761	Venerupis philippinarum mitochondrial DNA, complete genome, male type.	2.63	0	0	13.58	3.98	15989.4	24353.3	11060.8	17727.8	468650	486231	998849	998529	998393	998367	949803
JX083862_0185970	Verruca laevigata isolate KACb434 cytochrome oxidase subunit I (COI) gene, partial cds; mitochondrial.	0	0	0	0	0	0	0	0	0	54860.5	21546.2	0	0	0	0	0
		2	2	1	54	56	4	4	3	4	57	56	1	1	1	2	5
