# Supplementary material for: A Needle in A Haystack: Tracing Bivalve-Associated Viruses in High-Throughput Transcriptomic Data
Source: Viruses. 2019 Mar 1;11(3):205. doi: 10.3390/v11030205 (PMC6466128; doi:10.3390/v11030205)
Supplement: Supplementary file 1 [file viruses-11-00205-s001.zip › S. Table5.xlsx]

## Sheet: SF5
Supplementary Table 5. Expression data of 10 RNAi-associated genes in oyster RNA-seq samples. Expression data reported as TPM. Gene ID, description and RNA-seq sample Ids, grouped per experimental treatment, are reported. (Panel A-C) Amount of OsHV-1 reads or RNA virus reads are depicted as blue or red dots, respectively and referred to a secondary log10 bar scale (on the right of each graph). Ex…
Gene ID	Description	OsHV-1 infection_SRR2002821	OsHV-1 infection_SRR2002822	OsHV-1 infection_SRR2002823	OsHV-1 infection_SRR2002844	OsHV-1 infection_SRR2002845	OsHV-1 infection_SRR2002846	OsHV-1 infection_SRR2002864	OsHV-1 infection_SRR2002934	OsHV-1 infection_SRR2002935	OsHV-1 infection_SRR2002936	OsHV-1 infection_SRR2002938	OsHV-1 infection_SRR2002939	OsHV-1 infection_SRR2002940	OsHV-1 infection_SRR2002941	OsHV-1 infection_SRR2002942	OsHV-1 infection_SRR2002943	OsHV-1 infection_SRR2002944	OsHV-1 infection_SRR2002945	OsHV-1 infection_SRR2002947	OsHV-1 infection_SRR2002948	OsHV-1 infection_SRR2002949	OsHV-1 infection_SRR2002950	OsHV-1 infection_SRR2002951	OsHV-1 infection_SRR2002952	OsHV-1 infection_SRR2002953	OsHV-1 infection_SRR2002954	OsHV-1 infection_SRR2002955	OsHV-1 infection_SRR2002956	OsHV-1 infection_SRR2002957	OsHV-1 infection_SRR2002958	OsHV-1 infection_SRR2002959	OsHV-1 infection_SRR2002961	OsHV-1 infection_SRR2002962	Vibrio infection_ SRR796591	Vibrio infection_ SRR796592	Vibrio infection_ SRR796593	Vibrio infection_ SRR796594	Vibrio infection_ SRR796595	Vibrio infection_ SRR796597	Vibrio infection_ SRR796598	Vibrio infection_ SRR796584	Vibrio infection_ SRR796582	Vibrio infection_ SRR796583	Vibrio infection_ SRR796585	Vibrio infection_ SRR796586	Vibrio infection_ SRR796589	Vibrio infection_ SRR796596	Italy env_ CG1
EKC19600	Protein argonaute-2	35.04	37.99	26.33	24.82	25.01	22.78	22.22	15.94	26.13	35.12	26.06	26.04	24.04	19.39	19.8	22.84	23.14	27	44.4	22.4	40.96	33.84	39.61	40.03	21.3	21.23	23.1	26.11	30.19	29.99	23	29.57	28.8	56.15	59.51	52.39	58.78	62.85	59.04	56.38	64.75	53.24	56.74	57.5	54.53	55.1	47.88	36.36
EKC20603	Ribonuclease 3	19.26	11.52	15.27	10.05	14.41	9.93	11.47	7.92	11.39	21.93	14.69	12.63	11.69	8.2	15.64	12.46	11.63	13.59	6.23	10.48	8.39	14.79	14.08	16.76	12.07	15.07	7.83	11.3	11.47	15.6	16.01	15.2	13.01	29.02	41.76	25.1	25.33	29.04	24.11	25.68	21.7	25.59	32.64	26.68	31.93	30.66	21.71	18.06
EKC20645	Putative RNA-dependent RNA polymerase SHL2	2.88	4.73	2.4	1.8	2.55	1.68	8.97	1.79	4.39	3.39	1.18	0.7	12.45	3.2	4.47	1.44	2.65	1.97	13.6	1.63	17.3	1.08	1.65	2.45	6.51	9.44	10.58	2.16	1.33	0.88	4.32	7.7	11.48	2.61	5.18	8.18	4.37	4.67	7.91	3.27	2.13	4.03	4	3.82	2.36	5.65	4.01	11.61
EKC20647	Putative RNA-dependent RNA polymerase 2	0.78	0.59	0.22	0.47	0	0	0.69	0	0	0	0	0	0.26	0	3.65	1.03	0.3	1.51	0.36	0	0	0	0.84	0	0	0.54	1.57	0.66	0.34	0.25	0	4.24	1.99	0.25	0	0	0.48	0.25	0.55	0.23	0.45	0	0.24	0.23	0	0.27	0	1.9
EKC26346	Endoribonuclease Dicer	2.6	2.9	3.08	2.18	2.43	1.89	1.47	2.08	2.11	4.72	1.58	1.72	2.29	0.74	1.66	2.41	2.34	2.63	3.58	0.87	4.05	2.16	3.95	3.37	1.48	2.55	2.93	2.41	2.93	2.39	3.17	3.47	1.96	10.87	9.26	8.72	8.48	7.81	8.9	7.52	9.4	8.33	7.68	8.06	6.86	8.85	6.65	5.72
EKC29295	Piwi-like protein 2	12	10.01	7.37	6.78	10.26	5.78	9.46	7.51	6.48	9.83	9.36	6.73	5.19	3.29	4.79	9.6	6.86	12.14	9.75	4.7	7.3	6.65	8.24	10.58	5.2	8.86	6.35	9.13	9.09	9.65	12.81	9.5	6.97	16.49	16.41	12.68	15.84	16.91	10.55	14.96	14.36	15.46	16.38	15.58	14.1	16.45	14.98	25.23
EKC35067	Protein argonaute-2	16.83	20.39	13.13	9.4	12.75	10.46	9.42	7.27	11.52	21.23	14.85	12.23	11.64	10.7	9.08	13.65	9	12.35	22.14	16.49	25.14	14.26	14.28	17.07	8.61	11.46	11.29	12.47	14.21	14.78	14.38	19.6	19.01	55.2	52.6	41.03	44.66	49.23	43	45.37	45.84	44.05	47.8	41.21	36.38	45.03	36.39	39.63
EKC35279	Piwi-like protein 1	27.46	30.53	34.6	16.29	28.23	21.83	44.68	37.3	25.63	29.54	29.5	25.29	10.62	12.91	21.86	31.58	26.29	32.61	13.58	14.04	9.27	32.08	28.88	26.28	18.04	24.69	15.13	26.26	31.83	28.52	24.56	25.93	21.5	56.72	42.52	42.71	51.06	41.96	36.62	45.57	50.93	66.84	37.98	65.58	45.11	44.89	56.29	64.27
EKC38950	Putative RNA-dependent RNA polymerase 1	15.25	21.95	10.81	7.14	15	10.93	14.8	5.77	11.01	18.34	8.47	11.59	23.1	6.26	18.68	3.31	2.64	9.73	22.64	1.07	20.08	3.88	5.99	6.4	6.19	14.49	7.91	4.13	4.52	5.65	4.35	24.9	13.59	4.44	6.35	11.93	3.62	12.94	6.38	3.76	8.73	6.98	3.82	10.07	7.54	6.6	4.05	13.99
EKC38952	Putative RNA-dependent RNA polymerase SHL2	4.99	6.32	2.26	1.09	2.34	0.75	4.44	2.56	1.42	1.88	1.39	2.74	17.37	2.35	2.1	2.44	2.13	2.13	17.69	3.23	34.43	1.34	1.29	2.08	5.71	7.78	6.97	2.55	2.26	0.78	4.46	11.62	9.52	5.63	22.62	6.13	5.39	5.3	4.24	7.58	5.83	8.37	5.87	6.39	5.79	3.8	4.79	32.36
\	RDR SUM	23.9	33.59	15.69	10.5	19.89	13.36	28.9	10.12	16.82	23.61	11.04	15.03	53.18	11.81	28.9	8.22	7.72	15.34	54.29	5.93	71.81	6.3	9.77	10.93	18.41	32.25	27.03	9.5	8.45	7.56	13.13	48.46	36.58	12.93	34.15	26.24	13.86	23.16	19.08	14.84	17.14	19.38	13.93	20.51	15.69	16.32	12.85	59.86
No. of Malacoherpesviridae reads		893	1072	1387	1789	1434	2449	1702	2021	2152	910	1222	1845	5480	39921	3094	2060	1579	1064	22587	7328	73212	1350	464	942	537	933	1927	1044	1090	1488	1638	2374	1087	0	0	0	0	0	0	0	0	0	0	0	0	0	0	3003873
No. of viral RNA reads		150	186	289	376	292	420	266	424	320	157	196	329	198	213	198	422	240	190	161	203	168	279	53	137	132	221	306	290	249	256	362	292	210	77	57	107	47	83	109	49	230	294	301	211	213	48	127	1
Panel A. Expression patterns of the 10 genes
Panel B. Expression of the four RDR genes
Panel C. Expression of PIWI1
[truncated: 134 more columns]
